# Supplementary material for: Complete Genome Characterization of Penicillimonavirus gammaplasmoparae, a Bipartite Member of the Family Mymonaviridae
Source: Plants (Basel). 2023 Sep 18;12(18):3300. doi: 10.3390/plants12183300 (PMC10538141; doi:10.3390/plants12183300)
Supplement: Supplementary file 1 [file plants-12-03300-s001.zip]

Archive with 5 entries (5 files):
- Supplementary Figure S1.pdf
- Supplementary Table S1.pdf
- Supplementary Table S2.pdf
- Supplementary Table S3.xlsx
- Supplementary Table S4.xlsx
