# Supplementary material for: Complete Genome Characterization of Penicillimonavirus gammaplasmoparae, a Bipartite Member of the Family Mymonaviridae
Source: Plants (Basel). 2023 Sep 18;12(18):3300. doi: 10.3390/plants12183300 (PMC10538141; doi:10.3390/plants12183300)
Supplement: Supplementary file 1 [file plants-12-03300-s001.zip › Supplementary Table S3.xlsx]

## Sheet: Hoja1
tax_id	tax_level	genus_tax_id	name	common_name	category	is_phage	agg_score	max_z_score	nt_z_score	nt_rpm	nt_count	nt_contigs	nt_contig_r	nt_percent_identity	nt_alignment_length	nt_e_value	nt_bg_mean	nt_bg_stdev	nt_bg_mean_mass_normalized	nt_bg_stdev_mass_normalized	nr_z_score	nr_rpm	nr_count	nr_contigs	nr_contig_r	nr_percent_identity	nr_alignment_length	nr_e_value	nr_bg_mean	nr_bg_stdev	nr_bg_mean_mass_normalized	nr_bg_stdev_mass_normalized	species_tax_ids	known_pathogen
3603	2	3603	Vitis		eukaryota	false	8.30658e+09	100	99	658320	2614481	19963	2037618	99.3147	2381.77	10^-155.457	3.03806	2.4007			100	401457	1594364	15086	1420492	97.7739	357.635	10^-174.841					[29760, 3605, 96939, 2018007, 226012, 153474, 1306156, 2599121, 882115, 103351, 105599, 239086, 231512, 241073, 103355, 754102, 103352, 1046262, 103349, 326438, 754098, 506485, 228411, 390140, 103353, 345147, 756011, 103354, 239761, 104324, 1046264, 754096, 754105, 754101, 256848, 2448765, 1046254, 2448762, 1046257, 2448766, 754104, 1051312, 1046255, 754099, 345149, 345145, 246827, 153476, 754097…	0
29760	1	3603	Vitis vinifera	wine grape	eukaryota	false	8.30658e+09	100	99	618906	2457949	18333	1941337	99.3221	2466.65	10^-154.117	3.03806	2.4007			100	224069	889876	12945	728857	97.4089	268.973	10^-148.594						0
96939	1	3603	Vitis riparia	riverbank grape	eukaryota	false	6.01729e+08	100	100	25751.1	102269	1572	43320	99.131	500.952	10^-138.741					100	34679.3	137727	2099	125068	97.7978	361.571	10^-200.529						0
2018007	1	3603	Vitis riparia x Vitis cinerea		eukaryota	false	1.11218e+08	100	100	10858.3	43123	36	42642	99.4322	3459.82	10^-262.696					100	372.157	1478	1	1464	95.1562	567.972	10^-304.342						0
34372	2	34372	Blumeria		eukaryota	false	5.11612e+07	100	99	5043.51	20030	24	16139	92.9337	1856.21	10^-42.89	2.36781	3.34858			100	172.985	687	5	176	92.4769	43.4292	10^-17.6923					[34373]	0
34373	1	34372	Blumeria graminis		eukaryota	false	5.11612e+07	100	99	5043.51	20030	24	16139	92.9337	1856.21	10^-42.89	2.36781	3.34858			100	172.985	687	5	176	92.4769	43.4292	10^-17.6923						0
186768	2	186768	Mitovirus		viruses	false	2.20649e+07	100	99	3191.28	12674	8	12664	98.5669	2562.88	10^-307.393	0.263089	0.372065			100	3191.53	12675	8	12664	97.961	702.292	10^-307.343					[2719443, 2719447, 2052561, 2719446, 2719475, 2052562, 2052563, 2719445, 2080456, 2767211, 2719466, 2231684, 2737697]	0
5498	2	5498	Cladosporium		eukaryota	false	2.31652e+07	100	99	2347.01	9321	24	7604	99.4733	1612.39	10^-244.264	82.814	3.26493			100	239.208	950	17	830	97.5986	241.826	10^-173.18					[92950, 1052096, 1707700, 29918, 29917, 887098, 470174, 70808, 2116646, 887083, 2511077, 2486655, 2036921, 622350, 470196, 450181, 93488]	0
92950	1	5498	Cladosporium sphaerospermum		eukaryota	false	2.31652e+07	100	99	2139.02	8495	21	7239	99.6173	1749.99	10^-256.502	27.2048	2.4537			100	220.071	874	15	808	97.9141	259.519	10^-186.923						0
12160	2	12160	Closterovirus		viruses	false	3.73164e+07	100	100	1867.58	7417	21	7252	99.4616	14375.4	10^-297.506					100	1864.06	7403	21	7252	99.3339	2557.13	10^-281.228					[64003]	0
64003	1	12160	Grapevine leafroll-associated virus 2		viruses	false	3.73164e+07	100	100	1867.58	7417	21	7252	99.4616	14375.4	10^-297.506					100	1864.06	7403	21	7252	99.3339	2557.13	10^-281.228						0
129725	2	129725	Foveavirus		viruses	false	3.47984e+07	100	100	1741.18	6915	4	6885	98.0368	7961.13	10^-306.367					100	1738.66	6905	4	6885	98.7071	2096.03	10^-302.53					[196400]	0
196400	1	129725	Grapevine rupestris stem pitting-associated virus		viruses	false	3.47984e+07	100	100	1741.18	6915	4	6885	98.0368	7961.13	10^-306.367					100	1738.66	6905	4	6885	98.7071	2096.03	10^-302.53						0
1306156	1	3603	Vitis yunnanensis		eukaryota	false	1.70457e+07	100	100	1721.79	6838	1	6838	99.7491	3194	10^-307.653																		0
5121	2	5121	Erysiphe		eukaryota	false	1.0775e+08	100	99	1602.19	6363	6	6140	99.4675	659.349	10^-236.665	0.526179	0.744129			100	10018.3	39787	585	10921	98.6936	60.4742	10^-34.2244					[52586, 225359, 157594, 36044, 374784, 79284, 81921, 69478, 1571544, 380742, 81923, 79286, 2506391, 1617254, 1617249, 1571568, 1571550, 1486407, 870195, 81926, 79297, 87905]	0
52586	1	5121	Erysiphe necator	grape powdery mildew	eukaryota	false	1.0775e+08	100	100	1579.27	6272	6	6140	99.4843	669.205	10^-240.046					100	9211.51	36583	548	10404	99.279	61.9675	10^-35.4792						0
65356	2	65356	Albugo		eukaryota	false	1.37168e+07	100	99	1397.48	5550	28	5184	94.2826	478.552	10^-191.063	3.87747	3.99531			100	2.01438	8			79.85	24.125	10^-4.4755					[653948]	0
653948	1	65356	Albugo laibachii		eukaryota	false	1.37168e+07	100	99	1397.48	5550	28	5184	94.2826	478.552	10^-191.063	1.19644	0.203758			100	2.01438	8			79.85	24.125	10^-4.4755						0
2719443	1	186768	Plasmopara viticola lesion associated mitovirus 18		viruses	false	2.20649e+07	100	100	1108.92	4404	1	4403	98.7714	2602.25	10^-307.57					100	1108.66	4403	1	4403	98.074	779	10^-307.653						0
148959	2	148959	Wallemia		eukaryota	false	5.42048e+06	99	99	1055.79	4193	9	3519	94.7314	305.894	10^-151.021	2.10472	2.97652			2.57658	759.925	3018	22	973	95.4756	34.7211	10^-12.4607	163.642	231.424			[148960, 1718873, 245174, 1540922, 1708541, 245175, 2034432]	0
-200011012	2	-200011012	non-genus-specific reads in family Partitiviridae		viruses	false	1.91996e+07	100	100	967.658	3843			99.8126	1900.37	10^-304.811					100	967.91	3844			99.9762	547.496	10^-304.383					[2052566, 2052564, 2692002, 2691998, 1256786, 2692001, 2691999, 2509226, 2501048, 1740644]	0
2052566	1	-200011012	Erysiphe necator partitivirus 3		viruses	false	1.91996e+07	100	100	960.104	3813	2	3811	99.8262	1918.42	10^-307.454					100	959.852	3812	2	3811	99.9968	553.043	10^-307.545						0
121844	2	121844	Diaphorina		eukaryota	false	8.73927e+06	100	99	888.845	3530	6	3492	94.7522	447.817	10^-293.621	0.526179	0.744129			100	2.76977	11			84.6273	24.0909	10^-4.71481					[121845]	0
121845	1	121844	Diaphorina citri	Asian citrus psyllid	eukaryota	false	8.73927e+06	100	99	888.845	3530	6	3492	94.7522	447.817	10^-293.621	0.526179	0.744129			100	2.76977	11			84.6273	24.0909	10^-4.71481						0
40929	2	40929	Planococcus		eukaryota	false	6.90177e+06	100	100	689.17	2737	1	2711	99.9077	228.371	10^-115.295					100	2.26618	9			96.8333	24.4444	10^-4.51003					[170843, 494597]	0
170843	1	40929	Planococcus citri	citrus mealybug	eukaryota	false	6.90177e+06	100	100	688.415	2734	1	2711	99.9607	229.612	10^-115.97					100	1.76258	7			97.1	24.4286	10^-4.56452						0
217160	2	217160	Ampelovirus		viruses	false	1.156e+07	100	100	558.991	2220	11	2163	89.9291	3991.46	10^-278.594					100	597.012	2371	15	2299	92.073	420.029	10^-263.308					[47985]	0
47985	1	217160	Grapevine leafroll-associated virus 1		viruses	false	1.156e+07	100	100	558.991	2220	11	2163	89.9291	3991.46	10^-278.594					100	597.012	2371	15	2299	92.073	420.029	10^-263.308						0
148960	1	148959	Wallemia sebi		eukaryota	false	5.42048e+06	100	99	552.947	2196	3	2191	93.6868	269.872	10^-126.241	1.31545	1.86032			100	4.02876	16	1	16	96.552	87	10^-53.327						0
-200	2	-200	all taxa with neither family nor genus classification			false	1.49799e+07	92.7097	-0.953112	517.192	2054	10	5379	99.1556	4466.8	10^-234.826	3834.28	3480.27			92.7097	3275.38	13008	44	22531	56.11	1210.04	10^-186.861	26.7882	35.0405			[2770128, 2692015, 2692013, -100, 2770122, 2587583, 2026788, 2137193, 373120, 2485918, 2029458, 2689127, 2737684, 2748677, 1603295, 2728926, 723593, 2689129, 1869227, 2249418, 2585031, 2249420, 1977087, 1923295, 1906665, 940671, 175245, 2689125, 2653183, 2026724, 1798013, 664319, 2695350, 2249419, 2026799, 2026735, 1978231, 1891241, 1768112, 710788, 710741, 171245, 2748675, 2716188, 2587542, 2249…	0
184751	2	184751	Vitivirus		viruses	false	1.01147e+07	100	100	481.437	1912	6	1839	81.4812	6476.25	10^-287.602					100	530.034	2105	12	1991	89.8389	1382.98	10^-258.277					[35288]	0
35288	1	184751	Grapevine virus A		viruses	false	1.01147e+07	100	100	481.437	1912	6	1839	81.4812	6476.25	10^-287.602					100	530.034	2105	12	1991	89.8389	1382.98	10^-258.277						0
2719447	1	186768	Plasmopara viticola lesion associated mitovirus 21		viruses	false	9.30747e+06	100	100	468.092	1859	1	1856	99.1881	2461.46	10^-307.114					100	467.336	1856	1	1856	97.938	582	10^-307.653						0
882115	1	3603	Vitis romanetii		eukaryota	false	4.2901e+06	100	100	433.344	1721	1	1720	99.0021	700.372	10^-19.0119																		0
2052561	1	186768	Erysiphe necator mitovirus 1		viruses	false	8.56341e+06	100	100	430.322	1709	1	1708	99.5267	2550.34	10^-307.468					100	430.322	1709	1	1708	98.7503	722.531	10^-307.448						0
2692015	1	-200	Plasmopara viticola lesion associated mononegaambi virus 3		viruses	false	7.12254e+06	100	100	370.142	1470	1	1468	99.8037	6137.23	10^-307.242					100	764.457	3036	2	3036	77.5925	1946.81	10^-307.653						0
2719446	1	186768	Plasmopara viticola lesion associated mitovirus 20		viruses	false	6.93491e+06	100	100	348.488	1384	1	1384	96.053	2483	10^-307.653					100	348.488	1384	1	1384	96.974	661	10^-307.653						0
2719475	1	186768	Plasmopara viticola lesion associated mitovirus 47		viruses	false	6.73949e+06	100	100	338.668	1345	1	1345	99.172	2657	10^-307.653					100	338.668	1345	1	1345	98.3	706	10^-307.653						0
99210	2	99210	Amblyseius		eukaryota	false	1.24388e+06	100	100	299.891	1191	5	1147	98.7943	517.964	10^-254.632					100	1.76258	7			96.4571	24.4286	10^-6.20857					[911334, 1712292, 759916, 704000, 714357]	0
1718873	1	148959	Wallemia sp.		eukaryota	false	2.66978e+06	100	100	269.675	1071	1	1068	97.6764	598.222	10^-306.207																		0
2599121	1	3603	Vitis x labruscana		eukaryota	false	8.60616e+06	100	100	254.567	1011	1	1011	100	660	10^-307.653					100	608.595	2417	1	2416	99.8621	723.658	10^-307.505						0
5073	2	5073	Penicillium		eukaryota	false	1525.72	-0.541476	-0.541476	198.668	789	5	315	94.4133	279.581	10^-75.7024	819.671	1146.87			-0.552633	130.179	517	1	30	93.8722	24.7637	10^-5.88335	595.898	842.727			[60169, 27334, 5082, 1835702, 416450, 104259, 229535, 36651, 5078, 48697, 29845, 99116, 5077, 36646, 5075, 2720512, 60175, 40296, 303698, 1316194, 69785, 69781, 69771, 254877, 60172, 1263195, 5076, 2660643, 36656, 69789, 1108849, 290292, 116969, 1909432, 60171, 28578, 5079, 29844, 5081, 5074]	0
66017	2	66017	Digitaria		eukaryota	false	2.19064e+06	100	100	197.661	785	2	774	99.7488	346.306	10^-288.522					100	21.4028	85	1	12	97.6091	24.6709	10^-6.78144					[1010633]	0
1010633	1	66017	Digitaria exilis		eukaryota	false	2.19064e+06	100	100	197.661	785	2	774	99.7488	346.306	10^-288.522					100	21.4028	85	1	12	97.6091	24.6709	10^-6.78144						0
149698	2	149698	Massilia		bacteria	false	274459	100	0.169625	175.251	696	4	418	95.9352	374.56	10^-173.669	142.382	193.775			100	63.453	252	1	38	98.7041	25.4918	10^-7.4062					[373040, 2653152, 47229, 1736272, 2079199, 1502852, 1164594, 286638, 1337838, 945844, 544911, 1603353, 1549812, 2769491, 321984, 2725995, 2603288, 1882437, 1736522, 2609281, 2609280, 2562316, 2562153, 2320864, 2026176, 1736517, 1524097, 1519190, 1485217, 1035707, 321985, 2709303, 2709302, 1678028, 2765360, 2072590, 864828, 2045208, 321983, 1593482, 169973, 871742, 1141883, 1707785]	0
2052562	1	186768	Erysiphe necator mitovirus 2		viruses	false	3.37726e+06	100	100	169.712	674	1	674	96.119	2551	10^-307.653					100	169.712	674	1	674	95.864	677	10^-307.653						0
2052563	1	186768	Erysiphe necator mitovirus 3		viruses	false	3.3472e+06	100	100	168.201	668	1	668	99.058	2867	10^-307.653					100	168.201	668	1	668	98.832	685	10^-307.653						0
2719445	1	186768	Plasmopara viticola lesion associated mitovirus 2		viruses	false	3.13674e+06	100	100	157.625	626	1	626	99.4	2332	10^-307.653					100	157.625	626	1	626	98.206	669	10^-307.653						0
249185	2	249185	Maculavirus		viruses	false	2.5633e+06	100	100	139.244	553	12	328	92.9225	190.585	10^-75.3548					100	117.338	466	12	280	94.4658	74.5824	10^-41.7371					[103722, 103723]	0
103722	1	249185	Grapevine fleck virus		viruses	false	2.5633e+06	100	100	138.992	552	12	328	92.929	190.799	10^-75.4423					100	117.338	466	12	280	94.4658	74.5824	10^-41.7371						0
2706	2	2706	Citrus		eukaryota	false	3.26977e+06	100	99	132.194	525	1	515	97.5167	889.688	10^-19.2679	1.9857	0.912436			100	357.553	1420	14	669	93.6066	110.132	10^-70.4347					[2711, 55188, 85681, 159033, 37690, 37334]	0
2711	1	2706	Citrus sinensis	sweet orange	eukaryota	false	3.26977e+06	100	99	131.942	524	1	515	97.5113	891.526	10^-19.2655	1.19644	0.203758			100	197.661	785	7	315	97.0205	118.463	10^-82.6475						0
911334	1	99210	Amblyseius eharai		eukaryota	false	1.24388e+06	100	100	123.884	492	1	482	97.8068	752.144	10^-301.323					100	0.503595	2			97.9	24	10^-6.09761						0
245174	1	148959	Wallemia ichthyophaga		eukaryota	false	1.12336e+06	100	100	111.295	442	3	21	93.6968	78.2078	10^-31.5722					100	83.5968	332	4	58	98.9663	34.9873	10^-13.3294						0
536004	2	536004	Ceroplastes		eukaryota	false	1.00719e+06	100	100	100.971	401	2	380	92.9821	454.736	10^-254.879																	[1028181, 1585290]	0
1712292	1	99210	Amblyseius sp. ARP-2015		eukaryota	false	1.00719e+06	100	100	100.719	400	1	394	99.7047	366.883	10^-300.34																		0
1028181	1	536004	Ceroplastes ceriferus		eukaryota	false	1.00719e+06	100	100	100.719	400	2	380	92.9569	456.093	10^-255.651																		0
1933192	2	1933192	Galendromus		eukaryota	false	3.23812e+06	100	100	99.9636	397	1	8	92.6264	72.9215	10^-28.5957					100	223.848	889	1	8	93.0634	24.8496	10^-5.80692					[34638]	0
34638	1	1933192	Galendromus occidentalis	western predatory mite	eukaryota	false	3.23812e+06	100	100	99.9636	397	1	8	92.6264	72.9215	10^-28.5957					100	223.848	889	1	8	93.0634	24.8496	10^-5.80692						0
29918	1	5498	Cladosporium herbarum		eukaryota	false	137360	100	7.08144	98.9564	393	1	312	99.146	621.973	10^-241.268	38.167	8.58433			100	6.79853	27	1	10	85.3708	35.16	10^-12.5763						0
5179	2	5179	Sclerotinia		eukaryota	false	917576	100	99	93.4169	371	9	167	90.6056	199.99	10^-85.2621	0.263089	0.372065			100	56.1509	223	9	131	88.7149	56.5764	10^-25.7987					[5180, 77105, 28548]	0
1337838	1	149698	Massilia sp. UMI-21		bacteria	false	11639.4	100	100	92.4097	367	1	334	96.635	598.899	10^-279.815					100	1.00719	4			97.925	24.5	10^-6.18211						0
29002	2	29002	Cercospora		eukaryota	false	93165.1	100	11.3035	84.3522	335	1	268	83.4867	119.585	10^-19.6324	5.59692	6.96735			100	33.4891	133	1	13	90.5507	33.9449	10^-11.2001					[135779, 357750, 122368, 348901, 438356, 29003, 1246969, 1238170, 1707699]	0
239086	1	3603	Vitis quinquangularis		eukaryota	false	1.62835e+06	100	100	83.345	331	2	307	96.9242	746.427	10^-281.648					100	80.3234	319	2	308	98.3979	170.744	10^-106.376						0
5598	2	5598	Alternaria		eukaryota	false	1.04939e+06	100	58.6738	82.5896	328	3	45	96.6586	81.7539	10^-36.8641	3.06313	1.3554			100	129.676	515	1	372	97.4223	31.0044	10^-10.7048					[119927, 5599, 156630, 1187904, 1715220, 167740, 48100, 135859, 29911, 1678846, 1132465, 644589, 429378, 48099]	1
438356	1	29002	Cercospora sojina		eukaryota	false	34067.5	39.8984	39.8984	75.5393	300	1	268	82.2721	127.46	10^-18.8559	1.31545	1.86032																0
5052	2	5052	Aspergillus		eukaryota	false	931.926	-0.69623	-0.697398	73.7767	293	3	21	92.5383	69.9647	10^-26.2161	5084.37	7184.7			-0.69623	109.784	436	4	113	95.1217	34.2847	10^-13.7163	7137.88	10094.5			[306088, 746128, 319627, 41058, 979771, 1287682, 1220188, 162425, 319626, 5059, 41067, 293939, 2070753, 33178, 5057, 5062, 1245748, 573508, 1506151, 2582783, 1194566, 91492, 209559, 656916, 340414, 41062, 41068, 132259, 1960876, 1873369, 454130, 5066, 1340029, 1069201, 1191711, 5067, 487661, 61420, 34381, 41047, 41061, 5053, 2508778, 1232676, 1191702, 319629, 41984, 40993, 5068, 41413, 446911, 31…	5
38447	2	38447	Monilinia		eukaryota	false	1.19352e+06	100	100	71.7623	285	7	206	88.4773	717.694	10^-177.592					100	78.0572	310	4	223	83.1017	243.385	10^-165.107					[61186, 38448, 38457, 61207]	0
759916	1	99210	Amblyseius swirskii		eukaryota	false	727695	100	100	71.5105	284	2	259	99.8925	211.102	10^-106.258					100	1.25899	5			95.88	24.6	10^-6.25295						0
61186	1	38447	Monilinia laxa		eukaryota	false	1.19352e+06	100	100	71.2587	283	7	206	88.4704	722.75	10^-178.781					100	48.0933	191	3	161	82.3498	322.497	10^-235.252						0
5180	1	5179	Sclerotinia sclerotiorum		eukaryota	false	917576	100	100	65.2156	259	6	135	90.0261	244.542	10^-109.216					100	27.1941	108	3	72	87.985	70.396	10^-32.4347						0
1540922	1	148959	Wallemia hederae		eukaryota	false	717214	100	100	64.2084	255	1	233	99.4236	429.316	10^-273.962					100	316.51	1257	9	76	99.4771	27.3765	10^-7.82649						0
5599	1	5598	Alternaria alternata		eukaryota	false	495201	100	99	59.676	237	2	39	96.9156	82.6996	10^-37.8193	0.263089	0.372065			100	14.8561	59			97.9224	24.2414	10^-5.65054						1
1108849	1	5073	Penicillium rubens		eukaryota	false	18.4013	5.78977	-0.632645	59.1724	235	1	30	92.9705	90.5274	10^-34.4937	550.527	776.667			5.78977	12.0863	48			96.134	24.0851	10^-5.45137	1.31545	1.86032				0
32263	2	32263	Tetranychus		eukaryota	false	717623	100	100	57.4098	228	4	60	95.7677	107.843	10^-42.7059					100	15.6114	62			99.2311	24.4262	10^-6.26425					[32264, 93132, 93129, 381747]	0
32264	1	32263	Tetranychus urticae	two-spotted spider mite	eukaryota	false	717623	100	100	56.1509	223	4	60	95.6837	108.634	10^-42.8178					100	15.6114	62			99.2311	24.4262	10^-6.26425						0
3705	2	3705	Brassica		eukaryota	false	4.65918e+07	100	66.7112	54.1365	215	1	186	99.6578	105.395	10^-20.5203	2.12978	0.77958			100	4857.93	19293	6	18653	77.7652	289.626	10^-130.184					[3708, 3711, 69181, 3707, 3712, 3710]	0
1708541	1	148959	Wallemia mellicola		eukaryota	false	531353	99	99	54.1365	215	1	6	92.9478	74.5253	10^-29.6782	0.263089	0.372065			0.830285	355.79	1413	8	823	89.3552	42.9173	10^-17.2779	163.642	231.424				0
13596	2	13596	Ligustrum	privets	eukaryota	false	536329	100	100	53.6329	213	1	213	96.4986	1171	10^-307.653																	[528268]	0
528268	1	13596	Ligustrum quihoui		eukaryota	false	536329	100	100	53.6329	213	1	213	96.4986	1171	10^-307.653																		0
5579	2	5579	Aureobasidium		eukaryota	false	572375	100	11.1073	52.8775	210	3	28	92.2595	82.2767	10^-29.4691	8.20591	4.02181			100	68.4889	272			95.6811	24.3144	10^-5.81462					[5580, 46634, 1042127, 559561]	0
4527	2	4527	Oryza		eukaryota	false	2.18334e+07	100	2.22703	50.6113	201	6	73	93.4348	192.764	10^-91.6198	14.2319	16.3354			100	2282.04	9063	9	8730	82.078	299.041	10^-212.016					[63629, 4530, 4533, 83307, 4538, 4536]	0
4530	1	4527	Oryza sativa	rice	eukaryota	false	944505	100	2.35091	50.3595	200	6	73	93.428	193.562	10^-92.0363	13.7057	15.5913			100	94.4241	375	3	66	94.9812	40.8454	10^-18.1072						0
3707	1	3705	Brassica juncea		eukaryota	false	330979	100	99	49.3523	196	1	186	99.9762	110.443	10^-19.5788	0.335129	0.473944			100	0.503595	2			98	24.5	10^-5.12404						0
5100	2	5100	Amorphotheca		eukaryota	false	548919	100	100	49.3523	196	1	178	88.2171	72.0066	10^-14.2591					100	5.53955	22			95.3905	24.1905	10^-5.91161					[5101]	0
5101	1	5100	Amorphotheca resinae	creosote fungus	eukaryota	false	548919	100	100	49.3523	196	1	178	88.2171	72.0066	10^-14.2591					100	5.53955	22			95.3905	24.1905	10^-5.91161						0
704019	2	704019	Asca		eukaryota	false	493523	100	100	49.3523	196	1	194	94.5354	324.115	10^-138.854																	[2051734]	0
2051734	1	704019	Asca sp. AD1302		eukaryota	false	493523	100	100	49.3523	196	1	194	94.5354	324.115	10^-138.854																		0
77133	1	-200	uncultured bacterium		bacteria	false	-165.751	-0.661991	-1.59321	48.0933	191			99.211	74.209	10^-37.3496	1893.44	1158.26			-0.661991	1.51079	6			89.0833	24.3333	10^-5.94673	23.6781	33.4858				0
241073	1	3603	Vitis hybrid cultivar		eukaryota	false	738019	100	100	47.8415	190	7	153	98.9112	365.84	10^-144.957					100	26.4387	105	5	97	98.7391	94.56	10^-51.9618						0
186767	2	186767	Narnavirus		viruses	false	4.00106e+06	100	100	45.8272	182			92.4148	65.362	10^-25.1502					100	630.501	2504	3	2479	66.1305	902.966	10^-303.246					[2587531, 2719515, 2719525, 2719496, 2719517, 2719503, 2719506, 2719804, 2719523, 2587530, 2719533, 2719514]	0
163898	2	163898	Scirtothrips		eukaryota	false	342445	100	100	45.5754	181	1	42	93.4425	181.152	10^-60.4909					100	0.251798	1			87	23	10^-3.25571					[163899, 480290, 333410, 333409, 321821, 304012]	0
226012	1	3603	Vitis cinerea		eukaryota	false	8.43401e+07	100	100	45.3236	180			99.6163	69.1348	10^-34.2867					100	8389.14	33317	1	33312	99.7129	1393.73	10^-307.593						0
1707700	1	5498	Cladosporium sp.		eukaryota	false	151302	100	20.2519	45.3236	180	2	53	95.9512	125.863	10^-53.4308	2.17676	2.13051			100	6.04314	24	1	12	98.085	59.5833	10^-29.9313						0
60169	1	5073	Penicillium polonicum		eukaryota	false	1525.72	100	59.186	44.5682	177	2	171	96.7423	670.066	10^-92.2327	0.526179	0.744129			100	1.76258	7			97.5143	23.8571	10^-5.78211						0
1047167	2	1047167	Zymoseptoria		eukaryota	false	417984	100	-0.100119	43.8128	174	3	55	90.0745	116.618	10^-34.2129	51.0394	72.1806			100	43.561	173	1	8	94.4059	26.8225	10^-7.89183					[1047171, 1047168]	0
1047171	1	1047167	Zymoseptoria tritici		eukaryota	false	417984	100	-0.100119	43.8128	174	3	55	90.0745	116.618	10^-34.2129	51.0394	72.1806			100	41.7984	166	1	8	94.3748	26.9018	10^-7.9364						0
945844	1	149698	Massilia oculi		bacteria	false	10218.5	100	19.8445	43.561	173	2	64	94.415	159.032	10^-70.1181	6.02915	1.8913			100	1.00719	4			97.9	24.5	10^-6.48092						0
29917	1	5498	Cladosporium cladosporioides		eukaryota	false	69758.5	100	4.55088	43.0574	171			97.8854	72.1	10^-34.6133	7.15671	7.88873			100	5.03595	20			99.3056	24.0556	10^-5.21346						0
3511	2	3511	Quercus		eukaryota	false	556797	100	1.78885	42.8056	170	3	79	94.0073	244.221	10^-137.483	25.0969	9.89947			100	99.46	395	2	55	94.6014	27.4197	10^-9.08114					[58331, 97700, 1495044]	0
4057	2	4057	Catharanthus		eukaryota	false	742803	100	100	40.5394	161			98.8783	74.5188	10^-37.1869					100	33.7409	134			97.6385	24.5229	10^-5.77745					[4058]	0
4058	1	4057	Catharanthus roseus	Madagascar periwinkle	eukaryota	false	742803	100	100	40.5394	161			98.8783	74.5188	10^-37.1869					100	33.7409	134			97.6385	24.5229	10^-5.77745						0
3701	2	3701	Arabidopsis		eukaryota	false	1.06502e+06	100	13.9882	38.2732	152	1	10	97.9728	82.5664	10^-37.5101	1.84163	2.60445			100	116.33	462	4	37	96.1466	27.3738	10^-7.4468					[3702, 59689, 81970, 347883, 38785]	0
286660	2	286660	Peltaster		eukaryota	false	727695	100	100	38.2732	152	1	123	85.9072	161.644	10^-35.373					100	34.4963	137	1	15	89.389	37.6617	10^-14.7001					[286661]	0
286661	1	286660	Peltaster fructicola		eukaryota	false	727695	100	100	38.2732	152	1	123	85.9072	161.644	10^-35.373					100	34.4963	137	1	15	89.389	37.6617	10^-14.7001						0
3702	1	3701	Arabidopsis thaliana	thale cress	eukaryota	false	1.06502e+06	100	24.1637	37.0142	147	1	10	97.9643	83.0648	10^-37.646	1.05236	1.48826			100	105.251	418	4	37	96.3965	27.7183	10^-7.60249						0
5455	2	5455	Colletotrichum		eukaryota	false	57985.7	100	5.92512	37.0142	147	3	62	89.8264	134.404	10^-40.4596	3.94634	5.58097			100	33.7409	134	3	34	92.4428	41.2403	10^-17.4683					[690256, 80884, 2175907, 690259, 474922, 5467, 1573173, 1095194, 1209926, 2175906, 1209932, 31870, 710243, 708187, 5465, 1209931, 5466, 1215731, 2175873, 1347389, 1173701, 306554, 145971]	1
5506	2	5506	Fusarium		eukaryota	false	644729	100	44.4248	36.7624	146	3	41	89.8534	101.389	10^-29.036	2.12978	0.77958			100	169.208	672	4	513	62.0609	529.05	10^-226.75					[5518, 169388, 5507, 5127, 117187, 231269, 101028, 5516, 767483, 5128, 2747968, 948311, 1053134, 5515, 282267, 1237068, 36050, 29916, 56646, 2692428, 86546, 79018, 48485, 40199, 42677, 1567544, 582650, 2773459, 2675880, 1325737, 1325734, 1147111, 751941, 751933, 179993, 122381, 48495, 47803, 42747, 42668, 2502994, 61284, 48488]	3
3554	2	3554	Beta		eukaryota	false	3.37164e+06	100	2.3316	34.9999	139			98.4836	71.5385	10^-34.7791	9.68734	10.8563			100	337.157	1339	2	1065	93.4099	231.698	10^-135.009					[161934, 343494]	0
163899	1	163898	Scirtothrips dorsalis		eukaryota	false	342445	100	100	33.9927	135			99.3793	75.7692	10^-38.5585					100	0.251798	1			87	23	10^-3.25571						0
3660	2	3660	Cucurbita	marrows	eukaryota	false	1.31483e+07	100	89.9783	33.7409	134			99.042	74.2909	10^-37.2391	0.263089	0.372065			100	1328.99	5278	3	5141	94.9807	247.181	10^-147.188					[3663, 3662, 3661]	0
3867	2	3867	Lotus		eukaryota	false	2.33873e+06	100	11.9039	32.2301	128	3	108	86.4874	986.072	10^-211.876	2.43984	2.50257			100	233.416	927	2	918	93.6733	221.693	10^-132.663					[34305]	0
34305	1	3867	Lotus japonicus		eukaryota	false	2.33873e+06	100	11.9039	32.2301	128	3	108	86.4874	986.072	10^-211.876	2.43984	2.50257			100	233.416	927	2	918	93.6733	221.693	10^-132.663						0
3573	2	3573	Silene	campions	eukaryota	false	226618	100	100	31.9783	127			98.6695	74.169	10^-36.7324					100	8.81292	35			99.4233	24.4	10^-5.11549					[37657, 42043, 39875, 39899, 39892, 1781606, 129946, 42038]	0
4028	2	4028	Geranium		eukaryota	false	55395.5	100	100	31.9783	127			99.6198	75.0319	10^-38.2964					100	10.5755	42			99.6273	24.5758	10^-6.39375					[379948, 28964, 28963, 487788, 122183, 70270, 1659214, 379939, 457541, 379951, 387083, 379954, 314611, 1368268, 379952, 314574]	0
4038	2	4038	Daucus		eukaryota	false	3.19696e+06	100	100	31.4747	125			99.2698	74.0674	10^-37.3115					28.0761	3791.06	15056	4	14904	96.2051	479.321	10^-273.45	93.1337	131.711			[4039, 40858, 1792663, 79165, 180803, 79170, 79171, 79167, 180804]	0
231512	1	3603	Vitis pseudoreticulata		eukaryota	false	878194	100	100	30.9711	123	1	19	99.4563	107.419	10^-54.4491					100	57.158	227	8	193	99.3276	172.136	10^-161.011						0
147262	2	147262	Hostuviroid		viruses	false	307193	100	100	30.7193	122	1	121	99.7231	355.13	10^-82.974																	[12893]	0
12893	1	147262	Hop stunt viroid		viruses	false	307193	100	100	30.7193	122	1	121	99.7231	355.13	10^-82.974																		0
33196	2	33196	Botrytis		eukaryota	false	438128	100	100	29.2085	116	1	5	90.5129	62.0909	10^-19.5749					100	38.0214	151	1	8	97.7865	26.8	10^-8.23458					[40559, 87229, 1964551, 278938, 139639, 182092, 87230, 2478750, 1463999, 278948, 278940, 139641]	0
4107	2	4107	Solanum		eukaryota	false	1.36073e+07	100	1.21027	28.7049	114			98.9375	67.3587	10^-32.5706	11.2503	14.4221			100	1529.42	6074	5	5929	95.6129	306.605	10^-276.127					[4113, 4081, 28526, 4083, 172797, 172263, 4111, 119830, 172791, 50514, 4112, 205524, 875673, 856976, 329760, 172790, 162495, 42755]	0
77105	1	5179	Sclerotinia borealis		eukaryota	false	423673	100	75.0897	28.2013	112	3	32	91.636	120.787	10^-42.6771	0.263089	0.372065			100	21.4028	85	4	40	86.0249	38.3472	10^-15.0962						0
5538	2	5538	Scytalidium		eukaryota	false	392804	100	100	27.6977	110	2	106	82.8894	572.774	10^-131.385					100	16.6186	66	2	42	66.4854	97.1061	10^-21.9472					[1715249, 2487125, 5539]	0
1715249	1	5538	Scytalidium sp.		eukaryota	false	392804	100	100	27.6977	110	2	106	82.8894	572.774	10^-131.385					100	11.5827	46	2	42	55.4203	128.739	10^-29.2007						0
34072	2	34072	Variovorax		bacteria	false	80586.7	100	-0.455003	26.1869	104	1	43	96.6462	164.48	10^-79.2989	46.8363	45.3829			100	9.06471	36			99.6667	24.3333	10^-6.07274					[1871043, 34073, 2762323, 436515, 2126319, 662548, 2774875, 434014, 2762322, 1795631, 1034889, 434008, 282217, 207745, 434009]	0
1046262	1	3603	Vitis hancockii		eukaryota	false	259301	100	100	25.6834	102	1	99	100	258.042	10^-39.3352					100	0.503595	2			93.85	24.5	10^-6.40119						0
4145	2	4145	Olea		eukaryota	false	4.27339e+06	100	10.685	25.4316	101			99.303	72.4638	10^-36.3107	1.57854	2.23239			100	427.049	1696	8	1144	94.3525	150.503	10^-100.392					[4146]	0
4146	1	4145	Olea europaea	common olive	eukaryota	false	4.27339e+06	100	10.685	25.4316	101			99.303	72.4638	10^-36.3107	1.57854	2.23239			100	427.049	1696	8	1144	94.3525	150.503	10^-100.392						0
2719525	1	186767	Plasmopara viticola lesion associated narnavirus 4		viruses	false	246762	100	100	24.6762	98			93.207	63.7765	10^-24.8764																		0
161934	1	3554	Beta vulgaris		eukaryota	false	3.37164e+06	100	1.31108	23.9208	95			98.4355	71.4444	10^-34.6664	9.68734	10.8563			100	337.157	1339	2	1065	93.4099	231.698	10^-135.009						0
-200011006	2	-200011006	non-genus-specific reads in family Totiviridae		viruses	false	1.64424e+06	100	100	23.9208	95			93.2836	55.9474	10^-20.5272					100	182.805	726			55.6283	443.81	10^-239.217					[1714370, 2719862, 2719861]	0
153474	1	3603	Vitis flexuosa		eukaryota	false	3.81677e+07	100	100	23.4172	93	3	69	99.5354	306.379	10^-181.151					100	3793.58	15066	4	15057	100	115.865	10^-72.1149						0
1511811	2	1511811	Gammapartitivirus		viruses	false	470861	100	100	23.4172	93	4	72	94.4096	258.978	10^-109.171					100	23.669	94	4	72	97.9085	70.5222	10^-38.433					[296210]	0
296210	1	1511811	Penicillium stoloniferum virus F		viruses	false	470861	100	100	23.4172	93	4	72	94.4096	258.978	10^-109.171					100	23.669	94	4	72	97.9085	70.5222	10^-38.433						0
33194	2	33194	Bipolaris		eukaryota	false	203956	100	100	23.4172	93			94.6051	69.9231	10^-30.1244					100	10.8273	43			94.7024	24.3333	10^-5.60181					[45130, 5016, 40125, 74410, 101162, 5017]	0
229535	1	5073	Penicillium nordicum		eukaryota	false	378.802	30.4238	30.4238	23.1654	92	1	86	92.0459	571.361	10^-287.869	0.526179	0.744129			-0.698423	7.30213	29			96.0036	24.0714	10^-5.875	594.582	840.866				0
5580	1	5579	Aureobasidium pullulans		eukaryota	false	572375	100	3.15506	22.6618	90	1	10	93.1236	80.3933	10^-30.061	6.33922	5.17346			100	57.158	227			96.9869	24.3167	10^-5.98442						0
58331	1	3511	Quercus suber		eukaryota	false	556797	100	7.99407	22.6618	90	2	13	91.6743	91.6136	10^-32.5977	1.84163	2.60445			100	55.6473	221			94.1829	24.2269	10^-5.73151						0
39256	2	39256	Tabebuia		eukaryota	false	226618	100	100	22.6618	90	1	90	93.627	408	10^-170.447																	[429709]	0
429709	1	39256	Tabebuia rosea		eukaryota	false	226618	100	100	22.6618	90	1	90	93.627	408	10^-170.447																		0
175245	1	-200	uncultured fungus		eukaryota	false	9317.23	100	-0.955055	22.41	89	1	9	98.539	78.9036	10^-37.6478	160.701	144.799			100	1.00719	4			100	24	10^-5.67833						0
37657	1	3573	Silene latifolia		eukaryota	false	226618	100	100	22.41	89			98.2967	75.0465	10^-36.9451					100	0.251798	1			100	25	10^-6.48946						0
2719862	1	-200011006	Erysiphales associated toti-like virus 2		viruses	false	221582	100	100	22.1582	88			92.9642	57.1739	10^-21.0692																		0
40559	1	33196	Botrytis cinerea		eukaryota	false	438128	100	100	21.9064	87			90.7115	57.6543	10^-19.5019					100	21.9064	87			97.3174	24.186	10^-6.28277						0
91493	2	91493	Exserohilum		eukaryota	false	87610.1	100	56.8172	21.4028	85	3	22	93.606	100.474	10^-36.4677	0.263089	0.372065			100	2.01438	8			90.1	24.125	10^-5.44044					[93612, 1659837]	0
93612	1	91493	Exserohilum turcicum		eukaryota	false	87610.1	100	56.1405	21.151	84	3	22	93.523	100.792	10^-36.4303	0.263089	0.372065			100	2.01438	8			90.1	24.125	10^-5.44044						0
4039	1	4038	Daucus carota	carrot	eukaryota	false	3.19696e+06	100	100	20.8992	83			99.1784	74.3492	10^-37.4217					28.0742	3790.81	15055	4	14904	96.2047	479.369	10^-273.479	93.1337	131.711				0
4430	2	4430	Nelumbo		eukaryota	false	2.05222e+07	100	6.06046	20.1438	80	2	67	93.1438	662.562	10^-95.3963	2.10472	2.97652			100	2052.15	8150	11	679	93.1685	60.9719	10^-34.434					[4432]	0
4432	1	4430	Nelumbo nucifera	sacred lotus	eukaryota	false	2.05222e+07	100	6.06046	20.1438	80	2	67	93.1438	662.562	10^-95.3963	2.10472	2.97652			100	2052.15	8150	11	679	93.1685	60.9719	10^-34.434						0
97700	1	3511	Quercus lobata		eukaryota	false	435596	100	-0.394648	20.1438	80	1	66	96.7446	423.28	10^-260.548	22.7291	6.55089			100	43.561	173	2	55	95.1043	31.5148	10^-13.3728						0
3605	1	3603	Vitis aestivalis		eukaryota	false	1.288e+09	100	100	19.892	79	1	38	99.6493	324.971	10^-175.273					100	128780	511443	5	511438	99.6969	787.535	10^-307.609						0
3164	2	3164	Tetraselmis		eukaryota	false	138489	100	100	19.6402	78			99.2918	75.2329	10^-38.075					100	0.251798	1			95.8	24	10^-3.63639					[426497, 1812852, 41888, 63592, 3165, 270643]	0
13687	2	13687	Sphingomonas		bacteria	false	30210.9	100	-8.46991	19.6402	78	1	11	96.4699	92.9333	10^-41.1811	97.6692	9.21249			100	12.8417	51			95.7245	24.1224	10^-5.43311					[745310, 1166323, 634430, 33051, 869719, 2038397, 28214, 2775302, 1736228, 1735676, 1642949, 1470591, 1141887, 529705, 511662, 370959, 179878, 1609977, 1514817, 653931, 1517554, 2711156, 2653203, 2596913, 1961362, 1030157, 397260, 13689, 1560345, 1327635, 941907, 1813879, 2714944, 158754, 2681549, 2565555, 424800, 363835, 1549858, 1390395, 152682, 2219696]	0
40921	2	40921	Anethum		eukaryota	false	193884	100	100	19.3884	77			98.3091	75.3559	10^-37.1662																	[40922]	0
40922	1	40921	Anethum graveolens	dill	eukaryota	false	193884	100	100	19.3884	77			98.3091	75.3559	10^-37.1662																		0
3663	1	3660	Cucurbita pepo		eukaryota	false	1.31483e+07	100	50.0497	18.8848	75			99.1516	73.4167	10^-36.793	0.263089	0.372065			100	1306.33	5188	3	5141	94.8835	252.926	10^-150.82						0
2769491	1	149698	Massilia sp. LPB0304		bacteria	false	5356.29	100	100	18.8848	75	1	20	95.9085	121.743	10^-54.982					100	0.503595	2			98	24.5	10^-5.53509						0
395590	2	395590	Zasmidium		eukaryota	false	253059	100	8.17231	18.8848	75			92.2058	66.7297	10^-25.8564	3.97141	1.82487			100	25.1798	100	3	20	88.4137	35.1111	10^-12.4699					[395010]	0
395010	1	395590	Zasmidium cellare		eukaryota	false	253059	100	8.17231	18.8848	75			92.2058	66.7297	10^-25.8564	3.97141	1.82487			100	25.1798	100	3	20	88.4137	35.1111	10^-12.4699						0
186783	2	186783	Ourmiavirus		viruses	false	1.52338e+06	100	24.3329	18.633	74	2	45	90.1009	107.551	10^-31.1794	0.526179	0.744129			100	205.215	815	6	754	53.6826	538.071	10^-147.88					[2686514, 2719806, 2686545, 2686493, 2719805, 2686562, 2485924, 2686492, 2686550, 2686547, 2686523, 2686512, 2686544, 2686482, 2686566, 2686561, 2686551, 2686536, 2686511, 2686485]	0
45057	2	45057	Thrips		eukaryota	false	342445	100	100	18.633	74	2	28	90.4964	149.685	10^-50.225					100	16.3668	65			93.5281	24.1875	10^-5.34702					[161013, 161014, 159957]	0
2485918	1	-200	Penicillium brevicompactum ssRNA virus 1		viruses	false	132479	100	100	18.3812	73	3	47	90.5516	270.739	10^-90.4469					100	14.1007	56	2	27	96.934	72.4815	10^-37.9605						0
161013	1	45057	Thrips palmi		eukaryota	false	342445	100	100	18.3812	73	2	28	90.5654	150.708	10^-50.5858					100	15.8632	63			93.521	24.1935	10^-5.33105						0
59678	2	59678	Stewartia		eukaryota	false	181294	100	100	18.3812	73	1	72	99.3759	467.986	10^-303.596					100	1.00719	4			98.6667	24.6667	10^-6.58076					[941575, 59679, 182325]	0
100272	1	-200	uncultured eukaryote		eukaryota	false	2266.01	100	-3.95814	18.1294	72			99.0573	73.8657	10^-36.9765	48.2834	7.61821			100	0.251798	1			100	24	10^-6.4908						0
3482	2	3482	Cannabis		eukaryota	false	5.29682e+06	100	48.0194	18.1294	72			99.0596	73.5672	10^-36.815	0.263089	0.372065			100	525.502	2087	10	1570	76.944	63.3123	10^-19.2083					[3483]	0
3483	1	3482	Cannabis sativa		eukaryota	false	5.29682e+06	100	48.0194	18.1294	72			99.0596	73.5672	10^-36.815	0.263089	0.372065			100	525.502	2087	10	1570	76.944	63.3123	10^-19.2083						0
941575	1	59678	Stewartia sinii		eukaryota	false	181294	100	100	18.1294	72	1	72	99.367	474	10^-307.653																		0
5543	2	5543	Trichoderma		eukaryota	false	185474	100	3.66575	17.8776	71	1	5	91.8622	69.1493	10^-25.3924	8.184	2.64438			100	25.1798	100	1	53	97.0736	152.044	10^-163.209					[5544, 101201, 398673, 63577, 51453, 490622, 5548, 58853, 29875, 1567552]	0
4512	2	4512	Hordeum		eukaryota	false	40351	100	1.75993	17.8776	71			98.061	73.2769	10^-35.6409	10.8619	3.98636			100	4.02876	16			98.95	24.125	10^-6.11581					[4513]	0
4513	1	4512	Hordeum vulgare		eukaryota	false	40351	100	2.0139	17.8776	71			98.061	73.2769	10^-35.6409	10.5988	3.6143			100	4.02876	16			98.95	24.125	10^-6.11581						0
559561	1	5579	Aureobasidium namibiae		eukaryota	false	32196.6	100	22.9794	17.6258	70	2	18	90.4864	96.4412	10^-30.8885	0.526179	0.744129			100	2.76977	11			87.7455	24.7273	10^-5.04775						0
3633	2	3633	Gossypium		eukaryota	false	646733	16.8651	16.8651	17.374	69			98.7564	69.1316	10^-33.4204	1.9857	0.912436			12.0939	1124.02	4464	35	2532	90.5724	115.595	10^-67.3067	62.0891	87.8073			[29730, 3634, 3635, 34276, 34277, 29729, 47621, 34285, 34274, 34281, 47600, 34289, 34287, 34275]	0
1052096	1	5498	Cladosporium halotolerans		eukaryota	false	174546	100	100	17.1222	68			99.6942	75.2692	10^-38.5351					100	0.503595	2			100	25	10^-9.1492						0
538669	2	538669	Coccus		eukaryota	false	168704	100	100	16.8704	67	1	37	99.8033	192.09	10^-98.3885																	[538890]	0
538890	1	538669	Coccus hesperidum		eukaryota	false	168704	100	100	16.8704	67	1	37	99.8033	192.09	10^-98.3885																		0
472930	2	472930	Protostelium		eukaryota	false	168704	100	100	16.8704	67			90.1508	58.5238	10^-19.2533																	[472931]	0
472931	1	472930	Protostelium mycophagum		eukaryota	false	168704	100	100	16.8704	67			90.1508	58.5238	10^-19.2533																		0
1535326	2	1535326	Candida		eukaryota	false	80947	100	59.2523	16.8704	67	2	40	85.7676	146.379	10^-29.572	0.861308	0.270186			100	7.30213	29			100	24.3333	10^-6.83594					[5476, 273371, 5482, 5480, 42374]	4
5094	2	5094	Talaromyces		eukaryota	false	7.42722e+06	100	5.6474	16.6186	66			91.5218	63.9062	10^-23.5456	3.63628	2.29882			100	755.896	3002	2	2935	57.9733	136.893	10^-35.4863					[28564, 37727, 121627, 128442, 1441469, 198730, 1196081, 28574, 28573, 28572]	1
103351	1	3603	Vitis amurensis		eukaryota	false	2.41061e+06	100	100	16.115	64			99.3079	73.6825	10^-37.0558					100	225.107	894	8	872	99.2852	369.027	10^-252.178						0
357	2	357	Agrobacterium		bacteria	false	1507.16	11.9712	-3.59725	16.115	64			99.5446	75.5312	10^-38.5583	174.586	44.0534			11.9712	8.81292	35			99.8714	24.1429	10^-6.14251	1.1244	0.642251			[1701910, 1176649, 358, 1585697, 1183401, 373, 2580515]	1
5583	2	5583	Exophiala		eukaryota	false	9.58185e+06	100	5.38372	15.8632	63			90.9012	58.1129	10^-19.7221	1.84163	2.60445			100	970.428	3854	1	3804	78.0687	71.2272	10^-16.9954					[5970, 212818, 5584, 1033840, 348802, 215243, 1016849, 91928, 1816251, 91925]	1
1835702	1	5073	Penicillium arizonense		eukaryota	false	630.862	100	13.5049	15.8632	63			93.0063	69.7258	10^-28.4009	0.789268	1.11619			100	9.31651	37			95.5194	24.3056	10^-5.49935						0
358	1	357	Agrobacterium tumefaciens		bacteria	false	393.934	8.05065	-3.72822	15.8632	63			99.5374	75.5397	10^-38.5565	167.504	40.6738			8.05065	6.29494	25			99.82	24.2	10^-6.1693	1.1244	0.642251				1
38037	2	38037	Rhynchosporium		eukaryota	false	299639	100	100	15.6114	62	1	58	86.7657	742.583	10^-288.707					100	24.928	99	2	74	92.0695	127.305	10^-70.6998					[210010, 914238, 914237, 38038]	0
45130	1	33194	Bipolaris sorokiniana		eukaryota	false	203956	100	100	15.3597	61			95.8007	70.0678	10^-31.4823					100	5.03595	20			95.2316	24.3158	10^-6.03222						0
249510	2	249510	Phenacoccus		eukaryota	false	173740	100	100	15.3597	61			96.231	66.5714	10^-29.4448					100	2.26618	9			90.5571	24.2857	10^-4.50844					[483260, 249558]	0
210010	1	38037	Rhynchosporium orthosporum		eukaryota	false	299639	100	100	15.1079	60	1	58	86.5332	765.793	10^-297.671					100	14.8561	59	1	58	90.3076	191.035	10^-111.057						0
483260	1	249510	Phenacoccus solenopsis	Solenopsis mealybug	eukaryota	false	173740	100	100	15.1079	60			96.2347	66.375	10^-29.3242					100	2.26618	9			90.5571	24.2857	10^-4.50844						0
112828	2	112828	Lacistema		eukaryota	false	148561	100	100	14.8561	59			95.5328	75.0714	10^-34.1101																	[1241925]	0
1241925	1	112828	Lacistema robustum		eukaryota	false	148561	100	100	14.8561	59			95.5328	75.0714	10^-34.1101																		0
353918	2	353918	Amphilophium		eukaryota	false	75539.3	100	100	14.8561	59			98.2111	75.6444	10^-37.2467																	[353927, 2358312, 354032, 2358307, 2358322, 2358316, 353981, 353974, 2358325, 2358324, 2358317, 2358315, 2358311, 2358310, 2358309, 1115802, 545665, 353983]	0
2072583	2	2072583	Neohortaea		eukaryota	false	307193	100	100	14.6043	58			91.7059	61.8448	10^-22.3305					100	16.115	64			90.2812	24.1719	10^-5.34115					[245834]	0
245834	1	2072583	Neohortaea acidophila		eukaryota	false	307193	100	100	14.6043	58			91.7059	61.8448	10^-22.3305					100	16.115	64			90.2812	24.1719	10^-5.34115						0
462253	2	462253	Aplosporella		eukaryota	false	234172	100	100	14.6043	58			92.0916	67.3585	10^-26.073					100	8.81292	35	2	18	87.391	42.1471	10^-17.7264					[462254]	0
462254	1	462253	Aplosporella prunicola		eukaryota	false	234172	100	100	14.6043	58			92.0916	67.3585	10^-26.073					100	8.81292	35	2	18	87.391	42.1471	10^-17.7264						0
112497	2	112497	Ramularia		eukaryota	false	11513.2	31.1005	-0.685067	14.6043	58	3	27	90.2027	152.518	10^-48.5952	468.562	662.647			31.1005	11.8345	47			90.4891	24.3913	10^-5.41288	0.263089	0.372065			[112498, 43215]	0
4441	2	4441	Camellia		eukaryota	false	1.00135e+08	100	4.70696	14.1007	56			98.8108	71.1316	10^-34.8134	1.84163	2.60445			100	10015.5	39776	18	38515	95.1539	436.147	10^-261.304					[4442, 542725, 4443, 385388, 674062]	0
4575	2	4575	Zea		eukaryota	false	1.11798e+06	100	-0.571195	14.1007	56			98.669	68.8667	10^-33.316	50.8264	64.2963			100	111.798	444	1	63	98.8353	46.2788	10^-24.5698					[4577]	0
4577	1	4575	Zea mays		eukaryota	false	1.11798e+06	100	-0.571195	14.1007	56			98.669	68.8667	10^-33.316	50.8264	64.2963			100	111.798	444	1	63	98.8353	46.2788	10^-24.5698						0
112498	1	112497	Ramularia collo-cygni		eukaryota	false	11513.2	31.1005	6.87259	14.1007	56	3	27	90.1322	155.37	10^-49.2552	1.31545	1.86032			31.1005	11.8345	47			90.4891	24.3913	10^-5.41288	0.263089	0.372065				0
27334	1	5073	Penicillium expansum		eukaryota	false	817.132	100	-0.505903	14.1007	56			91.8155	70.3636	10^-27.6598	46.1847	63.4193			100	14.8561	59	1	30	90.6724	29.2075	10^-9.13783						0
45059	2	45059	Frankliniella		eukaryota	false	344963	100	100	13.8489	55			92.2797	70.2909	10^-28.1341					100	21.9064	87			93.4702	24.1548	10^-5.72091					[133901, 163893, 45061]	0
426497	1	3164	Tetraselmis cordiformis		eukaryota	false	138489	100	100	13.8489	55			99.87	75.2745	10^-38.6669																		0
5467	1	5455	Colletotrichum truncatum		eukaryota	false	20795.5	100	100	13.8489	55	2	45	88.6683	238.593	10^-70.5343					100	1.25899	5			86	24.2	10^-5.23918						0
189384	2	189384	Candidatus Tremblaya		bacteria	false	234172	100	100	13.5971	54			99.8291	75.537	10^-38.856					100	9.82011	39			99.3615	24.359	10^-6.38169					[189385]	0
189385	1	189384	Candidatus Tremblaya princeps		bacteria	false	234172	100	100	13.5971	54			99.8291	75.537	10^-38.856					100	9.82011	39			99.3615	24.359	10^-6.38169						0
710235	2	710235	Nylanderia		eukaryota	false	141007	100	100	13.5971	54			98.1629	72.7241	10^-35.6097					100	0.503595	2			91.3	23	10^-4.88606					[613905]	0
613905	1	710235	Nylanderia fulva		eukaryota	false	141007	100	100	13.5971	54			98.1629	72.7241	10^-35.6097					100	0.503595	2			91.3	23	10^-4.88606						0
4442	1	4441	Camellia sinensis		eukaryota	false	1.00135e+08	100	5.27091	13.3453	53			98.7089	72.7429	10^-35.8027	1.57854	2.23239			100	10013.5	39768	18	38515	95.1533	436.331	10^-261.418						0
51030	2	51030	Necator		eukaryota	false	133453	100	100	13.3453	53	1	53	80.769	312	10^-60.0164																	[51031]	1
51031	1	51030	Necator americanus		eukaryota	false	133453	100	100	13.3453	53	1	53	80.769	312	10^-60.0164																		1
99116	1	5073	Penicillium olsonii		eukaryota	false	254.079	35.161	35.161	13.3453	53			99.7518	75.5833	10^-38.8081	0.263089	0.372065																0
2587531	1	186767	Alternaria tenuissima narnavirus 1		viruses	false	4.00106e+06	100	100	13.0935	52			90.6231	66	10^-23.8551					100	387.013	1537	1	1537	72.055	798	10^-307.653						0
131324	2	131324	Pseudocercospora		eukaryota	false	120917	100	1.10288	13.0935	52	1	8	93.099	85.098	10^-33.1366	5.93205	6.49341			100	39.2804	156	2	18	91.1216	30.6577	10^-9.3588					[1873960, 685502, 113226, 321146, 859476, 1341201, 1968695, 1200934]	0
1351751	2	1351751	Parastagonospora		eukaryota	false	5104.09	100	2.30349	12.8417	51	1	32	89.2525	189.824	10^-58.8183	3.01616	4.26549			100	0.503595	2			96	24.5	10^-5.27501					[13684]	0
13684	1	1351751	Parastagonospora nodorum		eukaryota	false	5104.09	100	2.30349	12.8417	51	1	32	89.2525	189.824	10^-58.8183	3.01616	4.26549			100	0.503595	2			96	24.5	10^-5.27501						0
133901	1	45059	Frankliniella occidentalis	western flower thrips	eukaryota	false	344963	100	100	12.5899	50			91.6392	69.72	10^-27.1498					100	21.9064	87			93.4702	24.1548	10^-5.72091						0
3746	2	3746	Fragaria		eukaryota	false	93165.1	100	100	12.5899	50			99.9226	72.5294	10^-36.9114					100	6.29494	25			96.4348	24.1739	10^-5.78455					[57918, 64939, 538574]	0
1042127	1	5579	Aureobasidium subglaciale		eukaryota	false	43920	100	100	12.3381	49			93.1237	65.9167	10^-26.3261					100	3.02157	12			91.3083	24	10^-5.21306						0
237179	2	237179	Sphaerulina		eukaryota	false	229136	100	100	12.3381	49	1	26	93.0318	166.239	10^-66.4992					100	10.5755	42	1	10	87.4949	31.6154	10^-8.08835					[85929]	0
85929	1	237179	Sphaerulina musiva		eukaryota	false	229136	100	100	12.3381	49	1	26	93.0318	166.239	10^-66.4992					100	10.5755	42	1	10	87.4949	31.6154	10^-8.08835						0
5027	2	5027	Pyrenophora		eukaryota	false	586688	100	100	12.0863	48	1	4	91.9448	75.3043	10^-26.0131					100	69.2443	275	3	181	93.9556	44.9702	10^-21.1842					[53485, 45151, 91370]	0
47747	2	47747	Hyaloscypha		eukaryota	false	146043	100	100	11.8345	47	1	14	88.9653	124.915	10^-34.5634					100	7.30213	29			97.6704	24.2222	10^-5.82719					[2482752, 2482757, 2082293, 2052907]	0
1712475	2	1712475	Micropsammus		eukaryota	false	118345	100	100	11.8345	47	1	47	83.465	127	10^-22.8041																	[2051910]	0
2051910	1	1712475	Micropsammus sp. 1 PBK-2017		eukaryota	false	118345	100	100	11.8345	47	1	47	83.465	127	10^-22.8041																		0
4113	1	4107	Solanum tuberosum	potato	eukaryota	false	1.36073e+07	100	11.5124	11.5827	46			98.5043	70.5152	10^-34.4172	0.670257	0.947887			100	1360.71	5404	3	5339	96.617	324.142	10^-299.536						0
4231	2	4231	Helianthus		eukaryota	false	1.25146e+06	100	1.79408	11.5827	46			99.4674	65.1795	10^-31.6163	3.75529	4.3629			100	125.395	498	3	302	97.8965	68.9803	10^-38.8396					[4232, 73300, 73291, 73283, 4233]	0
1036719	2	1036719	Verticillium		eukaryota	false	231654	100	30.4237	11.5827	46			92.0487	66.1111	10^-25.1904	0.263089	0.372065			100	30.9711	123			98.4892	24.1583	10^-6.37041					[100787, 27337, 1051613, 1051616]	0
2482752	1	47747	Hyaloscypha bicolor		eukaryota	false	146043	100	100	11.5827	46	1	14	88.8771	126.696	10^-35.0357					100	3.02157	12			97.9167	24.3333	10^-5.91391						0
7090	2	7090	Bombyx		eukaryota	false	118345	100	100	11.5827	46	1	44	80.7861	235.452	10^-38.376					100	0.251798	1			96	25	10^-5.21538					[7091]	0
7091	1	7090	Bombyx mori	domestic silkworm	eukaryota	false	118345	100	100	11.5827	46	1	44	80.7861	235.452	10^-38.376					100	0.251798	1			96	25	10^-5.21538						0
2126319	1	34072	Variovorax sp. PMC12		bacteria	false	118.847	22.5509	22.5509	11.5827	46	1	43	98.679	277.174	10^-137.313	2.39287	0.407515																0
5021	2	5021	Leptosphaeria		eukaryota	false	24105.4	100	23.7318	11.5827	46			92.146	63.0714	10^-23.6104	0.335129	0.473944			100	3.02157	12			95.175	24.3333	10^-5.77413					[5022, 220672, 1077376]	0
103355	1	3603	Vitis labrusca		eukaryota	false	729080	100	100	11.3309	45	1	16	99.5414	145.465	10^-73.1279					100	61.6904	245	1	245	99.738	382	10^-307.653						0
47830	2	47830	Lachnellula		eukaryota	false	924097	100	100	11.3309	45	1	9	90.2306	61.7209	10^-17.7276					100	130.935	520	3	397	82.2262	137.281	10^-59.0105					[602035, 1316788, 602034, 215461, 1316786, 215460, 1316785]	0
1316788	1	47830	Lachnellula hyalina		eukaryota	false	355035	100	100	11.3309	45	1	9	90.2306	61.7209	10^-17.7276					100	24.1726	96	1	76	94.8587	76.8118	10^-47.8447						0
66739	2	66739	Lasiodiplodia		eukaryota	false	126963	100	17.7808	11.3309	45			92.0954	66.1778	10^-25.5095	1.72262	0.540372			100	12.3381	49	1	30	78.0726	93.2979	10^-37.1696					[45133]	0
45133	1	66739	Lasiodiplodia theobromae		eukaryota	false	126963	100	17.7808	11.3309	45			92.0954	66.1778	10^-25.5095	1.72262	0.540372			100	12.3381	49	1	30	78.0726	93.2979	10^-37.1696						0
1873960	1	131324	Pseudocercospora fijiensis		eukaryota	false	120917	100	4.29669	11.3309	45	1	8	92.6723	87.7955	10^-33.6204	2.17676	2.13051			100	12.0863	48			94.2489	24.2979	10^-5.36864						0
273371	1	1535326	Candida orthopsilosis		eukaryota	false	67138.1	100	100	11.3309	45	2	40	82.1666	191.489	10^-35.5629																		0
105599	1	3603	Vitis labrusca x Vitis vinifera		eukaryota	false	2.17442e+06	100	100	11.0791	44	1	19	99.5011	149.833	10^-75.5532					100	206.474	820	4	818	99.513	528.296	10^-295.465						0
103349	1	3603	Vitis rotundifolia		eukaryota	false	233064	100	100	11.0791	44	1	19	93.7177	181.381	10^-62.9263					100	12.3381	49			99.6	24.4516	10^-6.89677						0
343494	1	3554	Beta macrocarpa		eukaryota	false	2583.2	100	100	11.0791	44			100	74.5	10^-38.3283																		0
2686562	1	186783	Plasmopara viticola lesion associated ourmia-like virus 88		viruses	false	31994.6	100	100	11.0791	44	1	38	89.0211	106.436	10^-27.2221					100	0.503595	2			96	24.5	10^-5.12935						0
12051	2	12051	Marafivirus		viruses	false	216546	100	100	11.0791	44			91.3264	70.3182	10^-27.0057					100	11.0791	44			98.3159	24.4773	10^-6.32424					[204933, 630199, 312008]	0
156630	1	5598	Alternaria arborescens		eukaryota	false	79828.6	100	10.7155	10.8273	43	1	6	95.7538	90.8	10^-37.5969	0.670257	0.947887			100	7.30213	29			98.9571	24.3571	10^-6.42483						0
204933	1	12051	Grapevine rupestris vein feathering virus		viruses	false	216546	100	100	10.8273	43			91.3185	71.1163	10^-27.4452					100	10.8273	43			98.4698	24.4884	10^-6.38956						0
66735	2	66735	Diplodia		eukaryota	false	62949.4	100	28.3934	10.8273	43			93.1288	66.1429	10^-26.4126	0.263089	0.372065			100	7.80572	31			93.9645	24.4516	10^-5.52658					[420778, 236234]	0
236234	1	66735	Diplodia corticola		eukaryota	false	23836.7	100	28.3934	10.8273	43			93.1288	66.1429	10^-26.4126	0.263089	0.372065			100	1.51079	6			86.5	24.6667	10^-4.53679						0
5149	2	5149	Chaetomium		eukaryota	false	32733.6	100	0.0390611	10.8273	43	1	23	93.0109	161.583	10^-64.388	10.2605	14.5105			100	4.02876	16			88.55	24.5	10^-6.14308					[38033, 209285]	0
4232	1	4231	Helianthus annuus	common sunflower	eukaryota	false	1.25146e+06	100	1.56323	10.5755	42			99.423	65.3056	10^-31.6704	3.75529	4.3629			100	125.143	497	3	302	97.8919	69.0788	10^-38.9133						0
3635	1	3633	Gossypium hirsutum	cotton	eukaryota	false	142184	100	13.5048	10.5755	42			97.9117	71.2	10^-33.9836	0.526179	0.744129			100	115.575	459	4	266	90.7089	169.988	10^-134.435						0
480290	1	163898	Scirtothrips aff. helenae PFRJ-2007		eukaryota	false	105755	100	100	10.5755	42	1	42	86.319	307	10^-86.6383																		0
-202560063	2	-202560063	non-genus-specific reads in family Botourmiaviridae		viruses	false	171222	100	100	10.5755	42			97.1267	120.105	10^-58.2132					100	19.1366	76			78.331	77.527	10^-27.8622					[2719868, 2689567, 2689558, 2689563, 2689561]	0
44413	2	44413	Phytoseiulus		eukaryota	false	105755	100	100	10.5755	42	1	39	84.4995	271.276	10^-63.9137																	[44414]	0
44414	1	44413	Phytoseiulus persimilis		eukaryota	false	105755	100	100	10.5755	42	1	39	84.4995	271.276	10^-63.9137																		0
61471	2	61471	Timema		eukaryota	false	90647.1	100	100	10.5755	42	1	30	86.4371	78.2	10^-15.9015					100	3.52517	14			91.0143	24.6429	10^-5.5043					[629360, 170555, 61484, 61472, 170557, 61478, 61476]	0
324777	2	324777	Marssonina		eukaryota	false	158632	100	100	10.3237	41	1	12	87.5213	129.763	10^-30.4786					100	10.3237	41			92.5821	24.2821	10^-5.81101					[698440, 503106]	0
698440	1	324777	Marssonina brunnea		eukaryota	false	158632	100	100	10.3237	41	1	12	87.5213	129.763	10^-30.4786					100	5.53955	22			91.9	24.2381	10^-5.27899						0
112488	2	112488	Dissoconium		eukaryota	false	138889	100	6.22965	10.3237	41			92.401	65.8	10^-25.5579	1.05236	1.48826			100	13.8489	55			90.6604	24.2642	10^-5.24385					[112489]	0
112489	1	112488	Dissoconium aciculare		eukaryota	false	138889	100	6.22965	10.3237	41			92.401	65.8	10^-25.5579	1.05236	1.48826			100	13.8489	55			90.6604	24.2642	10^-5.24385						0
106146	2	106146	Pelistega		bacteria	false	103237	100	100	10.3237	41	1	41	84.177	158	10^-33.6055																	[2652177]	0
2652177	1	106146	Pelistega sp. NLN63		bacteria	false	103237	100	100	10.3237	41	1	41	84.177	158	10^-33.6055																		0
5199	2	5199	Cladonia		eukaryota	false	83093.2	100	100	10.3237	41	1	32	86.1448	155.268	10^-36.2044					100	2.01438	8			88.0167	23.6667	10^-4.0185					[196765, 195755, 174080, 696364, 111670, 990104, 27339]	0
16923	2	16923	Davidia		eukaryota	false	105755	100	100	10.0719	40			95.8949	75.9412	10^-35.0303					100	0.503595	2			100	24.5	10^-6.73732					[16924]	0
16924	1	16923	Davidia involucrata		eukaryota	false	105755	100	100	10.0719	40			95.8949	75.9412	10^-35.0303					100	0.503595	2			100	24.5	10^-6.73732						0
159375	2	159375	Cassinopsis		eukaryota	false	100719	100	100	10.0719	40			98.2505	75.2105	10^-37.0061																	[1037430]	0
1037430	1	159375	Cassinopsis madagascariensis		eukaryota	false	100719	100	100	10.0719	40			98.2505	75.2105	10^-37.0061																		0
3337	2	3337	Pinus		eukaryota	false	10071.9	100	-0.106445	10.0719	40			95.4841	70.8	10^-31.5641	11.2973	11.512			100	4.53236	18			99.2941	24.5294	10^-6.8434					[88728, 3349, 3339, 3352, 3348, 88731, 71647, 71623, 3345, 88733, 71633, 49510, 3353, 28528]	0
931556	2	931556	Ericerus		eukaryota	false	100719	100	100	9.82011	39	1	38	81.2835	174.41	10^-28.7798					100	0.251798	1			96	25	10^-4.03012					[931557]	0
931557	1	931556	Ericerus pela		eukaryota	false	100719	100	100	9.82011	39	1	38	81.2835	174.41	10^-28.7798					100	0.251798	1			96	25	10^-4.03012						0
101851	2	101851	Glarea		eukaryota	false	287998	100	25.0097	9.56831	38			92.7466	54.4167	10^-19.0917	0.263089	0.372065			100	28.2013	112	2	56	91.3155	77.4952	10^-34.6411					[101852]	0
101852	1	101851	Glarea lozoyensis		eukaryota	false	287998	100	25.0097	9.56831	38			92.7466	54.4167	10^-19.0917	0.263089	0.372065			100	28.2013	112	2	56	91.3155	77.4952	10^-34.6411						0
473129	2	473129	Kerria		eukaryota	false	95683.1	100	100	9.56831	38	1	38	89.464	541	10^-307.653																	[473130]	0
473130	1	473129	Kerria lacca	common lac scale	eukaryota	false	95683.1	100	100	9.56831	38	1	38	89.464	541	10^-307.653																		0
3689	2	3689	Populus	poplars	eukaryota	false	7.78387e+07	43.3274	-0.699447	9.31651	37			98.5276	72.1765	10^-35.2979	860.04	1216.28			43.3274	18366.1	72940	9	71828	99.402	466.164	10^-294.886	294.923	417.085			[113636, 3694, 75702, 3696, 3691, 295326, 118781, 1393199, 3693, 492479, 266767, 80863, 43335]	0
150173	2	150173	Phialocephala		eukaryota	false	556473	100	100	9.31651	37	1	5	90.8763	77.1111	10^-21.287					100	58.417	232	2	207	87.9571	195.154	10^-147.047					[576137, 149040, 242228]	0
483074	2	483074	Baudoinia		eukaryota	false	172738	100	12.7553	9.31651	37			91.8798	63.1667	10^-23.2774	1.1244	0.642251			100	17.1222	68	1	9	89.9026	25.3016	10^-5.90448					[1709381]	0
1709381	1	483074	Baudoinia panamericana		eukaryota	false	172738	100	12.7553	9.31651	37			91.8798	63.1667	10^-23.2774	1.1244	0.642251			100	17.1222	68	1	9	89.9026	25.3016	10^-5.90448						0
149040	1	150173	Phialocephala scopiformis		eukaryota	false	118345	100	100	9.06471	36	1	5	90.6705	77.8286	10^-21.276					100	2.76977	11			97.2	22.3636	10^-5.91928						0
95729	2	95729	Stemphylium		eukaryota	false	226618	100	100	9.06471	36	2	23	96.7773	181	10^-80.1416					100	14.6043	58			97.3138	24.1034	10^-6.03181					[183478, 119933]	0
6247	2	6247	Strongyloides		eukaryota	false	70503.3	100	100	9.06471	36	1	28	85.0959	112.529	10^-21.9997																	[6248, 34506, 174720, 75913]	1
5024	2	5024	Venturia		eukaryota	false	881292	100	100	8.81292	35	1	13	87.773	125.5	10^-28.0408					100	118.345	470	2	324	73.4583	510.736	10^-204.793					[5025, 86259, 50376]	0
2719868	1	-202560063	Erysiphales ourmia-like virus 2		viruses	false	171222	100	100	8.81292	35	1	8	97.0271	124.914	10^-60.6456					100	8.30932	33	1	8	99.2667	42.0303	10^-19.7814						0
7215	2	7215	Drosophila	fruit flies	eukaryota	false	80575.2	100	13.684	8.81292	35	1	21	86.7978	117.382	10^-28.1995	0.933347	0.575822			100	19.6402	78	1	32	90.3739	52.629	10^-28.3155					[7260, 7245, 7227, 7222, 29030, 7238, 7232, 198719, 47010, 42026, 7291, 7282, 7241, 7237, 7229, 7217, 7224, 125945, 30025, 30023, 30019, 7230]	0
209285	1	5149	Chaetomium thermophilum		eukaryota	false	7561.84	100	22.9794	8.81292	35	1	23	92.8509	190.857	10^-76.334	0.263089	0.372065			100	0.755393	3			95.8333	24.3333	10^-7.99994						0
62703	2	62703	Oidium		eukaryota	false	7.2417e+06	100	100	8.56112	34	1	5	93.3848	82.2963	10^-30.3324					100	721.148	2864	43	1341	92.2838	63.7036	10^-28.9715					[212602, 299130]	0
84381	2	84381	Neoseiulus		eukaryota	false	103237	100	100	8.56112	34			93.4376	74.5161	10^-31.6548					100	6.54674	26			93.6417	24.2083	10^-5.4068					[193551, 573039, 322050, 84382]	0
305399	2	305399	Chrysoporthe		eukaryota	false	40287.6	100	100	8.56112	34	1	12	92.9033	69.1667	10^-24.8124					100	0.503595	2			95.9	24.5	10^-5.66604					[764597, 2029752, 354353, 305400]	0
48100	1	5598	Alternaria solani		eukaryota	false	4663.6	100	4.40092	8.30932	33			95.0213	67.3636	10^-29.1578	1.6036	1.52371			100	0.251798	1			95.8	24	10^-3.21753						0
56646	1	5506	Fusarium venenatum		eukaryota	false	5492.89	100	8.05904	8.30932	33	2	27	86.5051	164.062	10^-39.9026	0.670257	0.947887			100	0.251798	1			100	25	10^-4.98297						0
78156	2	78156	Pseudogymnoascus		eukaryota	false	572750	100	10.4594	8.30932	33			92.5693	61.3939	10^-22.7371	0.526179	0.744129			100	109.28	434	2	332	86.1399	313.877	10^-181.303					[655981, 79858, 342668, 1420901, 1622149, 1420906, 1622148, 1420915, 1420902, 1622147, 1420912, 1420914, 1420907, 1391699, 1437433, 1420913, 1420911, 1420910, 1420909, 1420908, 1524831]	0
183478	1	95729	Stemphylium lycopersici		eukaryota	false	226618	100	100	8.30932	33	2	23	96.4654	191.226	10^-84.1332					100	14.3525	57			97.2667	24.1228	10^-6.01963						0
1048757	2	1048757	Candidatus Moranella		bacteria	false	123381	100	100	8.30932	33			99.9202	75.5455	10^-38.9565					100	4.02876	16			100	24.25	10^-6.204					[1048758]	0
1048758	1	1048757	Candidatus Moranella endobia		bacteria	false	123381	100	100	8.30932	33			99.9202	75.5455	10^-38.9565					100	4.02876	16			100	24.25	10^-6.204						0
122368	1	29002	Cercospora beticola		eukaryota	false	82648.3	100	75.6888	8.30932	33			91.6395	66.5455	10^-24.9852	0.598218	0.101879			100	7.55393	30			90.5138	23.8621	10^-5.48631						0
629360	1	61471	Timema shepardi		eukaryota	false	90647.1	100	100	8.30932	33	1	30	84.6592	88	10^-15.0652					100	0.755393	3			89.2667	24.6667	10^-4.68858						0
196765	1	5199	Cladonia macilenta		eukaryota	false	83093.2	100	100	8.30932	33	1	32	84.7994	177.818	10^-39.4125																		0
112415	2	112415	Letharia		eukaryota	false	60431.4	100	100	8.30932	33	2	23	85.0714	165.71	10^-34.6532					100	3.02157	12			91.7636	24.3636	10^-5.07868					[560253, 112416]	0
36922	2	36922	Diaporthe		eukaryota	false	55569.3	100	-0.43139	8.30932	33	2	23	89.2475	198.727	10^-62.0066	21.3102	30.1372			100	10.8273	43	2	31	87.4633	87.8293	10^-47.6986					[1303587, 54899, 1214573, 158607]	0
1678	2	1678	Bifidobacterium		bacteria	false	20143.8	100	14.5184	8.30932	33			99.8301	75.5625	10^-38.8798	2.39287	0.407515			100	4.78415	19			95.5667	23.7222	10^-6.87407					[1680, 216816, 28025, 1630172, 28026, 1681, 1685]	0
50376	1	5024	Venturia effusa		eukaryota	false	85611.2	100	100	8.05752	32	1	13	87.5327	132.677	10^-29.2305					100	0.503595	2			92	24.5	10^-5.19387						0
53485	1	5027	Pyrenophora teres		eukaryota	false	586688	100	100	8.05752	32			94.0993	66.2333	10^-27.413					100	50.6113	201	1	153	91.948	41.0316	10^-17.3896						0
1450170	2	1450170	Aaosphaeria		eukaryota	false	100719	100	100	8.05752	32			91.5925	68.6562	10^-26.2571					100	2.01438	8			94.975	24.5	10^-5.94313					[1450171]	0
1450171	1	1450170	Aaosphaeria arxii		eukaryota	false	100719	100	100	8.05752	32			91.5925	68.6562	10^-26.2571					100	2.01438	8			94.975	24.5	10^-5.94313						0
301206	2	301206	Macroventuria		eukaryota	false	88129.2	100	100	7.80572	31			91.9171	63.7097	10^-23.655					100	1.00719	4			91.8333	24.3333	10^-6.64913					[301207]	0
301207	1	301206	Macroventuria anomochaeta		eukaryota	false	88129.2	100	100	7.80572	31			91.9171	63.7097	10^-23.655					100	1.00719	4			91.8333	24.3333	10^-6.64913						0
64588	2	64588	Shorea		eukaryota	false	67985.3	100	100	7.80572	31			98.2654	74.8	10^-36.7484					100	0.251798	1			83.3	24	10^-4.78781					[365556, 2029437, 152441]	0
5146	2	5146	Sordaria		eukaryota	false	65909.7	100	7.52776	7.80572	31	1	15	88.8523	250.8	10^-74.4626	0.670257	0.947887			100	6.54674	26	1	17	75.1874	89.4615	10^-22.9739					[5147]	0
5147	1	5146	Sordaria macrospora		eukaryota	false	65909.7	100	7.52776	7.80572	31	1	15	88.8523	250.8	10^-74.4626	0.670257	0.947887			100	6.54674	26	1	17	75.1874	89.4615	10^-22.9739						0
37840	2	37840	Pestalotiopsis		eukaryota	false	61121.3	100	20.2724	7.80572	31	1	8	92.0364	90.931	10^-30.9498	0.263089	0.372065			100	6.04314	24	1	15	76.2435	40.0435	10^-15.1932					[393283, 554969]	0
393283	1	37840	Pestalotiopsis fici		eukaryota	false	61121.3	100	20.2724	7.80572	31	1	8	92.0364	90.931	10^-30.9498	0.263089	0.372065			100	5.79134	23	1	15	75.1636	40.7273	10^-15.5635						0
3661	1	3660	Cucurbita maxima	winter squash	eukaryota	false	166170	100	100	7.55393	30			98.8367	74.7692	10^-37.3507					100	9.82011	39			98.7432	24.1351	10^-6.0705						0
47605	2	47605	Hibiscus		eukaryota	false	1.30431e+06	100	9.44426	7.55393	30			98.729	73.36	10^-36.2376	0.526179	0.744129			100	130.431	518	2	18	93.5305	26.4796	10^-7.52636					[106335, 229543]	0
229543	1	47605	Hibiscus cannabinus		eukaryota	false	7134.13	100	100	7.55393	30			98.729	73.36	10^-36.2376																		0
27337	1	1036719	Verticillium dahliae		eukaryota	false	90967.2	100	100	7.55393	30			92.5215	65.9655	10^-25.5758					100	6.79853	27			97.4111	24	10^-6.22347						0
64939	1	3746	Fragaria iinumae		eukaryota	false	75539.3	100	100	7.55393	30			100	75.2353	10^-38.8288																		0
158440	2	158440	Folsomia		eukaryota	false	78057.2	100	100	7.55393	30	1	29	81.056	478.933	10^-99.0226					100	0.251798	1			82.6	23	10^-3.91009					[158441]	0
158441	1	158440	Folsomia candida		eukaryota	false	78057.2	100	100	7.55393	30	1	29	81.056	478.933	10^-99.0226					100	0.251798	1			82.6	23	10^-3.91009						0
25473	2	25473	Rubia		eukaryota	false	78057.2	100	100	7.55393	30	1	30	99.134	462	10^-307.653					100	0.251798	1			100	24	10^-8.27491					[339321]	0
339321	1	25473	Rubia cordifolia		eukaryota	false	78057.2	100	100	7.55393	30	1	30	99.134	462	10^-307.653					100	0.251798	1			100	24	10^-8.27491						0
353927	1	353918	Amphilophium paniculatum		eukaryota	false	75539.3	100	100	7.55393	30			97.1082	75.8095	10^-36.2132																		0
55170	2	55170	Didymella		eukaryota	false	30882.4	100	15.2313	7.55393	30			91.1692	66.7667	10^-24.8879	0.335129	0.473944			100	3.02157	12			96.1917	24	10^-6.07095					[100019, 1769908, 2301244, 749627, 749589]	0
45234	2	45234	Cordyceps		eukaryota	false	23071.9	100	11.4976	7.55393	30			93.7038	61.4667	10^-24.0807	0.933347	0.575822			100	3.02157	12			98.5	24.3636	10^-6.69941					[73501, 2004951, 114497, 43265, 218633, 89141]	0
3694	1	3689	Populus trichocarpa	black cottonwood	eukaryota	false	694477	99	-0.701097	7.30213	29			99.3989	74.1111	10^-37.4542	859.513	1215.54			99	161.906	643	1	82	94.086	42.7462	10^-18.4182	0.263089	0.372065				0
3662	1	3660	Cucurbita moschata	crookneck pumpkin	eukaryota	false	194120	100	100	7.30213	29			99.0442	75.1111	10^-37.7533					100	12.8417	51			98.7588	24.2941	10^-6.36617						0
42043	1	3573	Silene vulgaris	bladder campion	eukaryota	false	75539.3	100	100	7.30213	29			99.0285	72.8947	10^-36.2297					100	0.251798	1			95.2	21	10^-4.09909						0
1679414	2	1679414	Platea		eukaryota	false	73021.3	100	100	7.30213	29			96.8308	72	10^-33.4661																	[1679415]	0
1679415	1	1679414	Platea latifolia		eukaryota	false	73021.3	100	100	7.30213	29			96.8308	72	10^-33.4661																		0
2609811	2	2609811	Thermothielavioides		eukaryota	false	42837.7	100	2.0966	7.30213	29	1	23	82.2938	298.963	10^-58.782	1.84163	2.60445			100	4.28056	17	1	6	92.8294	41.4118	10^-17.0558					[2587410]	0
2587410	1	2609811	Thermothielavioides terrestris		eukaryota	false	42837.7	100	2.0966	7.30213	29	1	23	82.2938	298.963	10^-58.782	1.84163	2.60445			100	4.28056	17	1	6	92.8294	41.4118	10^-17.0558						0
34073	1	34072	Variovorax paradoxus		bacteria	false	5033.89	100	-0.643189	7.05033	28			96.4839	72.1154	10^-33.2781	37.5279	47.3851			100	0.503595	2			100	24	10^-5.14137						0
42367	2	42367	Hirsutella		eukaryota	false	78057.2	100	100	7.05033	28	1	21	83.4183	184.538	10^-33.3832					100	7.30213	29			81.604	24	10^-4.73994					[332947, 42368, 111463]	0
6248	1	6247	Strongyloides stercoralis		eukaryota	false	70503.3	100	100	7.05033	28	1	28	83.206	131	10^-23.5784																		1
82105	2	82105	Cladophialophora		eukaryota	false	53181.9	100	4.03019	7.05033	28			91.9083	53.1111	10^-17.5086	1.05236	1.48826			100	10.8273	43			95.2238	24.4524	10^-5.69746					[569365, 86049, 89940, 470704, 1182553]	2
100019	1	55170	Didymella exigua		eukaryota	false	30882.4	100	100	7.05033	28			91.337	66.4286	10^-24.8579					100	2.01438	8			94.2875	23.75	10^-5.57017						0
5082	1	5073	Penicillium roqueforti		eukaryota	false	659.653	100	8.7675	7.05033	28	1	28	91.4498	269	10^-24.3016	0.526179	0.744129			100	11.3309	45			93.5727	24.2273	10^-5.79236						0
36651	1	5073	Penicillium digitatum		eukaryota	false	376.065	100	3.73806	7.05033	28			93.2762	66.4815	10^-26.635	2.24879	1.2845			100	6.54674	26			95.224	24.48	10^-5.42648						0
4085	2	4085	Nicotiana		eukaryota	false	3.93862e+06	100	31.7218	6.79853	27			98.8303	66.4348	10^-31.7794	1.45953	0.168307			100	529.53	2103	7	1843	94.028	141.433	10^-90.6429					[4097, 4098, 49451, 4096, 4100, 76336, 164110, 118692]	0
178132	2	178132	Rhodamnia		eukaryota	false	750840	100	8.42912	6.79853	27			98.5087	72.5	10^-35.676	0.526179	0.744129			100	75.0357	298	4	225	92.6827	110.344	10^-68.5173					[178133]	0
178133	1	178132	Rhodamnia argentea		eukaryota	false	750840	100	8.42912	6.79853	27			98.5087	72.5	10^-35.676	0.526179	0.744129			100	75.0357	298	4	225	92.6827	110.344	10^-68.5173						0
3558	2	3558	Chenopodium		eukaryota	false	324819	100	100	6.79853	27			99.2612	75.6667	10^-38.3597					100	25.6834	102			99.0141	24.3939	10^-6.27386					[63459]	0
63459	1	3558	Chenopodium quinoa	quinoa	eukaryota	false	324819	100	100	6.79853	27			99.2612	75.6667	10^-38.3597					100	25.6834	102			99.0141	24.3939	10^-6.27386						0
365556	1	64588	Shorea zeylanica		eukaryota	false	67985.3	100	100	6.79853	27			98.1629	74.6875	10^-36.5689																		0
229219	2	229219	Blastomyces		eukaryota	false	20143.8	100	17.5653	6.79853	27	1	6	89.0549	79.64	10^-19.1283	0.263089	0.372065			100	3.77696	15			93.9154	24.1538	10^-5.57424					[5039, 1658174, 1681229, 2060905]	2
1681229	1	229219	Blastomyces gilchristii		eukaryota	false	4615.6	100	17.5653	6.79853	27	1	6	89.0549	79.64	10^-19.1283	0.263089	0.372065			100	0.251798	1			100	25	10^-5.92812						1
29580	2	29580	Janthinobacterium		bacteria	false	10216.1	100	-0.8181	6.79853	27			98.3292	73	10^-35.622	7.10658	0.376538			100	2.01438	8			98.9625	24.375	10^-6.35802					[29581, 1747903, 1706231, 1644131, 1537274, 368607, 1938606, 2590869, 55508]	0
2052564	1	-200011012	Erysiphe necator partitivirus 1		viruses	false	128417	100	100	6.54674	26			98.7879	75.6667	10^-37.8641					100	6.29494	25			99.4522	24.2174	10^-6.13455						0
3913	2	3913	Vigna		eukaryota	false	1.37431e+07	100	0.892503	6.54674	26			97.4678	70.5238	10^-33.539	2.89398	4.09271			100	1412.08	5608	4	5388	64.096	66.7619	10^-15.7003					[3917, 3914, 157791, 3915]	0
80884	1	5455	Colletotrichum higginsianum		eukaryota	false	56756.5	100	100	6.54674	26	1	17	85.1283	96.2308	10^-17.7899					100	5.28775	21	1	6	97.3643	37.1905	10^-16.0396						0
5140	2	5140	Neurospora		eukaryota	false	22676	100	1.80656	6.54674	26	1	8	91.737	94.52	10^-32.9068	1.84163	2.60445			100	3.52517	14			95.2308	24.5385	10^-5.36867					[5141, 40127]	0
1578	2	1578	Lactobacillus		bacteria	false	403.42	1.32317	-0.667566	6.54674	26	1	24	86.9985	71.3846	10^-12.4525	37.863	46.9111			1.32317	0.755393	3			97.1	24.3333	10^-6.42594	0.263089	0.372065			[1604, 83683, 1591, 1587]	0
754098	1	3603	Vitis girdiana		eukaryota	false	62345.1	100	100	6.04314	24			99.7097	70.1111	10^-35.1194					100	0.251798	1			100	25	10^-6.10347						0
1964551	1	33196	Botrytis fragariae		eukaryota	false	70503.3	100	100	6.04314	24	1	5	88.9778	80.6667	10^-20.8001					100	1.00719	4			95.95	24.5	10^-4.89877						0
5529	2	5529	Metarhizium		eukaryota	false	261932	100	2.48059	6.04314	24			92.178	54.5217	10^-18.5617	1.34051	1.89577			100	33.9927	135	1	99	68.1989	66.25	10^-16.1988					[1649241, 5530, 92629, 568076, 1650735, 169041, 500148, 92637]	0
2714798	2	2714798	Salmonomyces		eukaryota	false	60431.4	100	100	6.04314	24			99.6604	74.9167	10^-38.2688																	[2714800]	0
2714800	1	2714798	Salmonomyces sp. LK-2020a		eukaryota	false	60431.4	100	100	6.04314	24			99.6604	74.9167	10^-38.2688																		0
220672	1	5021	Leptosphaeria biglobosa		eukaryota	false	14341.5	100	100	6.04314	24			92.6213	66.4091	10^-25.9125																		0
1604	1	1578	Lactobacillus amylovorus		bacteria	false	403.42	100	100	6.04314	24	1	24	85.915	71	10^-10.2111																		0
506485	1	3603	Vitis acerifolia		eukaryota	false	59852.3	100	100	5.79134	23			99.8354	65.0588	10^-31.7529					100	0.251798	1			83.3	24	10^-3.06905						0
228411	1	3603	Vitis piasezkii		eukaryota	false	57334.3	100	100	5.79134	23			99.7226	68.625	10^-34.0812																		0
157594	1	5121	Erysiphe alphitoides		eukaryota	false	74960.1	100	100	5.79134	23			99.3074	75.7368	10^-38.4476					100	1.76258	7			99.16	24.4	10^-5.36438						0
193551	1	84381	Neoseiulus cucumeris		eukaryota	false	103237	100	100	5.79134	23			94.2839	75	10^-32.787					100	4.53236	18			94.6375	24.4375	10^-5.39384						0
3352	1	3337	Pinus taeda	loblolly pine	eukaryota	false	5036.11	100	0.251583	5.79134	23			94.3021	69.2609	10^-29.285	4.54772	4.94319			100	0.503595	2			100	24	10^-5.50107						0
390140	1	3603	Vitis bryoniifolia		eukaryota	false	54841.5	100	100	5.53955	22			99.4771	69.5556	10^-34.5966																		0
37727	1	5094	Talaromyces marneffei		eukaryota	false	90711.6	100	2.06198	5.53955	22			91.3949	61.9524	10^-22.2288	1.91367	1.75844			100	9.06471	36			95.7618	24.3824	10^-6.16609						1
42368	1	42367	Hirsutella thompsonii		eukaryota	false	55395.5	100	100	5.53955	22	1	21	80.853	217.15	10^-34.1662																		0
125369	2	125369	Paraphaeosphaeria		eukaryota	false	70503.3	100	100	5.53955	22			90.8873	62.0909	10^-22.0407					100	2.76977	11			93.2818	24.4545	10^-6.03328					[1460663, 565426]	0
1460663	1	125369	Paraphaeosphaeria sporulosa		eukaryota	false	70503.3	100	100	5.53955	22			90.8873	62.0909	10^-22.0407					100	1.51079	6			90.3833	24.3333	10^-5.51248						0
5022	1	5021	Leptosphaeria maculans	blackleg of rapeseed fungus	eukaryota	false	24105.4	100	10.9811	5.53955	22			91.6232	59.4	10^-21.0781	0.335129	0.473944			100	2.26618	9			93.5667	24.3333	10^-5.62201						0
5141	1	5140	Neurospora crassa		eukaryota	false	22676	100	1.41985	5.53955	22	1	8	91.4621	98.5238	10^-33.3107	1.84163	2.60445			100	2.26618	9			95.8875	24.5	10^-5.10872						0
152704	1	-200	uncultured stramenopile		eukaryota	false	32.249	6.39885	6.39885	5.28775	21	1	19	99.4257	218.952	10^-108.717	0.526179	0.744129																0
205524	1	4107	Solanum aethiopicum		eukaryota	false	639.96	100	100	5.28775	21			99.8452	63.5294	10^-30.7184																		0
22662	2	22662	Punica		eukaryota	false	862112	100	13.5048	5.28775	21			99.0528	74.1667	10^-37.2636	0.263089	0.372065			100	86.1148	342	2	25	97.7737	24.759	10^-6.69234					[22663]	0
22663	1	22662	Punica granatum	pomegranate	eukaryota	false	862112	100	13.5048	5.28775	21			99.0528	74.1667	10^-37.2636	0.263089	0.372065			100	86.1148	342	2	25	97.7737	24.759	10^-6.69234						0
7224	1	7215	Drosophila hydei		eukaryota	false	977.176	13.5048	13.5048	5.28775	21	1	21	84.211	152	10^-31.983	0.263089	0.372065																0
379948	1	4028	Geranium endressii		eukaryota	false	55395.5	100	100	5.28775	21			99.8988	75.0769	10^-38.6153					100	0.251798	1			100	25	10^-5.11804						0
299130	1	62703	Oidium heveae		eukaryota	false	55395.5	100	100	5.03595	20			97.7568	75.6923	10^-36.8171					100	0.503595	2			91.65	24	10^-4.93074						0
3982	2	3982	Manihot		eukaryota	false	2.35179e+06	100	100	5.03595	20			97.7955	72.6667	10^-34.8907					100	230.143	914	3	592	80.2307	112.217	10^-50.857					[3983]	0
3983	1	3982	Manihot esculenta	cassava	eukaryota	false	2.35179e+06	100	100	5.03595	20			97.7955	72.6667	10^-34.8907					100	230.143	914	3	592	80.2307	112.217	10^-50.857						0
1052105	2	1052105	Purpureocillium		eukaryota	false	105755	100	100	5.03595	20	1	8	89.4096	125.7	10^-38.2371					100	5.53955	22			95.855	24.45	10^-5.54458					[33203]	0
33203	1	1052105	Purpureocillium lilacinum		eukaryota	false	105755	100	100	5.03595	20	1	8	89.4096	125.7	10^-38.2371					100	5.53955	22			95.855	24.45	10^-5.54458						0
108420	2	108420	Meliosma		eukaryota	false	50359.5	100	100	5.03595	20			98.6666	75.125	10^-37.3812																	[723415]	0
723415	1	108420	Meliosma aff. cuneifolia Moore 333		eukaryota	false	50359.5	100	100	5.03595	20			98.6666	75.125	10^-37.3812																		0
3784	2	3784	Sedum		eukaryota	false	47841.5	100	100	5.03595	20			100	74.9474	10^-38.6327																	[439688, 91146]	0
40354	2	40354	Fonsecaea		eukaryota	false	37769.6	100	100	5.03595	20			89.9846	65.95	10^-23.3278					100	4.28056	17			96.8824	24.5294	10^-6.14122					[979981, 1367422, 40355, 856822, 254056]	1
4895	2	4895	Schizosaccharomyces		eukaryota	false	22661.8	100	100	5.03595	20			89.7689	62.8947	10^-21.4897					100	1.76258	7			96.5	24.5714	10^-6.54219					[4899, 866546, 4896, 4897]	0
216816	1	1678	Bifidobacterium longum		bacteria	false	19901.3	100	100	5.03595	20			99.8533	75.4211	10^-38.8107					100	1.25899	5			99.16	23.6	10^-7.0568						0
5533	2	5533	Rhodotorula		eukaryota	false	17625.9	100	-1.24929	5.03595	20	1	12	87.9931	127.3	10^-30.7413	8.87617	3.07392			100	4.78415	19			95.0316	24.2632	10^-5.42559					[5286, 29898, 5288, 86838, 741276, 5537, 5535]	0
326438	1	3603	Vitis arizonica x Vitis rupestris		eukaryota	false	64989	100	100	4.78415	19			98.6664	75	10^-37.2962					100	1.76258	7			98.8	24.4286	10^-6.12898						0
4111	1	4107	Solanum melongena	eggplant	eukaryota	false	3096.99	100	100	4.78415	19			98.8427	64.9444	10^-30.6234					100	0.251798	1			100	24	10^-8.13194						0
342668	1	78156	Pseudogymnoascus verrucosus		eukaryota	false	42773.6	100	100	4.78415	19			93.6899	57.7895	10^-21.8578					100	3.77696	15			98.9667	24.6667	10^-6.44026						0
3328	2	3328	Picea		eukaryota	false	204071	100	5.6656	4.78415	19			94.6197	72.8421	10^-31.7145	1.72262	0.540372			100	27.9495	111	2	71	95.4875	58.8598	10^-30.7766					[3330, 3332, 3329]	0
51453	1	5543	Trichoderma reesei		eukaryota	false	7630.04	100	4.34007	4.78415	19			92.8733	60.7647	10^-22.5494	0.670257	0.947887			100	0.755393	3			100	24.3333	10^-5.87035						0
13348	2	13348	Arthrobotrys		eukaryota	false	181294	100	100	4.78415	19			91.1077	63.6842	10^-23.1095					100	14.8561	59			98.1276	24.3621	10^-6.21978					[13349, 47236, 97331]	0
1955842	2	1955842	Bonordeniella		eukaryota	false	95683.1	100	100	4.78415	19			90.7392	70.3889	10^-26.4646					100	4.78415	19			90.5833	24	10^-5.33102					[61459]	0
61459	1	1955842	Coniosporium apollinis		eukaryota	false	95683.1	100	100	4.78415	19			90.7392	70.3889	10^-26.4646					100	4.78415	19			90.5833	24	10^-5.33102						0
241409	2	241409	Geosmithia		eukaryota	false	57913.4	100	100	4.78415	19			93.1216	69.6667	10^-28.4134					100	1.25899	5			88.3	24.2	10^-4.72276					[1094350, 68827]	0
28963	1	4028	Geranium macrorrhizum		eukaryota	false	55395.5	100	100	4.78415	19			99.5275	75	10^-38.1784					100	0.755393	3			100	24	10^-5.59137						0
487788	1	4028	Geranium pratense		eukaryota	false	47841.5	100	100	4.78415	19			99.4003	75.7273	10^-38.5396																		0
439688	1	3784	Sedum alfredii		eukaryota	false	47841.5	100	100	4.78415	19			100	74.8889	10^-38.593																		0
1709941	1	-200	fungal sp.		eukaryota	false	10.1011	2.3383	2.3383	4.53236	18			100	75.3333	10^-38.8953	1.05236	1.48826																0
2686545	1	186783	Plasmopara viticola lesion associated ourmia-like virus 72		viruses	false	58507.2	100	5.38371	4.53236	18	1	7	90.1342	139.833	10^-44.1188	0.526179	0.744129			100	5.79134	23	1	7	92.182	45.6522	10^-19.6976						0
13332	2	13332	Amborella		eukaryota	false	239804	100	11.4745	4.53236	18			98.8017	69.4	10^-33.6342	0.263089	0.372065			100	23.9208	95	1	10	99.0839	24.9462	10^-6.6527					[13333]	0
13333	1	13332	Amborella trichopoda		eukaryota	false	239804	100	11.4745	4.53236	18			98.8017	69.4	10^-33.6342	0.263089	0.372065			100	23.9208	95	1	10	99.0839	24.9462	10^-6.6527						0
5544	1	5543	Trichoderma harzianum		eukaryota	false	185474	100	100	4.53236	18	1	5	91.0836	77.7222	10^-25.7083					100	18.3812	73	1	53	97.5928	198.53	10^-220.581						0
2656786	2	2656786	Venustampulla		eukaryota	false	90647.1	100	100	4.53236	18			89.4799	62.6667	10^-20.8372					100	4.53236	18			95.4556	24.5	10^-5.96721					[2656787]	0
2656787	1	2656786	Venustampulla echinocandica		eukaryota	false	90647.1	100	100	4.53236	18			89.4799	62.6667	10^-20.8372					100	4.53236	18			95.4556	24.5	10^-5.96721						0
5144	2	5144	Podospora		eukaryota	false	69141	100	11.4745	4.53236	18			92.8668	60.6667	10^-22.7652	0.263089	0.372065			100	9.31651	37	2	25	85.9717	52.7143	10^-23.0955					[48703, 2587412]	0
1094350	1	241409	Geosmithia morbida		eukaryota	false	57913.4	100	100	4.53236	18			92.7169	69.2941	10^-27.7701					100	1.25899	5			88.3	24.2	10^-4.72276						0
1291242	2	1291242	Aptinothrips		eukaryota	false	45323.6	100	100	4.53236	18	1	18	99.283	279	10^-139.499																	[1519035]	0
1519035	1	1291242	Aptinothrips stylifer		eukaryota	false	45323.6	100	100	4.53236	18	1	18	99.283	279	10^-139.499																		0
75654	2	75654	Duganella		bacteria	false	32733.7	100	100	4.53236	18			95.0761	75.4118	10^-33.863					100	1.00719	4			97.1	24	10^-6.35358					[2728020, 2728021, 2233914, 2692177, 1736227]	0
4930	2	4930	Saccharomyces		eukaryota	false	17621.9	100	-1.12057	4.53236	18			93.5741	47.7778	10^-15.2431	19.4969	13.3544			100	1.76258	7			94.8571	24	10^-5.89858					[4932, 1987369, 1080349, 27291, 27292]	1
4564	2	4564	Triticum		eukaryota	false	1.31917e+07	100	-5.82659	4.28056	17			97.1906	70.5294	10^-33.1308	267.926	45.2487			100	1527.15	6065	7	5589	86.9119	371.857	10^-217.561					[4571, 4565, 85692, 4568, 4570, 4572]	0
474995	2	474995	Ophiocordyceps		eukaryota	false	790644	100	100	4.28056	17			93.7061	69.9375	10^-29.1419					100	84.604	336	3	288	65.4957	530.575	10^-235.685					[72228, 1399860, 268505, 2004952, 2039874, 1330020, 2030778, 2039875, 102624]	0
231269	1	5506	Fusarium coffeatum		eukaryota	false	29088.2	100	100	4.28056	17			91.873	59.2941	10^-21.3102					100	1.00719	4			97.2333	23.3333	10^-5.17513						0
560253	1	112415	Letharia lupina		eukaryota	false	60431.4	100	100	4.28056	17	1	13	83.6275	175.059	10^-33.8706					100	1.76258	7			90.4857	24.1429	10^-4.93692						0
54899	1	36922	Diaporthe longicolla		eukaryota	false	48026.2	100	100	4.28056	17	1	15	88.3777	260.235	10^-80.8729					100	4.78415	19	1	15	84.7292	87.9474	10^-46.5322						0
99657	2	99657	Xanthoceras		eukaryota	false	42805.6	100	100	4.28056	17	1	12	98.8853	178.333	10^-16.4919																	[99658]	0
99658	1	99657	Xanthoceras sorbifolium		eukaryota	false	42805.6	100	100	4.28056	17	1	12	98.8853	178.333	10^-16.4919																		0
-200007002	2	-200007002	non-genus-specific reads in family Acrididae		eukaryota	false	42805.6	100	100	4.28056	17			94.118	51	10^-11.1838																	[307024]	0
307024	1	-200007002	Gomphocerinae sp. JM-2004		eukaryota	false	42805.6	100	100	4.28056	17	1	17	94.118	51	10^-11.1838																		0
13689	1	13687	Sphingomonas paucimobilis		bacteria	false	43.9488	1.21218	1.21218	4.28056	17			96.2971	72.4118	10^-33.2784	2.84701	1.18262																0
5077	1	5073	Penicillium citrinum		eukaryota	false	245.697	100	100	4.28056	17			97.4229	70.8667	10^-33.1183					100	0.251798	1			100	25	10^-7.15243						0
222	2	222	Achromobacter		bacteria	false	1017.85	6.73722	-1.84826	4.28056	17			96.7816	70.1765	10^-32.3244	11.4601	3.88448			6.73722	2.76977	11			96.9364	24.2727	10^-6.70828	0.263089	0.372065			[470868, 85698, 217203, 1758194, 1915388, 32002, 217204, 2282475]	1
286	2	286	Pseudomonas		bacteria	false	53.9336	-0.713981	-0.718592	4.28056	17			96.891	69.0588	10^-32.1332	15214.5	21166.7			-0.713981	3.77696	15			95.08	23.8667	10^-5.2724	6364.02	8908.14			[29438, 306, 2604941, 2078786, 1785145, 553151, 301, 1931241, 930166, 76759, 294, 303, 587753, 317]	2
103353	1	3603	Vitis arizonica		eukaryota	false	42402.7	100	100	4.02876	16			99.0132	68.6667	10^-33.342					100	0.251798	1			92	25	10^-4.5784						0
4081	1	4107	Solanum lycopersicum	tomato	eukaryota	false	1.54604e+06	100	1.04624	4.02876	16			98.5246	66.5	10^-31.7822	1.93873	1.99765			100	154.604	614	1	575	87.9882	197.498	10^-120.248						0
4565	1	4564	Triticum aestivum	bread wheat	eukaryota	false	1.84804e+06	100	-6.38575	4.02876	16			97.1426	71.875	10^-33.9739	226.367	34.8179			100	184.819	734	1	670	86.1654	150.795	10^-80.9874						0
3749	2	3749	Malus		eukaryota	false	1.58271e+06	100	100	4.02876	16			99.5649	73.5333	10^-37.2175					99	188.093	747	12	187	96.3405	45.1843	10^-20.3078	0.263089	0.372065			[3750, 106549, 544964]	0
3750	1	3749	Malus domestica	apple	eukaryota	false	1.58271e+06	100	100	4.02876	16			99.5649	73.5333	10^-37.2175					99	157.373	625	10	138	97.4072	42.9984	10^-19.2406	0.263089	0.372065				0
72228	1	474995	Ophiocordyceps sinensis		eukaryota	false	790644	100	100	4.02876	16			93.7627	71.8	10^-30.2741					100	75.0357	298	3	288	61.3451	601.553	10^-267.939						0
45151	1	5027	Pyrenophora tritici-repentis		eukaryota	false	214028	100	100	4.02876	16	1	4	87.9051	92.3125	10^-23.3884					100	17.374	69	2	28	97.0678	51.5652	10^-27.3735						0
1707785	1	149698	Massilia sp. WG5		bacteria	false	-0.427585	-0.625692	-0.625692	4.02876	16			94.7353	69.375	10^-29.9617	34.9909	49.4846																0
63577	1	5543	Trichoderma atroviride		eukaryota	false	12617.6	100	1.87738	4.02876	16			93.4757	71.6429	10^-30.015	1.86669	1.15164			100	1.25899	5			87.1667	23.3333	10^-4.32443						0
112416	1	112415	Letharia columbiana		eukaryota	false	52877.5	100	100	4.02876	16	1	10	86.8246	154.357	10^-35.6035					100	1.25899	5			94	24.75	10^-5.32676						0
1209932	1	5455	Colletotrichum scovillei		eukaryota	false	9941.02	100	100	4.02876	16			92.7288	60.8125	10^-22.9456					100	0.755393	3			88	23.5	10^-5.49609						0
1303587	1	36922	Diaporthe nobilis		eukaryota	false	55569.3	100	100	4.02876	16	1	8	90.1716	133.375	10^-41.9611					100	5.53955	22	1	16	89.417	94.05	10^-52.9486						0
122183	1	4028	Geranium robertianum		eukaryota	false	40287.6	100	100	4.02876	16			99.5226	73.5714	10^-37.2086																		0
741162	2	741162	Lindgomyces		eukaryota	false	45323.6	100	100	4.02876	16			93.1485	51.3333	10^-17.2062					100	0.503595	2			97.9	24.5	10^-8.32385					[673940]	0
673940	1	741162	Lindgomyces ingoldianus		eukaryota	false	45323.6	100	100	4.02876	16			93.1485	51.3333	10^-17.2062					100	0.503595	2			97.9	24.5	10^-8.32385						0
3537	2	3537	Mirabilis		eukaryota	false	45323.6	100	100	4.02876	16			98.9175	70.6	10^-34.5811					100	0.503595	2			100	24	10^-6.24233					[482968]	0
482968	1	3537	Mirabilis himalaica		eukaryota	false	45323.6	100	100	4.02876	16			98.9175	70.6	10^-34.5811					100	0.503595	2			100	24	10^-6.24233						0
1560345	1	13687	Sphingomonas panacis		bacteria	false	37.4529	1.09758	1.09758	4.02876	16	1	11	95.7842	169.25	10^-69.1129	1.57854	2.23239																0
41058	1	5052	Aspergillus sojae		eukaryota	false	280.965	100	100	4.02876	16	1	9	92.3358	60.4286	10^-17.3035																		0
162425	1	5052	Aspergillus nidulans		eukaryota	false	226.022	100	-0.668982	4.02876	16			91.9243	62.5	10^-23.3163	74.7174	105.666			100	3.27337	13			90.8	24.1538	10^-5.39103						1
184027	2	184027	Golovinomyces		eukaryota	false	1.76208e+07	100	100	3.77696	15			93.9206	65.9	10^-26.9962					100	1780.71	7072	20	5860	61.1086	131.541	10^-37.6661					[62708, 62714, 1101212, 62715]	0
2010280	1	-200	Wilkie narna-like virus 1		viruses	false	359.987	100	100	3.77696	15			91.9341	52.3571	10^-17.505																		0
13349	1	13348	Arthrobotrys oligospora		eukaryota	false	181294	100	100	3.77696	15			90.1915	61.6	10^-20.9674					100	14.3525	57			98.2089	24.375	10^-6.25428						0
764597	1	305399	Chrysoporthe deuterocubensis		eukaryota	false	40287.6	100	100	3.77696	15	1	12	92.3779	71.6364	10^-20.6232					100	0.251798	1			96	25	10^-6.87615						0
2029752	1	305399	Chrysoporthe sp. MAF-2017a		eukaryota	false	37769.6	100	100	3.77696	15			93.372	67.6	10^-27.3343																		0
85234	2	85234	Oncotheca		eukaryota	false	37769.6	100	100	3.77696	15			93.8627	74.9	10^-32.2876																	[85235]	0
85235	1	85234	Oncotheca balansae		eukaryota	false	37769.6	100	100	3.77696	15			93.8627	74.9	10^-32.2876																		0
22986	2	22986	Licania		eukaryota	false	37769.6	100	100	3.77696	15	1	14	88.9845	217.533	10^-63.0657																	[597311]	0
597311	1	22986	Licania alba		eukaryota	false	37769.6	100	100	3.77696	15	1	14	88.9845	217.533	10^-63.0657																		0
507510	2	507510	Hyphopichia		eukaryota	false	30215.7	100	100	3.77696	15			88.9001	58.1333	10^-17.4273																	[717740, 717741]	0
73501	1	45234	Cordyceps militaris		eukaryota	false	23071.9	100	9.44425	3.77696	15			94.46	57.6	10^-22.3687	0.263089	0.372065			100	2.26618	9			98.4375	24.125	10^-6.74846						0
105983	2	105983	Apiotrichum		eukaryota	false	20143.8	100	100	3.77696	15	1	8	92.3917	85.8667	10^-28.6873																	[105984, 252803, 192250, 192248, 82520]	0
5059	1	5052	Aspergillus flavus		eukaryota	false	208.516	100	-0.704237	3.77696	15			95.0049	64.0667	10^-26.944	766.452	1082.98			100	3.02157	12			93.5083	24.5833	10^-4.93274						1
51019	1	5052	Aspergillus heteromorphus		eukaryota	false	-6.93165	0.307787	0.307787	3.77696	15	1	6	92.4157	123.933	10^-43.8793	3.03806	2.4007			-0.701018	15.8632	63	1	54	98.5529	56.2157	10^-33.4849	1843.2	2606.69				0
-200452563	2	-200452563	non-genus-specific reads in family Cladosporiaceae		eukaryota	false	3.98003	0.751089	0.751089	3.77696	15			100	75.6154	10^-39.0872	2.17676	2.13051															[361671, 613059]	0
1033840	1	5583	Exophiala aquamarina		eukaryota	false	17005.7	100	100	3.52517	14			90.7149	60	10^-20.5455					100	1.51079	6			87.5833	24	10^-4.55428						0
212602	1	62703	Oidium neolycopersici		eukaryota	false	7.2417e+06	100	100	3.52517	14	1	5	89.3251	88.4286	10^-24.3109					100	720.645	2862	43	1341	92.2843	63.733	10^-28.9893						0
2719496	1	186767	Plasmopara viticola lesion associated narnavirus 13		viruses	false	37769.6	100	100	3.52517	14			91.2621	59.4615	10^-20.8261					100	0.251798	1			100	23	10^-6.63827						0
4096	1	4085	Nicotiana sylvestris	wood tobacco	eukaryota	false	230246	100	100	3.52517	14			98.6721	75.3	10^-37.5003					100	21.9064	87	1	60	98.3759	218.952	10^-216.622						0
5128	1	5506	Fusarium sambucinum		eukaryota	false	15660.5	100	100	3.52517	14	1	14	81.624	234	10^-45.9914																		0
655981	1	78156	Pseudogymnoascus destructans		eukaryota	false	572750	100	100	3.52517	14			91.0485	66.2857	10^-23.9304					100	56.9063	226	1	219	84.459	482.563	10^-297.831						0
37818	2	37818	Dendrobium		eukaryota	false	206866	100	28.7296	3.52517	14	1	14	81.006	179	10^-30.4962	0.598218	0.101879			100	20.6474	82	2	14	89.2858	32.3086	10^-8.89883					[906689, 142615]	0
906689	1	37818	Dendrobium catenatum		eukaryota	false	206866	100	28.7296	3.52517	14	1	14	81.006	179	10^-30.4962	0.598218	0.101879			100	20.3956	81	2	14	89.4643	32.4125	10^-8.9569						0
2587412	1	5144	Podospora anserina		eukaryota	false	25534.4	100	8.76749	3.52517	14			92.5295	60.9286	10^-22.5504	0.263089	0.372065			100	2.51798	10			91.4667	23.8889	10^-4.9592						0
1217823	2	1217823	Xylona		eukaryota	false	65467.4	100	100	3.52517	14			90.4037	64.4615	10^-22.8552					100	3.02157	12			94.4375	23.875	10^-5.48667					[1217826]	0
1217826	1	1217823	Xylona heveae		eukaryota	false	65467.4	100	100	3.52517	14			90.4037	64.4615	10^-22.8552					100	3.02157	12			94.4375	23.875	10^-5.48667						0
1659214	1	4028	Geranium platyanthum		eukaryota	false	35251.7	100	100	3.52517	14			99.7807	74.5	10^-38.0999																		0
71729	2	71729	Psathyrella		eukaryota	false	35251.7	100	100	3.52517	14	1	14	81.9	221	10^-42.7959					100	0.251798	1			79.2	24	10^-3.34294					[1045948, 2316362]	0
1045948	1	71729	Psathyrella aff. gracilis TRTC155531		eukaryota	false	35251.7	100	100	3.52517	14	1	14	81.9	221	10^-42.7959																		0
4581	2	4581	Bambusa	bamboos	eukaryota	false	35251.7	100	100	3.52517	14			98.97	75	10^-37.6129																	[58923]	0
58923	1	4581	Bambusa oldhamii		eukaryota	false	35251.7	100	100	3.52517	14			98.97	75	10^-37.6129																		0
34381	1	5052	Aspergillus japonicus		eukaryota	false	39.0853	100	8.76749	3.52517	14			92.6558	62.6154	10^-23.7135	0.263089	0.372065			100	0.251798	1			100	25	10^-7.01818						0
756011	1	3603	Vitis mustangensis		eukaryota	false	34924.3	100	100	3.27337	13			98.9824	71.5385	10^-35.2638					100	0.251798	1			95.8	24	10^-5.92812						0
3914	1	3913	Vigna angularis	adzuki bean	eukaryota	false	276978	100	0.270431	3.27337	13			95.1834	71	10^-31.6615	2.36781	3.34858			100	27.6977	110	1	10	96.0914	29.5429	10^-10.4427						0
3754	2	3754	Prunus		eukaryota	false	6.14386e+06	100	1.05246	3.27337	13			98.1128	64.9231	10^-30.3505	1.31545	1.86032			100	965.895	3836	17	2806	81.2127	270.393	10^-176.006					[3755, 3760, 3759, 36596, 42229, 102107, 983195, 378224, 151440]	0
123484	2	123484	Tripterygium		eukaryota	false	649638	100	100	3.27337	13			98.5558	74.3077	10^-36.7202					100	61.6904	245	3	70	96.8899	45.412	10^-22.3377					[458696]	0
458696	1	123484	Tripterygium wilfordii		eukaryota	false	649638	100	100	3.27337	13			98.5558	74.3077	10^-36.7202					100	61.6904	245	3	70	96.8899	45.412	10^-22.3377						0
2747968	1	5506	Fusarium vanettenii		eukaryota	false	14541.9	100	100	3.27337	13			92.7852	59.4615	10^-21.8949																		0
864828	1	149698	Massilia umbonata		bacteria	false	0.421542	0.759199	0.759199	3.27337	13			100	75.5455	10^-39.0397	1.57854	2.23239																0
3330	1	3328	Picea glauca	white spruce	eukaryota	false	204071	100	6.19955	3.27337	13			95.9527	72.5385	10^-32.8818	0.335129	0.473944			100	20.3956	81	2	71	94.8958	70.6125	10^-38.9365						0
1354494	2	1354494	Phialemoniopsis		eukaryota	false	45323.6	100	100	3.27337	13			92.5611	74.3333	10^-30.6672					100	1.25899	5			95.84	24.4	10^-6.18445					[1093900]	0
1093900	1	1354494	Phialemoniopsis curvata		eukaryota	false	45323.6	100	100	3.27337	13			92.5611	74.3333	10^-30.6672					100	1.25899	5			95.84	24.4	10^-6.18445						0
574786	2	574786	Mytilinidion		eukaryota	false	37769.6	100	100	3.27337	13			89.879	58.6923	10^-19.2537					100	0.503595	2			88	25	10^-5.58031					[574789]	0
574789	1	574786	Mytilinidion resinicola		eukaryota	false	37769.6	100	100	3.27337	13			89.879	58.6923	10^-19.2537					100	0.503595	2			88	25	10^-5.58031						0
36048	2	36048	Tuber	truffles	eukaryota	false	35251.7	100	100	3.27337	13			90.6666	59.8462	10^-20.5641					100	3.77696	15			93.0571	24.4286	10^-5.09986					[39416, 59557, 55307, 60458, 42251, 334820, 42249]	0
39416	1	36048	Tuber melanosporum	Perigord truffle	eukaryota	false	35251.7	100	100	3.27337	13			90.6666	59.8462	10^-20.5641					100	0.251798	1			92	25	10^-4.34486						0
2728020	1	75654	Duganella sp. GN2-R2		bacteria	false	32733.7	100	100	3.27337	13			94.9982	75.1667	10^-33.6357																		0
114497	1	45234	Cordyceps fumosorosea		eukaryota	false	3763.59	100	100	3.27337	13			92.6445	67.3846	10^-26.8458																		0
5535	1	5533	Rhodotorula glutinis		eukaryota	false	-1.56426	-0.382516	-0.382516	3.27337	13	1	12	84.5138	166.462	10^-36.3697	3.97141	1.82487																0
407	2	407	Methylobacterium		bacteria	false	10069	100	-3.08889	3.27337	13			97.8622	75.6923	10^-36.9227	19.0208	5.09808			100	2.01438	8			97.975	24.625	10^-5.49125					[269660, 1096546, 2067957, 39956, 2603276, 2202828]	0
5206	2	5206	Cryptococcus		eukaryota	false	5085.75	100	0.659175	3.27337	13			90.6095	56.7692	10^-18.6953	2.20182	1.62559			100	0.755393	3			100	24.6667	10^-7.12066					[37769, 5207, 1859096, 104669, 5619]	2
353917	2	353917	Adenocalymma		eukaryota	false	5035.95	100	100	3.27337	13			99.5938	68.4615	10^-33.8104					100	1.25899	5			100	24.8	10^-4.56873					[2099430, 353925, 353922, 2099437, 2099428, 2099426, 2099420, 2099417, 2099416, 2099415, 2099413, 2099405, 2099404, 2056450, 1676596]	0
33178	1	5052	Aspergillus terreus		eukaryota	false	191.287	100	-0.680203	3.27337	13			90.0518	63.6667	10^-22.0534	86.0303	121.665			100	2.76977	11			97.6545	24.0909	10^-5.98752						1
5061	1	5052	Aspergillus niger		eukaryota	false	1.01654	0.714085	-0.706295	3.27337	13			94.2125	71.3846	10^-30.4101	1103.61	1557.9			0.714085	5.28775	21			97.3095	24.381	10^-5.84794	2.63089	3.72065				1
104324	1	3603	Vitis cinerea var. helleri x Vitis rupestris		eukaryota	false	29913.6	100	100	3.02157	12	1	11	99.2954	288.667	10^-145.772																		0
5159	2	5159	Ophiostoma		eukaryota	false	1.19604e+07	100	1.32316	3.02157	12	1	12	86.014	143	10^-33.8097	1.05236	1.48826			100	1200.57	4768	2	4762	70.5253	111.808	10^-103.925					[91031, 42373, 61273]	0
42373	1	5159	Ophiostoma novo-ulmi		eukaryota	false	33133.5	100	100	3.02157	12	1	12	86.014	143	10^-33.8097					100	3.27337	13	1	12	61.0455	99.6923	10^-25.9177						0
28564	1	5094	Talaromyces stipitatus		eukaryota	false	7.42722e+06	100	100	3.02157	12			90.1404	63.6667	10^-22.1647					100	742.551	2949	2	2935	56.429	141.582	10^-36.7164						0
314126	2	314126	Drechslerella		eukaryota	false	6.76832e+06	100	100	3.02157	12	1	11	83.2008	210.75	10^-44.3349					100	673.81	2676	5	2669	51.603	104.88	10^-21.0606					[47238]	0
47238	1	314126	Drechslerella brochopaga		eukaryota	false	6.76832e+06	100	100	3.02157	12	1	11	83.2008	210.75	10^-44.3349					100	673.81	2676	5	2669	51.603	104.88	10^-21.0606						0
55512	2	55512	Pistacia		eukaryota	false	2.12517e+06	100	100	3.02157	12	1	8	88.3721	167.167	10^-46.5013					100	209.496	832	4	736	94.5465	332.387	10^-242.124					[55513]	0
55513	1	55512	Pistacia vera		eukaryota	false	2.12517e+06	100	100	3.02157	12	1	8	88.3721	167.167	10^-46.5013					100	209.496	832	4	736	94.5465	332.387	10^-242.124						0
704000	1	99210	Amblyseius sp. APGD-2010		eukaryota	false	30215.7	100	100	3.02157	12	1	12	98.611	216	10^-102.936																		0
62624	2	62624	Varroa		eukaryota	false	264387	100	100	3.02157	12			96.8822	68.3333	10^-31.1683					100	25.6834	102			94.721	24.32	10^-5.7331					[109461, 62625]	0
109461	1	62624	Varroa destructor	honeybee mite	eukaryota	false	264387	100	100	3.02157	12			96.8822	68.3333	10^-31.1683					100	23.4172	93			94.6077	24.3187	10^-5.70633						0
500148	1	5529	Metarhizium brunneum		eukaryota	false	3267.5	100	100	3.02157	12			93.2099	51.3636	10^-17.5103					100	0.251798	1			100	23	10^-5.82102						0
57918	1	3746	Fragaria vesca	wild strawberry	eukaryota	false	93165.1	100	100	3.02157	12			99.8684	68.1	10^-33.8486					100	6.29494	25			96.4348	24.1739	10^-5.78455						0
401624	2	401624	Ceraceosorus		eukaryota	false	65467.4	100	100	3.02157	12			92.3277	70.75	10^-28.2332					100	7.30213	29			95.5393	24.0357	10^-5.89199					[1522189, 401625, 1698434]	0
5092	2	5092	Byssochlamys		eukaryota	false	60431.4	100	0.0171099	3.02157	12			92.0531	61.3333	10^-22.0757	2.96602	3.2467			100	6.79853	27			96.6808	24.3462	10^-5.93068					[264951, 89137]	0
264951	1	5092	Byssochlamys spectabilis		eukaryota	false	60431.4	100	0.105003	3.02157	12			92.0531	61.3333	10^-22.0757	2.63089	3.72065			100	6.04314	24			96.2478	24.4348	10^-5.69359						0
50451	2	50451	Arabis	rockcress	eukaryota	false	57913.4	100	100	3.02157	12	1	9	91.0922	68.75	10^-17.1625					100	4.53236	18			94.125	24.3125	10^-6.28343					[50452, 586526, 571374, 50454]	0
89966	2	89966	Hymenobacter		bacteria	false	42805.6	100	-0.802344	3.02157	12			92.5635	71.4167	10^-28.9153	45.3266	52.7268			100	5.79134	23	1	12	93.7732	26.2174	10^-9.01485					[1898978, 2795729, 2682546, 1955620, 89968, 2319843, 2761579, 1385715, 1446467, 2697562, 1484116, 2615203]	0
63399	2	63399	Arthroderma		eukaryota	false	37769.6	100	100	3.02157	12			91.9117	46.5833	10^-13.8958					100	0.755393	3			98.6667	24.3333	10^-6.21282					[74035]	0
74035	1	63399	Arthroderma uncinatum		eukaryota	false	37769.6	100	100	3.02157	12			91.9117	46.5833	10^-13.8958					100	0.755393	3			98.6667	24.3333	10^-6.21282						0
548651	2	548651	Dothidotthia		eukaryota	false	35251.7	100	100	3.02157	12			90.956	64.3636	10^-23.7105					100	0.503595	2			93.75	24	10^-4.29742					[548649]	0
548649	1	548651	Dothidotthia symphoricarpi		eukaryota	false	35251.7	100	100	3.02157	12			90.956	64.3636	10^-23.7105					100	0.503595	2			93.75	24	10^-4.29742						0
717740	1	507510	Hyphopichia burtonii		eukaryota	false	30215.7	100	100	3.02157	12			88.9638	60.3333	10^-18.9849																		0
27977	2	27977	Nosema		eukaryota	false	30215.7	100	100	3.02157	12	1	12	83.333	90	10^-12.1824																	[40302]	0
40302	1	27977	Nosema ceranae		eukaryota	false	30215.7	100	100	3.02157	12	1	12	83.333	90	10^-12.1824																		0
5112	2	5112	Epichloe		eukaryota	false	30215.7	100	100	3.02157	12			89.18	50	10^-14.0921					100	0.503595	2			93.75	24	10^-5.4551					[35717, 1808013, 5047]	0
35717	1	5112	Epichloe festucae		eukaryota	false	30215.7	100	100	3.02157	12			89.18	50	10^-14.0921																		0
4406	2	4406	Trochodendron		eukaryota	false	30215.7	100	100	3.02157	12			98.5506	65.7	10^-30.9839																	[4407]	0
4407	1	4406	Trochodendron aralioides		eukaryota	false	30215.7	100	100	3.02157	12			98.5506	65.7	10^-30.9839																		0
4375	2	4375	Nepenthes		eukaryota	false	22661.8	100	7.41398	3.02157	12			96.9987	61.25	10^-26.7008	0.263089	0.372065			100	2.26618	9			99.5	24.5	10^-5.81318					[150983, 1744888]	0
1744888	1	4375	Nepenthes ventricosa x Nepenthes alata		eukaryota	false	166.087	7.41398	7.41398	3.02157	12			96.9987	61.25	10^-26.7008	0.263089	0.372065																0
28025	1	1678	Bifidobacterium animalis		bacteria	false	7879.17	100	7.41398	3.02157	12			99.8903	75.8333	10^-39.1212	0.263089	0.372065			100	0.755393	3			100	24.3333	10^-8.95579						0
43220	2	43220	Capronia		eukaryota	false	12579.5	100	4.01431	3.02157	12			90.9405	56.8182	10^-19.2129	1.79465	0.305637			100	1.76258	7			90.2833	24	10^-5.89623					[43228, 43229]	0
306088	1	5052	Aspergillus steynii		eukaryota	false	931.926	100	1.32316	3.02157	12			92.654	61.1818	10^-23.0522	1.05236	1.48826			100	13.3453	53	1	38	91.8197	57.8125	10^-29.3448						0
3052	2	3052	Chlamydomonas		eukaryota	false	233.218	1.32316	1.32316	3.02157	12			99.0693	73.75	10^-36.9051	1.05236	1.48826															[28456, 327069, 51691, 3055]	0
36044	1	5121	Erysiphe pisi		eukaryota	false	34974.7	100	100	2.76977	11			94.1744	64.2727	10^-26.0213					100	0.755393	3			100	24.5	10^-5.82417						0
374784	1	5121	Erysiphe paracarpinicola		eukaryota	false	27420.8	100	100	2.76977	11			100	76	10^-39.3489																		0
215243	1	5583	Exophiala oligosperma		eukaryota	false	10116.9	100	3.01506	2.76977	11			90.961	58.7273	10^-20.2562	0.526179	0.744129			100	1.00719	4			90.75	24.5	10^-5.45413						0
40858	1	4038	Daucus pumilus		eukaryota	false	27697.7	100	100	2.76977	11			98.684	76	10^-37.9766																		0
4119	2	4119	Ipomoea		eukaryota	false	523745	100	0.12004	2.76977	11			94.8904	59.9091	10^-24.1785	2.36781	3.34858			100	64.2084	255	4	147	95.5578	120.968	10^-70.2132					[35883, 35885, 35884, 4120, 89658, 89640]	0
2709303	1	149698	Massilia sp. Se16.2.3		bacteria	false	46.9823	100	100	2.76977	11			96.0711	75.1818	10^-34.8002																		0
5550	2	5550	Trichophyton		eukaryota	false	63101.2	100	3.01506	2.76977	11			91.1186	65.9091	10^-24.2654	0.526179	0.744129			100	12.3381	49			99.0633	24.3469	10^-6.21586					[5551, 101480, 63400, 523103, 69891, 63417, 34387]	1
3725	2	3725	Raphanus		eukaryota	false	60435.1	100	1.15397	2.76977	11			97.5003	58.4545	10^-25.071	1.05236	1.48826			100	6.04314	24			97.1083	22.2083	10^-5.07351					[3726]	0
3726	1	3725	Raphanus sativus	radish	eukaryota	false	60435.1	100	1.15397	2.76977	11			97.5003	58.4545	10^-25.071	1.05236	1.48826			100	6.04314	24			97.1083	22.2083	10^-5.07351						0
1215731	1	5455	Colletotrichum aenigma		eukaryota	false	4159.1	100	100	2.76977	11			91.752	57.9091	10^-20.2054					100	0.251798	1			100	25	10^-7.42022						0
50452	1	50451	Arabis alpina	gray rockcress	eukaryota	false	57913.4	100	100	2.76977	11	1	9	90.2824	68.1818	10^-15.2075					100	3.02157	12			95.15	24.2	10^-6.29973						0
5314	2	5314	Ganoderma		eukaryota	false	53011.5	100	1.77434	2.76977	11			89.2086	66	10^-22.8254	0.789268	1.11619			100	5.28775	21	1	21	74.074	135	10^-50.1367					[2026244, 1869158, 29884, 154344, 34458]	0
100048	2	100048	Trematosphaeria		eukaryota	false	50359.5	100	100	2.76977	11			92.7375	62.9091	10^-23.7249					100	2.26618	9			91.6667	24.3333	10^-5.22064					[390896]	0
390896	1	100048	Trematosphaeria pertusa		eukaryota	false	50359.5	100	100	2.76977	11			92.7375	62.9091	10^-23.7249					100	2.26618	9			91.6667	24.3333	10^-5.22064						0
1494215	2	1494215	Verruconis		eukaryota	false	47841.5	100	100	2.76977	11	1	8	87.0738	95.1111	10^-19.783					100	2.01438	8			94.375	24.25	10^-6.06433					[253628]	0
253628	1	1494215	Verruconis gallopava		eukaryota	false	47841.5	100	100	2.76977	11	1	8	87.0738	95.1111	10^-19.783					100	2.01438	8			94.375	24.25	10^-6.06433						0
5587	2	5587	Rhinocladiella		eukaryota	false	35251.7	100	100	2.76977	11			91.6567	50.5	10^-16.1359					100	0.755393	3			82.6	24.6667	10^-4.3997					[86056]	1
86056	1	5587	Rhinocladiella mackenziei		eukaryota	false	35251.7	100	100	2.76977	11			91.6567	50.5	10^-16.1359					100	0.755393	3			82.6	24.6667	10^-4.3997						1
204447	2	204447	Skermanella		bacteria	false	32733.7	100	100	2.76977	11			96.6693	69.3636	10^-31.9711					100	2.26618	9			97.7	24.2222	10^-5.17803					[2233999, 393310, 913326]	0
2233999	1	204447	Skermanella pratensis		bacteria	false	32733.7	100	100	2.76977	11			96.6693	69.3636	10^-31.9711					100	0.503595	2			93.75	24.5	10^-4.51303						0
69461	2	69461	Aquilaria		eukaryota	false	30215.7	100	100	2.76977	11	1	11	88.571	105	10^-23.1469					100	0.251798	1			95.7	23	10^-7.7986					[210372]	0
210372	1	69461	Aquilaria sinensis		eukaryota	false	30215.7	100	100	2.76977	11	1	11	88.571	105	10^-23.1469					100	0.251798	1			95.7	23	10^-7.7986						0
1166725	2	1166725	Ramisyllis		eukaryota	false	27697.7	100	100	2.76977	11	1	11	94.828	58	10^-15.1169																	[1166726]	0
1166726	1	1166725	Ramisyllis multicaudata		eukaryota	false	27697.7	100	100	2.76977	11	1	11	94.828	58	10^-15.1169																		0
337184	2	337184	Physochlaina		eukaryota	false	27697.7	100	100	2.76977	11			100	75.2727	10^-38.8541																	[451527]	0
451527	1	337184	Physochlaina orientalis		eukaryota	false	27697.7	100	100	2.76977	11			100	75.2727	10^-38.8541																		0
114889	2	114889	Rhabditophanes		eukaryota	false	27697.7	100	100	2.76977	11	1	11	82.927	164	10^-30.5482																	[114890]	0
114890	1	114889	Rhabditophanes sp. KR3021		eukaryota	false	27697.7	100	100	2.76977	11	1	11	82.927	164	10^-30.5482																		0
55495	2	55495	Thalassia		eukaryota	false	27697.7	100	100	2.76977	11			98.8374	75.375	10^-37.7229																	[55496]	0
55496	1	55495	Thalassia hemprichii		eukaryota	false	27697.7	100	100	2.76977	11			98.8374	75.375	10^-37.7229																		0
21555	2	21555	Erodium		eukaryota	false	22661.8	100	100	2.76977	11			99.7351	75.3	10^-38.5982					100	0.251798	1			100	24	10^-4.83863					[28960, 337364, 337360]	0
4753	2	4753	Pneumocystis		eukaryota	false	20143.8	100	100	2.76977	11			89.8391	57.9	10^-18.6808					100	1.25899	5			100	24.2	10^-6.83794					[42068, 263815, 4754]	1
599737	2	599737	Wickerhamomyces		eukaryota	false	17625.8	100	100	2.76977	11			89.6554	56.7273	10^-17.9002																	[4927, 1041607]	0
4932	1	4930	Saccharomyces cerevisiae	baker's yeast	eukaryota	false	17621.9	100	-1.25256	2.76977	11			94.6864	46.8182	10^-15.1842	19.4969	13.3544			100	1.76258	7			94.8571	24	10^-5.89858						1
3349	1	3337	Pinus sylvestris	Scots pine	eukaryota	false	7583.41	100	100	2.76977	11			98.5337	75	10^-37.1716					100	0.755393	3			100	24.6667	10^-6.17594						0
963	2	963	Herbaspirillum		bacteria	false	2517.98	100	-1.08291	2.76977	11			97.8469	75.3636	10^-36.6702	17.9653	14.0321			100	0.251798	1			92	25	10^-5.66555					[2567936, 2014887, 341045, 863372, 964]	0
979771	1	5052	Aspergillus saccharolyticus		eukaryota	false	263.287	100	100	2.76977	11			93.6196	63.9091	10^-25.6485					100	1.00719	4			97.95	24.5	10^-5.68372						0
41067	1	5052	Aspergillus candidus		eukaryota	false	193.163	100	100	2.76977	11			93.8367	66.8182	10^-27.6214																		0
446911	1	5052	Aspergillus uvarum		eukaryota	false	23.3549	100	3.01506	2.76977	11	1	6	93.85	160.182	10^-62.4766	0.526179	0.744129			100	0.251798	1			87.5	24	10^-4.32606						0
301854	1	5052	Aspergillus ibericus		eukaryota	false	13.0138	6.73722	6.73722	2.76977	11			90.4297	65.0909	10^-23.4546	0.263089	0.372065																0
239761	1	3603	Vitis yeshanensis		eukaryota	false	29963.9	100	100	2.51798	10			99.2775	73.2	10^-36.7605					100	0.503595	2			97.9	24.5	10^-5.87719						0
1046264	1	3603	Vitis retordii		eukaryota	false	24928	100	100	2.51798	10			99.1776	65	10^-31.3303																		0
754096	1	3603	Vitis californica		eukaryota	false	24928	100	100	2.51798	10			100	70	10^-35.2708																		0
155900	1	-200	uncultured organism			false	-3.07035	-1.27936	-1.27936	2.51798	10			98.9743	74.4444	10^-37.3761	67.3166	50.6493																0
348802	1	5583	Exophiala xenobiotica		eukaryota	false	12603.2	100	0.984785	2.51798	10			91.7078	57	10^-19.4476	1.05236	1.48826			100	1.25899	5			99.2	24.6	10^-6.77042						0
2034432	1	148959	Wallemia peruviensis		eukaryota	false	667.242	2.67668	2.67668	2.51798	10			99.8538	74.6667	10^-38.2894	0.526179	0.744129																0
4235	2	4235	Lactuca		eukaryota	false	4.89378e+06	99	2.67668	2.51798	10			99.8096	57.8571	10^-26.8386	0.526179	0.744129			99	514.674	2044	6	1833	96.1579	154.943	10^-94.8591	2.36781	3.34858			[4236, 75948, 75943]	0
4097	1	4085	Nicotiana tabacum	common tobacco	eukaryota	false	3.93862e+06	100	6.28878	2.51798	10			99.7351	59.6	10^-27.9396	1.45953	0.168307			100	393.811	1564	3	1463	95.7224	135.859	10^-85.7385						0
16718	2	16718	Juglans	walnuts	eukaryota	false	2.5633e+06	100	0.0312222	2.51798	10			97.2338	74.9	10^-35.8559	2.43984	2.50257			100	256.834	1020	11	737	92.0481	114.717	10^-66.6896					[51240, 1470995, 16719]	0
51240	1	16718	Juglans regia	English walnut	eukaryota	false	2.5633e+06	100	0.420821	2.51798	10			97.2338	74.9	10^-35.8559	1.57854	2.23239			100	256.33	1018	11	737	92.045	114.913	10^-66.8244						0
326606	2	326606	Annulohypoxylon		eukaryota	false	883809	100	100	2.51798	10			89.9163	61.2	10^-20.3767					100	85.863	341	2	338	62.6639	670.115	10^-304.843					[326628]	0
326628	1	326606	Annulohypoxylon stygium		eukaryota	false	883809	100	100	2.51798	10			89.9163	61.2	10^-20.3767					100	85.863	341	2	338	62.6639	670.115	10^-304.843						0
5115	2	5115	Cryphonectria		eukaryota	false	856112	100	100	2.51798	10			91.8394	59.6	10^-21.4847					100	83.0932	330	3	325	59.8515	219.519	10^-72.026					[5116]	0
5116	1	5115	Cryphonectria parasitica	chestnut blight fungus	eukaryota	false	856112	100	100	2.51798	10			91.8394	59.6	10^-21.4847					100	83.0932	330	3	325	59.8515	219.519	10^-72.026						0
40125	1	33194	Bipolaris victoriae		eukaryota	false	32733.7	100	100	2.51798	10			91.8714	70.7	10^-27.7869					100	0.755393	3			88.1	25	10^-4.40611						0
573039	1	84381	Neoseiulus barkeri		eukaryota	false	42805.6	100	100	2.51798	10			91.6109	73.2222	10^-29.073					100	1.76258	7			91.6429	23.7143	10^-5.247						0
5581	2	5581	Beauveria		eukaryota	false	65520.8	100	4.60571	2.51798	10			92.4717	66.2222	10^-25.8458	0.335129	0.473944			100	6.54674	26			97.4154	24.2308	10^-6.28874					[176275]	0
176275	1	5581	Beauveria bassiana		eukaryota	false	65520.8	100	4.60571	2.51798	10			92.4717	66.2222	10^-25.8458	0.335129	0.473944			100	6.54674	26			97.4154	24.2308	10^-6.28874						0
1522189	1	401624	Ceraceosorus guamensis		eukaryota	false	65467.4	100	100	2.51798	10			90.9283	69.9	10^-26.2834					100	4.02876	16			94.25	23.75	10^-5.11334						0
48558	2	48558	Pyricularia		eukaryota	false	60431.4	100	100	2.51798	10			91.0813	58.8	10^-20.125					100	6.54674	26			97.6385	24.4615	10^-6.02434					[318829, 1578925, 148305, 403063]	0
690259	1	5455	Colletotrichum siamense		eukaryota	false	26671.7	100	100	2.51798	10			92.9521	64.7	10^-25.3585					100	2.51798	10			95	24.3	10^-6.00166						0
5600	2	5600	Phialophora		eukaryota	false	50359.5	100	100	2.51798	10			92.9186	53.5556	10^-18.6252					100	2.76977	11			86.3727	24.2727	10^-5.05567					[1664694, 5601]	0
1664694	1	5600	Phialophora attinorum		eukaryota	false	50359.5	100	100	2.51798	10			92.9186	53.5556	10^-18.6252					100	2.51798	10			87.09	24.3	10^-5.19703						0
42360	2	42360	Daldinia		eukaryota	false	35251.7	100	100	2.51798	10			88.227	64.9	10^-21.2406					100	1.76258	7			96.4286	24.2857	10^-5.28728					[326645, 1001832]	0
326645	1	42360	Daldinia childiae		eukaryota	false	35251.7	100	100	2.51798	10			88.227	64.9	10^-21.2406					100	1.00719	4			98	24.75	10^-5.80457						0
1331514	2	1331514	Aloidendron		eukaryota	false	25179.8	100	100	2.51798	10			98.2223	75	10^-36.8387																	[210943]	0
210943	1	1331514	Aloidendron pillansii		eukaryota	false	25179.8	100	100	2.51798	10			98.2223	75	10^-36.8387																		0
766765	2	766765	Yamadazyma		eukaryota	false	25179.8	100	100	2.51798	10			95.909	44.2857	10^-15.082																	[2315449]	0
2315449	1	766765	Yamadazyma tenuis		eukaryota	false	25179.8	100	100	2.51798	10			95.909	44.2857	10^-15.082																		0
185756	2	185756	Apscaviroid		viruses	false	25179.8	100	100	2.51798	10			99.5065	75.625	10^-38.5791																	[12904]	0
12904	1	185756	Grapevine yellow speckle viroid 1		viruses	false	25179.8	100	100	2.51798	10			99.5065	75.625	10^-38.5791																		0
83173	2	83173	Starmera		eukaryota	false	25179.8	100	100	2.51798	10	1	10	83.2	125	10^-19.4191																	[53643]	0
53643	1	83173	Starmera amethionina		eukaryota	false	25179.8	100	100	2.51798	10	1	10	83.2	125	10^-19.4191																		0
58859	2	58859	Tamarindus		eukaryota	false	25179.8	100	100	2.51798	10			98.476	69.7	10^-33.4257																	[58860]	0
58860	1	58859	Tamarindus indica		eukaryota	false	25179.8	100	100	2.51798	10			98.476	69.7	10^-33.4257																		0
21566	2	21566	Hypseocharis		eukaryota	false	25179.8	100	100	2.51798	10			98.6719	75.2	10^-37.4322																	[253189]	0
253189	1	21566	Hypseocharis bilobata		eukaryota	false	25179.8	100	100	2.51798	10			98.6719	75.2	10^-37.4322																		0
4729	2	4729	Sparganium		eukaryota	false	25179.8	100	100	2.51798	10			97.8557	72.7143	10^-34.9572																	[35871]	0
35871	1	4729	Sparganium eurycarpum		eukaryota	false	25179.8	100	100	2.51798	10			97.8557	72.7143	10^-34.9572																		0
226991	2	226991	Cyphellophora		eukaryota	false	8448	100	18.8435	2.51798	10			94.3058	51.4444	10^-18.7184	0.598218	0.101879			100	0.755393	3			93.0667	24.3333	10^-4.94987					[293227]	0
293227	1	226991	Cyphellophora europaea		eukaryota	false	8448	100	18.8435	2.51798	10			94.3058	51.4444	10^-18.7184	0.598218	0.101879			100	0.755393	3			93.0667	24.3333	10^-4.94987						0
490731	2	490731	Kwoniella		eukaryota	false	3280.98	100	6.06046	2.51798	10			92.801	53.5	10^-18.3125	0.263089	0.372065			100	0.755393	3			82.2333	24.3333	10^-5.17042					[453459, 324769, 463800, 324770, 1734106]	0
5324	2	5324	Trametes		eukaryota	false	2539.08	100	0.209565	2.51798	10			92.6176	57.1	10^-20.609	2.24879	1.2845			100	0.503595	2			82.8	23	10^-3.83774					[5325, 158605, 575983, 5327]	0
746128	1	5052	Aspergillus fumigatus		eukaryota	false	542.481	100	-0.556715	2.51798	10			91.7729	69.3	10^-26.7047	11.839	16.7429			100	7.80572	31			97.429	24.5161	10^-5.82786						1
41413	1	5052	Aspergillus glaucus		eukaryota	false	33.8213	100	-0.706406	2.51798	10			89.6238	57	10^-17.7568	2537.5	3588.56			100	0.503595	2			91.65	24.5	10^-6.21511						0
345147	1	3603	Vitis heyneana		eukaryota	false	37543	100	100	2.26618	9			99.4132	73.3333	10^-36.9265					100	1.51079	6			100	24.5	10^-7.1258						0
3711	1	3705	Brassica rapa	field mustard	eukaryota	false	1.03233e+06	100	16.372	2.26618	9			99.2159	67.8889	10^-33.0745	0.598218	0.101879			100	102.985	409	4	274	96.9848	114.918	10^-48.3204						0
2692021	1	-200	Plasmopara viticola lesion associated mononegaambi virus 9		viruses	false	215.992	100	100	2.26618	9			94.9374	42.2857	10^-13.5285																		0
121627	1	5094	Talaromyces rugulosus		eukaryota	false	16387.7	100	100	2.26618	9			92.4984	65.2222	10^-25.1701					100	1.51079	6			90.9667	24.1667	10^-5.6742						0
1441469	1	5094	Talaromyces atroroseus		eukaryota	false	6315.75	100	100	2.26618	9			91.973	66.7778	10^-25.6144					100	0.503595	2			92	25	10^-4.79706						0
28572	1	5094	Talaromyces funiculosus		eukaryota	false	29.9256	2.3383	2.3383	2.26618	9			90.1201	60.6667	10^-20.4022	0.526179	0.744129																0
35715	2	35715	Prosopis		eukaryota	false	649703	100	5.38371	2.26618	9			98.337	66	10^-31.709	0.263089	0.372065			100	64.9638	258	3	162	97.2407	78.7352	10^-48.7797					[207710]	0
207710	1	35715	Prosopis alba		eukaryota	false	649703	100	5.38371	2.26618	9			98.337	66	10^-31.709	0.263089	0.372065			100	64.9638	258	3	162	97.2407	78.7352	10^-48.7797						0
5507	1	5506	Fusarium oxysporum		eukaryota	false	121405	100	5.38371	2.26618	9			92.0936	64.7778	10^-24.7128	0.263089	0.372065			100	12.0863	48			99.1191	24.3404	10^-6.32228						1
101028	1	5506	Fusarium pseudograminearum		eukaryota	false	27693.3	100	100	2.26618	9			89.3032	61	10^-19.86					100	1.76258	7			92.9333	24.1667	10^-4.76499						0
5516	1	5506	Fusarium culmorum		eukaryota	false	22657.3	100	100	2.26618	9			89.5581	64	10^-22.0439					100	1.25899	5			98.36	24.6	10^-6.95491						0
282267	1	5506	Fusarium asiaticum		eukaryota	false	10067.4	100	100	2.26618	9			95.3573	69.6667	10^-30.778																		0
2709302	1	149698	Massilia sp. Dwa41.01b		bacteria	false	38.4401	100	100	2.26618	9			94.628	74.8571	10^-33.082																		0
1051613	1	1036719	Verticillium alfalfae		eukaryota	false	14448.5	100	100	2.26618	9			91.1688	63.7778	10^-22.8163					100	0.755393	3			87.7333	24.3333	10^-6.58774						0
5016	1	33194	Bipolaris maydis	southern corn leaf blight pathogen	eukaryota	false	37769.6	100	100	2.26618	9			91.8338	64.5556	10^-23.6524					100	1.51079	6			98.6167	24.8333	10^-6.71379						0
470095	2	470095	Pseudovirgaria		eukaryota	false	168704	100	100	2.26618	9			89.329	58.75	10^-18.7163					100	14.6043	58	1	51	56.9525	59.0536	10^-13.4187					[470096]	0
470096	1	470095	Pseudovirgaria hyperparasitica		eukaryota	false	168704	100	100	2.26618	9			89.329	58.75	10^-18.7163					100	14.6043	58	1	51	56.9525	59.0536	10^-13.4187						0
38946	2	38946	Paracoccidioides		eukaryota	false	131243	100	4.07442	2.26618	9			90.8249	58.7778	10^-19.8785	0.335129	0.473944			100	13.5971	54			98.4741	24.4074	10^-6.65392					[121759, 1048829]	1
29052	2	29052	Copidosoma		eukaryota	false	60431.4	100	100	2.26618	9			91.01	71	10^-27.2014					100	3.77696	15			89.85	24.5	10^-5.22803					[29053]	0
29053	1	29052	Copidosoma floridanum		eukaryota	false	60431.4	100	100	2.26618	9			91.01	71	10^-27.2014					100	3.77696	15			89.85	24.5	10^-5.22803						0
690256	1	5455	Colletotrichum fructicola		eukaryota	false	57985.7	100	5.38371	2.26618	9			92.7667	74.2222	10^-30.9732	0.263089	0.372065			100	5.79134	23	1	11	97.35	53.4	10^-30.3861						0
1209926	1	5455	Colletotrichum orchidophilum		eukaryota	false	11414.6	100	100	2.26618	9			93.0397	66	10^-26.1516					100	1.00719	4			94.8	24.25	10^-5.36512						0
258075	2	258075	Eremomyces		eukaryota	false	40287.6	100	100	2.26618	9			90.298	59.8889	10^-20.3272					100	1.76258	7			90.6143	24.5714	10^-5.97835					[1341166]	0
1341166	1	258075	Eremomyces bilateralis		eukaryota	false	40287.6	100	100	2.26618	9			90.298	59.8889	10^-20.3272					100	1.76258	7			90.6143	24.5714	10^-5.97835						0
29849	2	29849	Gaeumannomyces		eukaryota	false	25179.8	100	100	2.26618	9			91.3456	56.4444	10^-19.2089					100	0.251798	1			100	24	10^-4.2204					[36779]	0
36779	1	29849	Gaeumannomyces tritici		eukaryota	false	25179.8	100	100	2.26618	9			91.3456	56.4444	10^-19.2089					100	0.251798	1			100	24	10^-4.2204						0
142129	2	142129	Stenobothrus		eukaryota	false	22661.8	100	100	2.26618	9	1	8	92.1545	135.143	10^-16.4134																	[1312899]	0
1312899	1	142129	Stenobothrus festivus		eukaryota	false	22661.8	100	100	2.26618	9	1	8	92.1545	135.143	10^-16.4134																		0
58284	2	58284	Cortaderia		eukaryota	false	22661.8	100	100	2.26618	9	1	9	85.981	107	10^-22.27																	[58286]	0
58286	1	58284	Cortaderia selloana		eukaryota	false	22661.8	100	100	2.26618	9	1	9	85.981	107	10^-22.27																		0
31495	2	31495	Rhodogorgon		eukaryota	false	22661.8	100	100	2.26618	9	1	9	91.358	81	10^-21.0737																	[2485824]	0
2485824	1	31495	Rhodogorgon sp.		eukaryota	false	22661.8	100	100	2.26618	9	1	9	91.358	81	10^-21.0737																		0
28960	1	21555	Erodium texanum		eukaryota	false	22661.8	100	100	2.26618	9			99.8538	75.3333	10^-38.7428																		0
126747	2	126747	Cynanchum		eukaryota	false	17625.8	100	100	2.26618	9			99.4702	71.4	10^-35.6744																	[157409, 228709]	0
1508290	2	1508290	Neodevriesia		eukaryota	false	12589.9	100	100	2.26618	9			99.7057	75.6667	10^-38.8172																	[1050824, 706556, 706557]	0
70110	2	70110	Penicilliopsis		eukaryota	false	10137.6	100	5.38371	2.26618	9			92.4504	66.2222	10^-25.8427	0.263089	0.372065			100	1.00719	4			98	24.25	10^-6.47148					[41063]	0
41063	1	70110	Penicilliopsis zonata		eukaryota	false	10137.6	100	5.38371	2.26618	9			92.4504	66.2222	10^-25.8427	0.263089	0.372065			100	1.00719	4			98	24.25	10^-6.47148						0
63265	2	63265	Sporisorium		eukaryota	false	2523.36	100	5.38371	2.26618	9			90.748	65.8889	10^-24.247	0.263089	0.372065			100	0.251798	1			100	24	10^-5.95468					[72558, 49012, 280036]	0
53335	2	53335	Pantoea		bacteria	false	65.5187	-0.719239	-0.719239	2.26618	9			99.6667	75.5	10^-38.6656	26.8602	34.1945			-2.60204	0.503595	2			100	24.5	10^-7.71799	19.1398	7.16216			[470934, 553]	0
553	1	53335	Pantoea ananatis		bacteria	false	-2.61796	-0.546102	-0.546102	2.26618	9			99.6667	75.5	10^-38.6656	5.40587	5.74928			-2.63719	0.251798	1			100	24	10^-7.45717	19.1398	7.16216				0
361671	1	-200452563	uncultured Cladosporium		eukaryota	false	3.98003	2.3383	2.3383	2.26618	9			100	75.4444	10^-38.9709	0.526179	0.744129																0
754105	1	3603	Vitis vulpina		eukaryota	false	19942.4	100	100	2.01438	8			99.8096	75.1429	10^-38.5697																		0
754101	1	3603	Vitis monticola		eukaryota	false	19942.4	100	100	2.01438	8			99.7368	73.2	10^-37.1699																		0
79284	1	5121	Erysiphe baeumleri		eukaryota	false	19942.4	100	100	2.01438	8			100	74	10^-37.9883																		0
3815	2	3815	Abrus		eukaryota	false	8.2718e+07	100	0.195235	2.01438	8			99.2063	68.5	10^-33.7989	1.57854	2.23239			100	8271.8	32851	3	32756	67.9075	186.284	10^-65.1283					[3816]	0
3816	1	3815	Abrus precatorius	Indian licorice	eukaryota	false	8.2718e+07	100	0.195235	2.01438	8			99.2063	68.5	10^-33.7989	1.57854	2.23239			100	8271.8	32851	3	32756	67.9075	186.284	10^-65.1283						0
212818	1	5583	Exophiala mesophila		eukaryota	false	53962	100	100	2.01438	8			89.8394	63.8571	10^-22.0803					100	5.28775	21			97.35	24.25	10^-6.34315						0
42229	1	3754	Prunus avium	sweet cherry	eukaryota	false	146255	100	100	2.01438	8			99.3903	64.375	10^-31.1152					100	14.6043	58	1	12	97.3877	40.3684	10^-19.698						0
29729	1	3633	Gossypium arboreum		eukaryota	false	32631.4	100	100	2.01438	8			98.9958	70.25	10^-34.4111					100	24.1726	96	3	31	87.7276	42.1562	10^-15.2882						0
5518	1	5506	Fusarium graminearum		eukaryota	false	644729	100	1.41802	2.01438	8			94.3889	64.25	10^-26.2238	0.670257	0.947887			100	64.4602	256	1	250	49.9585	729.656	10^-300.425						0
178174	2	178174	Syzygium		eukaryota	false	151079	100	100	2.01438	8			98.8434	69.8571	10^-34.2024					100	13.0935	52			98.2667	24.2157	10^-5.72834					[219896]	0
219896	1	178174	Syzygium oleosum		eukaryota	false	151079	100	100	2.01438	8			98.8434	69.8571	10^-34.2024					100	13.0935	52			98.2667	24.2157	10^-5.72834						0
538574	1	3746	Fragaria mandshurica		eukaryota	false	20143.8	100	100	2.01438	8			99.812	72.2857	10^-36.6302																		0
177088	2	177088	Maconellicoccus		eukaryota	false	80575.2	100	100	2.01438	8			93.0661	74	10^-30.955					100	6.29494	25			92.108	23.96	10^-5.20197					[177089, 223231]	0
31870	1	5455	Colletotrichum graminicola		eukaryota	false	8747.47	100	100	2.01438	8			91.5879	66.5	10^-25.1799					100	0.755393	3			91.9	24.3333	10^-4.64953						0
86049	1	82105	Cladophialophora carrionii		eukaryota	false	31027.5	100	100	2.01438	8			92.5214	50.25	10^-16.5538					100	3.02157	12			96.6417	24.5833	10^-5.13011						1
89940	1	82105	Cladophialophora bantiana		eukaryota	false	15124.1	100	1.99992	2.01438	8			94.518	54.875	10^-20.3797	0.526179	0.744129			100	1.51079	6			94.5	24.1667	10^-6.24512						1
243023	2	243023	Pochonia		eukaryota	false	50359.5	100	100	2.01438	8			89.6882	54	10^-16.6901					100	3.02157	12			93.3	24.5833	10^-5.90893					[280754]	0
280754	1	243023	Pochonia chlamydosporia		eukaryota	false	50359.5	100	100	2.01438	8			89.6882	54	10^-16.6901					100	3.02157	12			93.3	24.5833	10^-5.90893						0
7424	2	7424	Nasonia		eukaryota	false	47841.5	100	100	2.01438	8			94.8901	69.125	10^-29.8739					100	2.76977	11			95.5727	24.0909	10^-5.85516					[7425]	0
7425	1	7424	Nasonia vitripennis	jewel wasp	eukaryota	false	47841.5	100	100	2.01438	8			94.8901	69.125	10^-29.8739					100	2.76977	11			95.5727	24.0909	10^-5.85516						0
979981	1	40354	Fonsecaea multimorphosa		eukaryota	false	37769.6	100	100	2.01438	8			88.977	71.125	10^-25.2267					100	1.76258	7			97	23.8571	10^-5.37683						0
38033	1	5149	Chaetomium globosum		eukaryota	false	32733.6	100	-0.54787	2.01438	8			93.5711	59.125	10^-22.5768	8.94504	12.6502			100	3.27337	13			86.8692	24.5385	10^-5.71457						0
65412	2	65412	Phaeoacremonium		eukaryota	false	30215.7	100	100	2.01438	8			91.9993	61.875	10^-23.0673					100	1.00719	4			97.95	24.5	10^-5.57249					[223192]	0
223192	1	65412	Phaeoacremonium minimum		eukaryota	false	30215.7	100	100	2.01438	8			91.9993	61.875	10^-23.0673					100	1.00719	4			97.95	24.5	10^-5.57249						0
1129544	2	1129544	Rhizophagus		eukaryota	false	20346.2	100	100	2.01438	8			88.5618	62.75	10^-20.2295					-0.803665	2.76977	11			93.025	25.625	10^-6.06907	52.239	61.5545			[588596, 94130]	0
588596	1	1129544	Rhizophagus irregularis		eukaryota	false	20346.2	100	100	2.01438	8			88.5618	62.75	10^-20.2295					100	2.51798	10			93.2143	25.8571	10^-6.08814						0
1915381	2	1915381	Nannizzia		eukaryota	false	20143.8	100	100	2.01438	8			92.2907	59.625	10^-21.8881					100	0.251798	1			83.3	24	10^-3.51428					[63402, 119676]	0
112825	2	112825	Ixonanthes		eukaryota	false	20143.8	100	100	2.01438	8			93.3023	74.6667	10^-31.5799																	[1241924]	0
1241924	1	112825	Ixonanthes sp. CCD-2012		eukaryota	false	20143.8	100	100	2.01438	8			93.3023	74.6667	10^-31.5799																		0
105984	1	105983	Apiotrichum porosum		eukaryota	false	20143.8	100	100	2.01438	8	1	8	92.661	109	10^-35.0362																		0
43860	2	43860	Spondias		eukaryota	false	20143.8	100	100	2.01438	8			100	75.5	10^-39.0087																	[80338]	0
80338	1	43860	Spondias mombin		eukaryota	false	20143.8	100	100	2.01438	8			100	75.5	10^-39.0087																		0
688353	2	688353	Lichtheimia		eukaryota	false	17625.8	100	100	2.01438	8			89.86	62.375	10^-21.1783																	[688394, 549293]	1
870193	2	870193	Pseudoidium		eukaryota	false	15107.9	100	100	2.01438	8			99.5585	72.8333	10^-36.7391																	[1615826, 1481248]	0
3606	2	3606	Parthenocissus		eukaryota	false	15107.9	100	100	2.01438	8			99.3376	73.5	10^-36.963					100	0.251798	1			100	25	10^-7.17849					[345127, 3607, 416114]	0
3504	2	3504	Betula		eukaryota	false	12589.9	100	4.01427	2.01438	8			99.2481	65.1429	10^-31.1913	1.19644	0.203758			100	1.25899	5			97.825	23.75	10^-6.39623					[78630, 216990, 3505]	0
43229	1	43220	Capronia coronata		eukaryota	false	5844.59	100	100	2.01438	8			90.6486	55.7143	10^-18.5158					100	0.503595	2			95.8	24	10^-6.42136						0
1810919	1	5052	Aspergillus mulundensis		eukaryota	false	16.9178	100	-0.436404	2.01438	8			93.4221	61.625	10^-23.5843	5.26179	7.44129			100	0.251798	1			100	22	10^-5.25728						0
80865	2	80865	Delftia		bacteria	false	204.518	2.67668	-2.70744	2.01438	8			99.3331	75.75	10^-38.4927	101.8	36.8561			2.67668	1.25899	5			98.4	24.6	10^-5.76139	0.263089	0.372065			[558537, 80866, 2769279, 180282]	0
754102	1	3603	Vitis palmata		eukaryota	false	518527	100	100	1.76258	7			99.812	71.1429	10^-35.8514					100	50.1077	199	1	196	99.7321	362.761	10^-303.074						0
2448765	1	3603	Vitis rufotomentosa		eukaryota	false	17449.6	100	100	1.76258	7			99.7512	70.6667	10^-35.4947																		0
87905	1	5121	Erysiphe japonica		eukaryota	false	289.933	1.66155	1.66155	1.76258	7			99.7298	75.6	10^-38.8023	0.526179	0.744129																0
43335	1	3689	Populus alba	white poplar	eukaryota	false	-2254.5	1.66155	1.66155	1.76258	7			97.1971	73.8571	10^-35.1465	0.526179	0.744129			-0.357851	145.539	578	3	286	97.1131	87.172	10^-55.231	294.66	416.712				0
3712	1	3705	Brassica oleracea	wild cabbage	eukaryota	false	146369	100	2.77851	1.76258	7			93.0804	55.4286	10^-19.8934	1.19644	0.203758			100	14.6043	58			97.0625	23.9643	10^-5.88303						0
5970	1	5583	Exophiala dermatitidis		eukaryota	false	9.58185e+06	100	100	1.76258	7			90.3369	63.5714	10^-22.4784					100	958.09	3805	1	3804	77.7844	71.9835	10^-17.1762						1
91925	1	5583	Exophiala lecanii-corni		eukaryota	false	38.2435	4.03019	4.03019	1.76258	7			91.9941	44	10^-12.7346	0.263089	0.372065																0
2719503	1	186767	Plasmopara viticola lesion associated narnavirus 2		viruses	false	27697.7	100	100	1.76258	7			93.0451	76	10^-32.095					100	1.00719	4			97.95	24.75	10^-6.85641						0
1792663	1	4038	Daucus setulosus		eukaryota	false	17625.8	100	100	1.76258	7			99.431	75.2857	10^-38.2748																		0
3640	2	3640	Theobroma		eukaryota	false	1.93885e+06	100	1.66155	1.76258	7			99.1063	51.5714	10^-21.9848	0.526179	0.744129			100	193.884	770	12	344	96.5842	76.8252	10^-46.4349					[3641]	0
3641	1	3640	Theobroma cacao	cacao	eukaryota	false	1.93885e+06	100	1.66155	1.76258	7			99.1063	51.5714	10^-21.9848	0.526179	0.744129			100	193.884	770	12	344	96.5842	76.8252	10^-46.4349						0
3468	2	3468	Papaver		eukaryota	false	1.34712e+06	100	100	1.76258	7			93.0267	58.8571	10^-22.0193					100	132.949	528	8	162	98.0755	42.5815	10^-19.3211					[3469]	0
3469	1	3468	Papaver somniferum	opium poppy	eukaryota	false	1.34712e+06	100	100	1.76258	7			93.0267	58.8571	10^-22.0193					100	132.949	528	8	162	98.0755	42.5815	10^-19.3211						0
29730	1	3633	Gossypium raimondii		eukaryota	false	646733	100	100	1.76258	7			100	57.8571	10^-27.0356					100	532.3	2114	15	1530	88.6547	136.542	10^-68.9786						0
5127	1	5506	Fusarium fujikuroi		eukaryota	false	98477.4	100	100	1.76258	7			91.0354	55	10^-18.2304					100	9.06471	36			98.725	24.3333	10^-5.96872						1
1678028	1	149698	Massilia sp. NR 4-1		bacteria	false	29.8978	100	100	1.76258	7			97.8948	75.6	10^-36.881																		0
1051616	1	1036719	Verticillium nonalfalfae		eukaryota	false	2734.09	100	4.03019	1.76258	7			91.2213	69.7143	10^-26.6462	0.263089	0.372065			100	0.251798	1			100	25	10^-6.34775						0
29875	1	5543	Trichoderma virens		eukaryota	false	2521.06	100	0.477217	1.76258	7			90.2199	68.8571	10^-25.4765	1.05236	1.48826			100	0.251798	1			96	25	10^-4.8729						0
4719	2	4719	Phoenix		eukaryota	false	168704	100	-0.0303507	1.76258	7			91.6276	70.5714	10^-27.4404	1.84163	2.60445			100	16.8704	67			97.7433	24.209	10^-6.10434					[42345]	0
42345	1	4719	Phoenix dactylifera	date palm	eukaryota	false	168704	100	-0.0303507	1.76258	7			91.6276	70.5714	10^-27.4404	1.84163	2.60445			100	16.8704	67			97.7433	24.209	10^-6.10434						0
1812852	1	3164	Tetraselmis sp. CCMP 881		eukaryota	false	17625.8	100	100	1.76258	7			97.9049	75.4286	10^-36.8035																		0
41888	1	3164	Tetraselmis marina		eukaryota	false	17625.8	100	100	1.76258	7			98.4883	75.5714	10^-37.4889																		0
5476	1	1535326	Candida albicans		eukaryota	false	80947	100	100	1.76258	7			94.2925	50.8333	10^-17.9158					100	7.05033	28			100	24.3077	10^-6.73507						1
5482	1	1535326	Candida tropicalis		eukaryota	false	10443.7	100	100	1.76258	7			94.951	50.8571	10^-18.7466																		1
177089	1	177088	Maconellicoccus hirsutus	hibiscus mealybug	eukaryota	false	80575.2	100	100	1.76258	7			92.2686	74	10^-30.1463					100	6.29494	25			92.108	23.96	10^-5.20197						0
457541	1	4028	Geranium traversii		eukaryota	false	17625.8	100	100	1.76258	7			100	76	10^-39.3489																		0
5500	2	5500	Coccidioides		eukaryota	false	47841.5	100	100	1.76258	7			89.655	59.2857	10^-19.3686					100	7.30213	29	1	10	98.2889	44.8889	10^-22.897					[199306, 5501]	2
15367	2	15367	Brachypodium	false bromes	eukaryota	false	37783.2	100	2.77851	1.76258	7			100	61.5	10^-29.5036	1.19644	0.203758			100	3.77696	15			96.6214	24.2143	10^-5.85627					[15368]	0
15368	1	15367	Brachypodium distachyon	stiff brome	eukaryota	false	37783.2	100	2.77851	1.76258	7			100	61.5	10^-29.5036	1.19644	0.203758			100	3.77696	15			96.6214	24.2143	10^-5.85627						0
7514	2	7514	Ctenocephalides		eukaryota	false	32733.7	100	100	1.76258	7			94.4173	50.1429	10^-17.8847					100	1.51079	6			85.86	24.2	10^-4.54863					[7515]	0
7515	1	7514	Ctenocephalides felis	cat flea	eukaryota	false	32733.7	100	100	1.76258	7			94.4173	50.1429	10^-17.8847					100	1.51079	6			85.86	24.2	10^-4.54863						0
1514817	1	13687	Sphingomonas sp. VA4		bacteria	false	1492.89	100	100	1.76258	7			100	75.6	10^-39.0768																		0
34392	2	34392	Microsporum		eukaryota	false	22661.8	100	100	1.76258	7			89.479	65.2857	10^-21.8811					100	0.503595	2			93.75	24	10^-6.29595					[63405]	0
63405	1	34392	Microsporum canis		eukaryota	false	22661.8	100	100	1.76258	7			89.479	65.2857	10^-21.8811					100	0.503595	2			93.75	24	10^-6.29595						0
5552	2	5552	Trichosporon		eukaryota	false	22661.8	100	100	1.76258	7			91.354	58.1429	10^-20.1588					100	0.503595	2			90.9	23	10^-3.56458					[82508]	0
82508	1	5552	Trichosporon asahii		eukaryota	false	22661.8	100	100	1.76258	7			91.354	58.1429	10^-20.1588					100	0.503595	2			90.9	23	10^-3.56458						0
4899	1	4895	Schizosaccharomyces octosporus		eukaryota	false	22661.8	100	100	1.76258	7			90.5947	57.2857	10^-19.1862					100	0.503595	2			100	24	10^-5.84466						0
866546	1	4895	Schizosaccharomyces cryophilus		eukaryota	false	20143.8	100	100	1.76258	7			87.4738	69.5	10^-23.0365					100	0.251798	1			87.5	24	10^-3.44855						0
63402	1	1915381	Nannizzia gypsea		eukaryota	false	20143.8	100	100	1.76258	7			91.5557	62.5714	10^-23.1754					100	0.251798	1			83.3	24	10^-3.51428						0
397391	2	397391	Malania		eukaryota	false	20143.8	100	100	1.76258	7			98.6667	75	10^-37.2961					100	0.251798	1			96	25	10^-5.11351					[397392]	0
397392	1	397391	Malania oleifera		eukaryota	false	20143.8	100	100	1.76258	7			98.6667	75	10^-37.2961					100	0.251798	1			96	25	10^-5.11351						0
13450	2	13450	Corylus		eukaryota	false	20143.8	100	100	1.76258	7			96.3368	63.6667	10^-28.4558					100	0.503595	2			100	24.5	10^-7.81011					[13451, 126981]	0
7164	2	7164	Anopheles		eukaryota	false	17625.8	100	100	1.76258	7			90.1667	58.1429	10^-19.5705					100	2.51798	10			93.42	24.4	10^-6.03456					[30069, 7167, 7165]	0
1580844	2	1580844	Endoconidiophora		eukaryota	false	17625.8	100	100	1.76258	7			93.3946	57.4286	10^-21.0512																	[1580851]	0
1580851	1	1580844	Endoconidiophora resinifera		eukaryota	false	17625.8	100	100	1.76258	7			93.3946	57.4286	10^-21.0512																		0
688394	1	688353	Lichtheimia ramosa		eukaryota	false	17625.8	100	100	1.76258	7			89.1836	66	10^-22.753																		1
4927	1	599737	Wickerhamomyces anomalus		eukaryota	false	17625.8	100	100	1.76258	7			90.0314	58.7143	10^-19.3704																		0
157409	1	126747	Cynanchum auriculatum		eukaryota	false	17625.8	100	100	1.76258	7			99.671	70.5	10^-35.2689																		0
27308	2	27308	Ascoidea		eukaryota	false	17625.8	100	100	1.76258	7			91.8376	60.2857	10^-21.613																	[54195]	0
54195	1	27308	Ascoidea rubescens		eukaryota	false	17625.8	100	100	1.76258	7			91.8376	60.2857	10^-21.613																		0
28609	2	28609	Rhagoletis		eukaryota	false	15107.9	100	100	1.76258	7			90.9531	52.5714	10^-16.5842					100	0.755393	3			100	24	10^-5.92622					[28610, 28612]	0
29581	1	29580	Janthinobacterium lividum		bacteria	false	10216.1	100	100	1.76258	7			98.4254	68.5714	10^-32.7379					100	1.00719	4			99	24.5	10^-6.14251						0
5269	2	5269	Ustilago		eukaryota	false	7553.93	100	1.15238	1.76258	7			92.7346	69.5714	10^-27.9202	0.670257	0.947887			100	1.51079	6			100	24.1667	10^-6.34981					[86804, 2031083, 2031084, 5270, 307758]	0
1401161	2	1401161	Sodiomyces		eukaryota	false	2546.6	100	4.03019	1.76258	7			91.5246	70.4286	10^-27.131	0.263089	0.372065			100	0.251798	1			80	25	10^-5.12148					[1302862]	0
1302862	1	1401161	Sodiomyces alkalinus		eukaryota	false	2546.6	100	4.03019	1.76258	7			91.5246	70.4286	10^-27.131	0.263089	0.372065			100	0.251798	1			80	25	10^-5.12148						0
64497	2	64497	Sydowia		eukaryota	false	2518.38	100	0.477217	1.76258	7			96.6397	55.1667	10^-22.6798	1.05236	1.48826			100	0.251798	1			96	25	10^-5.86328					[64499]	0
64499	1	64497	Sydowia polyspora		eukaryota	false	2518.38	100	0.477217	1.76258	7			96.6397	55.1667	10^-22.6798	1.05236	1.48826			100	0.251798	1			96	25	10^-5.86328						0
780	2	780	Rickettsia		bacteria	false	2517.98	100	0.477217	1.76258	7	1	7	95.918	49	10^-11.6968	1.05236	1.48826			100	0.251798	1			76	25	10^-3.3439					[444612, 786]	1
786	1	780	Rickettsia akari	agent of rickettsialpox	bacteria	false	84.1135	100	100	1.76258	7	1	7	95.918	49	10^-11.6968																		1
29844	1	5073	Penicillium urticae		eukaryota	false	1.58577	1.66155	1.66155	1.76258	7			94.6851	63.5714	10^-25.8122	0.526179	0.744129																0
1287682	1	5052	Aspergillus felis		eukaryota	false	245.638	100	100	1.76258	7			93.2334	53.1429	10^-18.7348					100	1.76258	7			97.7143	24.2857	10^-6.02943						0
41068	1	5052	Aspergillus campestris		eukaryota	false	70.4191	100	0.240353	1.76258	7			92.4583	61.4286	10^-23.3825	1.31545	1.86032			100	1.00719	4			99	23.75	10^-6.08315						0
28456	1	3052	Chlamydomonas noctigama		eukaryota	false	233.218	100	100	1.76258	7			99.0501	75.4286	10^-37.9799																		0
2857	2	2857	Nitzschia		eukaryota	false	116.067	1.15238	1.15238	1.76258	7			97.1804	76	10^-36.4081	0.670257	0.947887															[303399, 303400]	0
55193	2	55193	Malassezia		eukaryota	false	54.9747	-0.707105	-2.18329	1.76258	7			94.6214	53	10^-20.4071	388.744	177.247			-100	0	0			0	0	10^0	0.263089	0.372065			[253288, 76777, 76775, 76773]	0
103352	1	3603	Vitis rupestris		eukaryota	false	395171	100	100	1.51079	6			99.342	75.8333	10^-38.5493					100	38.0214	151	1	151	99.227	388	10^-307.653						0
103354	1	3603	Vitis davidii		eukaryota	false	30064.6	100	100	1.51079	6			99.1227	74.6667	10^-37.5271					100	1.51079	6			94.9667	22.8333	10^-7.1185						0
81921	1	5121	Erysiphe friesii		eukaryota	false	14956.8	100	100	1.51079	6			100	76	10^-39.3489																		0
62708	1	184027	Golovinomyces cichoracearum		eukaryota	false	1.76208e+07	100	100	1.51079	6			94.1	66.6	10^-27.7443					100	1760.57	6992	19	5852	60.7221	132.752	10^-38.0103						0
171245	1	-200	uncultured Chlorophyta		eukaryota	false	2478.4	100	100	1.51079	6			99.5585	75.5	10^-38.5513					100	0.251798	1			100	25	10^-8.57512						0
175243	1	-200	uncultured Ascomycota		eukaryota	false	-0.861248	-0.59811	-0.59811	1.51079	6			100	76	10^-39.3489	6.1231	7.71148																0
410823	1	-200	fungal endophyte		eukaryota	false	-0.929771	-0.645698	-0.645698	1.51079	6			99.3392	75.6667	10^-38.4359	3.30115	2.77276																0
3917	1	3913	Vigna unguiculata	cowpea	eukaryota	false	1.37431e+07	100	1.32317	1.51079	6			98.612	69.6667	10^-34.1342	0.526179	0.744129			100	1374.31	5458	3	5378	61.4047	69.9757	10^-16.242						0
157791	1	3913	Vigna radiata		eukaryota	false	100854	100	100	1.51079	6			99.1667	69.8333	10^-34.7074					100	10.0719	40			97.2692	24.4872	10^-5.84268						0
119830	1	4107	Solanum torvum		eukaryota	false	2700.82	100	100	1.51079	6			100	75.5	10^-39.0087					100	0.251798	1			88	25	10^-4.26122						0
91928	1	5583	Exophiala spinifera		eukaryota	false	5849.32	100	100	1.51079	6			90.5037	57.8333	10^-19.464					100	0.503595	2			100	24	10^-4.3659						0
2719517	1	186767	Plasmopara viticola lesion associated narnavirus 32		viruses	false	30215.7	100	100	1.51079	6			93.7392	74.3333	10^-31.8106					100	1.51079	6			99.3	23.8333	10^-5.14024						0
3980	2	3980	Hevea		eukaryota	false	3.57301e+06	100	100	1.51079	6			97.0648	65.3333	10^-29.8178					100	355.79	1413	21	763	94.2705	121.468	10^-70.9248					[3981]	0
3981	1	3980	Hevea brasiliensis	rubber tree	eukaryota	false	3.57301e+06	100	100	1.51079	6			97.0648	65.3333	10^-29.8178					100	355.79	1413	21	763	94.2705	121.468	10^-70.9248						0
79165	1	4038	Daucus guttatus		eukaryota	false	15107.9	100	100	1.51079	6			99.5557	74	10^-37.5307																		0
3402	2	3402	Magnolia		eukaryota	false	1.74506e+06	100	1.32317	1.51079	6			96.9533	75	10^-34.7844	0.526179	0.744129			100	191.366	760	1	693	89.2162	204.939	10^-119.938					[86725, 85855, 85863, 114511, 54733]	0
71323	2	71323	Camelina		eukaryota	false	1.32949e+06	100	100	1.51079	6			94.703	51	10^-18.8154					100	131.69	523	3	406	98.6798	111.898	10^-70.4566					[90675, 883001]	0
90675	1	71323	Camelina sativa	false flax	eukaryota	false	1.32949e+06	100	100	1.51079	6			94.703	51	10^-18.8154					100	131.438	522	3	406	98.6771	112.081	10^-70.589						0
35885	1	4119	Ipomoea triloba	trilobed morning glory	eukaryota	false	98201	100	-0.12703	1.51079	6			94.6323	64.3333	10^-26.3919	1.84163	2.60445			100	9.82011	39			94.6487	24.4103	10^-6.07747						0
1141883	1	149698	Massilia putida		bacteria	false	-0.177925	-0.694295	-0.694295	1.51079	6			94.5533	73.1667	10^-31.9327	83.3994	117.945																0
92637	1	5529	Metarhizium acridum		eukaryota	false	374.764	100	100	1.51079	6			90.1855	59.8333	10^-20.1365																		0
39892	1	3573	Silene littorea		eukaryota	false	17625.8	100	100	1.51079	6			100	75	10^-38.6685					100	0.251798	1			91.7	24	10^-4.3279						0
3332	1	3328	Picea sitchensis	Sitka spruce	eukaryota	false	50380.7	100	2.48058	1.51079	6			91.7315	73.5	10^-29.1854	0.335129	0.473944			100	5.03595	20			96.2895	23.8421	10^-6.33557						0
101162	1	33194	Bipolaris oryzae		eukaryota	false	20143.8	100	100	1.51079	6			93.562	70	10^-29.3247					100	0.503595	2			89.2	23.5	10^-4.08737						0
58853	1	5543	Trichoderma citrinoviride		eukaryota	false	3071.79	100	100	1.51079	6			92.6055	67.8333	10^-26.4887					100	0.251798	1			100	25	10^-4.70333						0
2689567	1	-202560063	Erysiphe necator associated ourmia-like virus 9		viruses	false	73021.3	100	100	1.51079	6			98.684	76	10^-37.9766					100	5.79134	23	1	20	55.7933	139.238	10^-43.7269						0
1048829	1	38946	Paracoccidioides lutzii		eukaryota	false	5051.22	100	2.48058	1.51079	6			91.304	55.1667	10^-18.3437	0.335129	0.473944			100	0.503595	2			87.5	24	10^-4.10561						0
34506	1	6247	Strongyloides ratti		eukaryota	false	15107.9	100	100	1.51079	6			91.5402	51.3333	10^-16.4192																		0
37991	2	37991	Xylaria		eukaryota	false	67985.3	100	100	1.51079	6			94.1595	59.8333	10^-24.0207					100	9.31651	37	1	18	77.4831	50.0541	10^-15.1599					[2512241, 37992, 363999, 323545, 114818]	0
37992	1	37991	Xylaria hypoxylon		eukaryota	false	17625.8	100	100	1.51079	6			94.1595	59.8333	10^-24.0207					100	0.251798	1			80	25	10^-4.16622						0
1737102	2	1737102	Nekemias		eukaryota	false	57913.4	100	100	1.51079	6			98.4028	63.5	10^-29.2608					100	4.78415	19			99	24.5833	10^-6.53846					[416090, 345095, 345093]	0
28964	1	4028	Geranium maderense		eukaryota	false	55395.5	100	100	1.51079	6			99.7334	75.2	10^-38.5301					100	4.02876	16			100	24.5	10^-5.78011						0
379951	1	4028	Geranium nodosum		eukaryota	false	17625.8	100	100	1.51079	6			100	75.5	10^-39.0087					100	0.251798	1			100	24	10^-4.32422						0
470704	1	82105	Cladophialophora yegresii		eukaryota	false	5644.83	100	100	1.51079	6			85.947	55.6	10^-14.5143					100	0.503595	2			91.4	23.5	10^-5.33468						0
60568	2	60568	Cryptotermes		eukaryota	false	37769.6	100	100	1.51079	6			91.1718	57.25	10^-19.4065					100	2.26618	9			90.6444	24	10^-5.62544					[105785]	0
105785	1	60568	Cryptotermes secundus		eukaryota	false	37769.6	100	100	1.51079	6			91.1718	57.25	10^-19.4065					100	2.26618	9			90.6444	24	10^-5.62544						0
1367422	1	40354	Fonsecaea erecta		eukaryota	false	20143.8	100	100	1.51079	6			91.372	62.6667	10^-22.7505					100	0.503595	2			92	25	10^-5.72231						0
13451	1	13450	Corylus avellana		eukaryota	false	20143.8	100	100	1.51079	6			95.6042	61.2	10^-26.2772					100	0.503595	2			100	24.5	10^-7.81011						0
360145	2	360145	Grosmannia		eukaryota	false	17625.8	100	100	1.51079	6			88.2467	60.8333	10^-18.7592					100	0.251798	1			100	23	10^-5.68825					[226899]	0
226899	1	360145	Grosmannia clavigera		eukaryota	false	17625.8	100	100	1.51079	6			88.2467	60.8333	10^-18.7592					100	0.251798	1			100	23	10^-5.68825						0
1301281	2	1301281	Dufourea		eukaryota	false	15107.9	100	100	1.51079	6			95.7877	55.8333	10^-22.0036																	[115814]	0
115814	1	1301281	Dufourea flammea		eukaryota	false	15107.9	100	100	1.51079	6			95.7877	55.8333	10^-22.0036																		0
1615826	1	870193	Pseudoidium nyctaginacearum		eukaryota	false	15107.9	100	100	1.51079	6			99.671	71.5	10^-35.9474																		0
272319	2	272319	Acerophagus		eukaryota	false	15107.9	100	100	1.51079	6			97.0393	76	10^-36.2611																	[1882723]	0
1882723	1	272319	Acerophagus maculipennis		eukaryota	false	15107.9	100	100	1.51079	6			97.0393	76	10^-36.2611																		0
85171	2	85171	Berberidopsis		eukaryota	false	15107.9	100	100	1.51079	6			98.0085	75.5	10^-36.9502																	[85172]	0
85172	1	85171	Berberidopsis corallina		eukaryota	false	15107.9	100	100	1.51079	6			98.0085	75.5	10^-36.9502																		0
13090	2	13090	Hosta	plantain lilies	eukaryota	false	15107.9	100	100	1.51079	6			98.6704	75.2	10^-37.4322																	[39527]	0
39527	1	13090	Hosta ventricosa	blue plantain lily	eukaryota	false	15107.9	100	100	1.51079	6			98.6704	75.2	10^-37.4322																		0
345127	1	3606	Parthenocissus tricuspidata		eukaryota	false	15107.9	100	100	1.51079	6			99.5613	75.5	10^-38.5513																		0
278028	2	278028	Naumovozyma		eukaryota	false	12589.9	100	100	1.51079	6			90.6994	54	10^-17.2736																	[27289, 27288]	0
55508	1	29580	Janthinobacterium agaricidamnosum		bacteria	false	-0.981375	-0.79401	-0.79401	1.51079	6			95.67	73.2	10^-33.0526	2.12978	0.77958																0
529883	2	529883	Rhodoluna		bacteria	false	10071.9	100	100	1.51079	6			96.4793	75.5	10^-35.3491																	[232537, 529884]	0
6564	2	6564	Crassostrea		eukaryota	false	10071.9	100	100	1.51079	6			91.7938	54.6667	10^-18.4576					100	0.755393	3			85.3333	24.6667	10^-5.44671					[29159, 6565, 459436]	0
4948	2	4948	Torulaspora		eukaryota	false	10071.9	100	100	1.51079	6			92.2123	51	10^-16.4341																	[2792677, 4950]	0
269660	1	407	Methylobacterium brachiatum		bacteria	false	10069	100	-0.623172	1.51079	6			98.4588	75.6667	10^-37.521	2.77497	2.02863			100	1.00719	4			98.95	24.25	10^-5.42992						0
1920207	2	1920207	Thermothelomyces		eukaryota	false	7553.94	100	0.105001	1.51079	6			90.2705	57.1667	10^-18.7829	1.31545	1.86032			100	0.755393	3			97.2	24	10^-5.27351					[78579]	0
78579	1	1920207	Thermothelomyces thermophilus		eukaryota	false	7553.94	100	0.105001	1.51079	6			90.2705	57.1667	10^-18.7829	1.31545	1.86032			100	0.755393	3			97.2	24	10^-5.27351						0
41953	2	41953	Pseudo-nitzschia		eukaryota	false	7553.93	100	100	1.51079	6			99.5613	66	10^-32.1023					100	0.755393	3			79.2	24	10^-4.5986					[183589, 44447, 44446, 418135, 195935]	0
2282523	2	2282523	Methylorubrum		bacteria	false	7463.56	100	-3.33828	1.51079	6			99.7807	75.3333	10^-38.6666	8.94821	2.22792			100	0.755393	3			100	24.3333	10^-7.25578					[408, 223967]	1
1379908	2	1379908	Rufibacter		bacteria	false	5035.95	100	0.886739	1.51079	6			96.4883	69.1667	10^-31.9674	0.670257	0.947887			100	1.51079	6			96.6167	24.5	10^-6.15337					[2595005, 2729134, 2487040, 1259555, 512763, 1379910, 1379909, 1348778]	0
6578	2	6578	Pecten		eukaryota	false	2520.62	100	1.32317	1.51079	6			92.0928	50.1667	10^-16.0949	0.526179	0.744129			100	0.251798	1			100	24	10^-7.98716					[6579]	0
6579	1	6578	Pecten maximus		eukaryota	false	2520.62	100	1.32317	1.51079	6			92.0928	50.1667	10^-16.0949	0.526179	0.744129			100	0.251798	1			100	24	10^-7.98716						0
1220188	1	5052	Aspergillus tanneri		eukaryota	false	228.078	100	100	1.51079	6			93.1073	56.8333	10^-20.393					100	1.76258	7			91.7167	24	10^-6.16403						0
319626	1	5052	Aspergillus homomorphus		eukaryota	false	210.547	100	100	1.51079	6			91.5297	57.5	10^-20.1542					100	1.51079	6			92.8	24.8	10^-5.73977						0
5057	1	5052	Aspergillus clavatus		eukaryota	false	175.485	100	100	1.51079	6			93.3413	62.1667	10^-24.0083					100	1.00719	4			90.875	24.5	10^-5.0201						0
209559	1	5052	Aspergillus alliaceus		eukaryota	false	105.51	100	0.308028	1.51079	6			90.1863	59	10^-20.0262	1.05236	1.48826			100	1.51079	6			96.55	24.3333	10^-5.68308						0
319630	1	5052	Aspergillus piperis		eukaryota	false	21.0642	100	3.35344	1.51079	6			92.3053	65	10^-24.5614	0.263089	0.372065			100	0.251798	1			87.5	24	10^-3.34679						0
109264	1	5052	Aspergillus bombycis		eukaryota	false	3.53324	3.35344	3.35344	1.51079	6			91.3327	60.6667	10^-21.6151	0.263089	0.372065																0
-200000543	2	-200000543	non-genus-specific reads in family Enterobacteriaceae		bacteria	false	69.3617	-0.550932	-0.550932	1.51079	6			93.3177	47.8333	10^-15.8801	6.84033	9.67368															[2675796, 1265478]	0
613059	1	-200452563	uncultured Davidiella		eukaryota	false	-0.11442	-0.100834	-0.100834	1.51079	6			100	76	10^-39.3489	1.65058	1.38638																0
256848	1	3603	Vitis sp. NL-2003		eukaryota	false	17499.9	100	100	1.25899	5			100	75	10^-38.6686					100	0.503595	2			98	24.5	10^-4.99803						0
2448762	1	3603	Vitis baileyana		eukaryota	false	12464	100	100	1.25899	5			100	64.4	10^-31.4748																		0
1046257	1	3603	Vitis bloodworthiana		eukaryota	false	12464	100	100	1.25899	5			99.1632	66	10^-31.7305																		0
62714	1	184027	Golovinomyces magnicellulatus		eukaryota	false	214028	100	100	1.25899	5			100	76	10^-39.3489					100	20.1438	80	1	8	94.1833	27.8816	10^-8.20727						0
282509	1	-200	uncultured Pezizomycotina		eukaryota	false	119.996	100	100	1.25899	5			100	75.5	10^-39.0087																		0
47299	1	-200	unidentified plant		eukaryota	false	119.996	100	100	1.25899	5			99.671	75.75	10^-38.8357																		0
128442	1	5094	Talaromyces pinophilus		eukaryota	false	10090.9	100	2.67668	1.25899	5			96.2728	72.75	10^-33.364	0.263089	0.372065			100	1.00719	4			97.2667	24.3333	10^-6.48343						0
180803	1	4038	Daucus conchitae		eukaryota	false	12589.9	100	100	1.25899	5			99.6667	70.5	10^-35.2674																		0
79170	1	4038	Daucus muricatus		eukaryota	false	12589.9	100	100	1.25899	5			99.5613	75.6667	10^-38.6647																		0
53922	2	53922	Senna		eukaryota	false	2.23596e+06	100	100	1.25899	5			99.671	52.75	10^-23.2238					100	222.841	885	3	835	91.3198	155.252	10^-79.7211					[362788, 346951, 126820]	0
3817	2	3817	Arachis		eukaryota	false	2.05467e+06	100	-0.778816	1.25899	5			94.2752	47.4	10^-15.5511	9.42425	10.4842			100	384.243	1526	14	928	94.9366	108.324	10^-62.159					[3818, 130453, 130454, 170720]	0
3818	1	3817	Arachis hypogaea	peanut	eukaryota	false	2.05467e+06	100	-0.778816	1.25899	5			94.2752	47.4	10^-15.5511	9.42425	10.4842			100	205.467	816	13	296	95.8206	61.1901	10^-31.2098						0
1714370	1	-200011006	Red clover powdery mildew-associated totivirus 9		viruses	false	1.64424e+06	100	100	1.25899	5			97.4668	45.2	10^-16.5259					100	163.165	648	4	648	55.6086	463.042	10^-256.496						0
34285	1	3633	Gossypium harknessii		eukaryota	false	2123.3	100	100	1.25899	5			99.4736	76	10^-38.8																		0
34274	1	3633	Gossypium herbaceum		eukaryota	false	2123.3	100	100	1.25899	5			98.1436	75.6	10^-37.1554																		0
3995	2	3995	Jatropha		eukaryota	false	579136	100	0.984787	1.25899	5			93.556	61.4	10^-24.2196	0.526179	0.744129			100	57.9134	230	2	160	95.1874	135.842	10^-71.4802					[180498]	0
180498	1	3995	Jatropha curcas		eukaryota	false	579136	100	0.984787	1.25899	5			93.556	61.4	10^-24.2196	0.526179	0.744129			100	57.9134	230	2	160	95.1874	135.842	10^-71.4802						0
278938	1	33196	Botrytis elliptica		eukaryota	false	30215.7	100	100	1.25899	5			94.663	44.8	10^-14.8759					100	1.76258	7			100	23.7143	10^-5.46129						0
568076	1	5529	Metarhizium robertsii		eukaryota	false	7866.23	100	100	1.25899	5			91.7516	54.2	10^-17.9619					100	0.755393	3			81.0667	24.6667	10^-5.49451						0
5017	1	33194	Bipolaris zeicola		eukaryota	false	15107.9	100	100	1.25899	5			90.0458	74.4	10^-28.1049					100	0.251798	1			87.5	24	10^-3.63827						0
4557	2	4557	Sorghum		eukaryota	false	158632	100	100	1.25899	5			96.337	75.25	10^-35.0646					100	14.6043	58	1	32	98.5433	64.0714	10^-39.2469					[4558]	0
4558	1	4557	Sorghum bicolor	sorghum	eukaryota	false	158632	100	100	1.25899	5			96.337	75.25	10^-35.0646					100	14.6043	58	1	32	98.5433	64.0714	10^-39.2469						0
63592	1	3164	Tetraselmis chuii		eukaryota	false	12589.9	100	100	1.25899	5			97.0195	73.25	10^-34.7339																		0
1341201	1	131324	Pseudocercospora mori		eukaryota	false	2526.98	100	6.48583	1.25899	5			94.094	65	10^-26.3947	0.598218	0.101879			100	0.251798	1			95.8	24	10^-6.11238						0
125007	2	125007	Ampelopsis		eukaryota	false	95683.1	100	100	1.25899	5			98.0756	61.2	10^-27.3778					100	14.3525	57			99.7241	24.2759	10^-6.38696					[416091, 714442, 345099]	0
42374	1	1535326	Candida dubliniensis		eukaryota	false	145.414	1.9493	1.9493	1.25899	5			90.5714	51.2	10^-15.1064	0.335129	0.473944																1
662548	1	34072	Variovorax sp. RA8		bacteria	false	57.2843	100	100	1.25899	5			93.5628	71.6	10^-29.7716																		0
434008	1	34072	Variovorax sp. PBS-H4		bacteria	false	-0.0246335	-0.0430021	-0.0430021	1.25899	5			94.1616	67.2	10^-28.1593	1.34051	1.89577																0
364710	2	364710	Endocarpon		eukaryota	false	78057.2	100	100	1.25899	5			87.8796	63.6	10^-19.9489					100	6.54674	26			98.46	24	10^-5.76058					[364733]	0
364733	1	364710	Endocarpon pusillum		eukaryota	false	78057.2	100	100	1.25899	5			87.8796	63.6	10^-19.9489					100	6.54674	26			98.46	24	10^-5.76058						0
45153	2	45153	Westerdykella		eukaryota	false	67985.3	100	100	1.25899	5			94.6636	60.6	10^-23.6852					100	5.53955	22			83.6154	21.7692	10^-3.41062					[318751]	0
318751	1	45153	Westerdykella ornata		eukaryota	false	67985.3	100	100	1.25899	5			94.6636	60.6	10^-23.6852					100	5.53955	22			83.6154	21.7692	10^-3.41062						0
63400	1	5550	Trichophyton benhamiae		eukaryota	false	10451.5	100	100	1.25899	5			91.15	64	10^-22.6959					100	1.00719	4			98	24.5	10^-6.52259						0
199306	1	5500	Coccidioides posadasii		eukaryota	false	47841.5	100	100	1.25899	5			88.7674	63.6	10^-21.0415					100	3.52517	14	1	10	99.3	70.8333	10^-44.0541						1
1132856	2	1132856	Rasamsonia		eukaryota	false	40287.6	100	100	1.25899	5			94.9852	48.6	10^-17.1861					100	2.76977	11	1	6	78.1576	49.7273	10^-16.515					[68825]	0
68825	1	1132856	Rasamsonia emersonii		eukaryota	false	40287.6	100	100	1.25899	5			94.9852	48.6	10^-17.1861					100	2.76977	11	1	6	78.1576	49.7273	10^-16.515						0
286705	2	286705	Halyomorpha		eukaryota	false	32733.7	100	100	1.25899	5			88.5086	64.4	10^-20.7616					100	2.01438	8			86.7625	24.5	10^-5.39373					[286706]	0
286706	1	286705	Halyomorpha halys	brown marmorated stink bug	eukaryota	false	32733.7	100	100	1.25899	5			88.5086	64.4	10^-20.7616					100	2.01438	8			86.7625	24.5	10^-5.39373						0
13163	2	13163	Myzus		eukaryota	false	32733.7	100	100	1.25899	5			89.8652	66.5	10^-23.9709					100	2.01438	8			94.95	24.375	10^-4.81804					[13164]	0
13164	1	13163	Myzus persicae	green peach aphid	eukaryota	false	32733.7	100	100	1.25899	5			89.8652	66.5	10^-23.9709					100	2.01438	8			94.95	24.375	10^-4.81804						0
2728021	1	75654	Duganella sp. AF9R3		bacteria	false	12589.9	100	100	1.25899	5			95.263	76	10^-34.4084																		0
152682	1	13687	Sphingomonas melonis		bacteria	false	-120.969	-11.3442	-11.3442	1.25899	5			98.6774	75.6	10^-37.7044	8.49407	0.637777																0
84383	2	84383	Euseius		eukaryota	false	27697.7	100	100	1.25899	5			95.2456	72.8	10^-32.2329					100	1.76258	7			94.1286	24.1429	10^-4.82838					[702746, 111580]	0
1500560	2	1500560	Tilletiopsis		eukaryota	false	22661.8	100	100	1.25899	5			92.8177	63	10^-24.1086					100	1.00719	4			95.8333	24.3333	10^-5.94243					[58919]	0
58919	1	1500560	Tilletiopsis washingtonensis		eukaryota	false	22661.8	100	100	1.25899	5			92.8177	63	10^-24.1086					100	1.00719	4			95.8333	24.3333	10^-5.94243						0
1839	2	1839	Nocardioides		bacteria	false	22661.8	100	-1.76726	1.25899	5			94.261	71.6	10^-31.1423	32.6796	17.7793			100	2.26618	9			100	24.6667	10^-7.87787					[2607659, 402297, 2662361, 2045452, 2500546]	0
263815	1	4753	Pneumocystis murina		eukaryota	false	12589.9	100	100	1.25899	5			88.724	60.4	10^-19.1427																		0
100474	2	100474	Batrachochytrium		eukaryota	false	17625.8	100	100	1.25899	5			91.8786	50.4	10^-16.4766					100	0.503595	2			95.45	23.5	10^-5.00633					[109871]	0
109871	1	100474	Batrachochytrium dendrobatidis		eukaryota	false	17625.8	100	100	1.25899	5			91.8786	50.4	10^-16.4766					100	0.503595	2			95.45	23.5	10^-5.00633						0
299330	2	299330	Lobosporangium		eukaryota	false	15107.9	100	100	1.25899	5			90.8512	53.8	10^-17.1447					100	0.251798	1			100	25	10^-9.93554					[64571]	0
64571	1	299330	Lobosporangium transversale		eukaryota	false	15107.9	100	100	1.25899	5			90.8512	53.8	10^-17.1447					100	0.251798	1			100	25	10^-9.93554						0
28610	1	28609	Rhagoletis pomonella	apple maggot	eukaryota	false	15107.9	100	100	1.25899	5			90.1676	50.8	10^-14.832					100	0.251798	1			100	25	10^-8.02965						0
1050824	1	1508290	Neodevriesia queenslandica		eukaryota	false	12589.9	100	100	1.25899	5			99.7368	75.8	10^-38.9384																		0
1232588	2	1232588	Saprochaete		eukaryota	false	12589.9	100	100	1.25899	5			91.1164	47.4	10^-13.8968																	[2606893]	0
2606893	1	1232588	Saprochaete ingens		eukaryota	false	12589.9	100	100	1.25899	5			91.1164	47.4	10^-13.8968																		0
1196389	2	1196389	Zygotorulaspora		eukaryota	false	12589.9	100	100	1.25899	5			93.4308	47.6	10^-15.6752																	[42260]	0
42260	1	1196389	Zygotorulaspora mrakii		eukaryota	false	12589.9	100	100	1.25899	5			93.4308	47.6	10^-15.6752																		0
1085095	2	1085095	Merrilliodendron		eukaryota	false	12589.9	100	100	1.25899	5			93.7374	73.4	10^-31.2673																	[1085096]	0
1085096	1	1085095	Merrilliodendron megacarpum		eukaryota	false	12589.9	100	100	1.25899	5			93.7374	73.4	10^-31.2673																		0
470063	2	470063	Toxicocladosporium		eukaryota	false	12589.9	100	100	1.25899	5			99.7368	76	10^-39.0745																	[1979234]	0
1979234	1	470063	Toxicocladosporium cacti		eukaryota	false	12589.9	100	100	1.25899	5			99.7368	76	10^-39.0745																		0
286563	2	286563	Devriesia		eukaryota	false	12589.9	100	100	1.25899	5			100	66.3333	10^-32.7767																	[1562865]	0
1562865	1	286563	Devriesia sp. ZWY-2014b		eukaryota	false	12589.9	100	100	1.25899	5			100	66.3333	10^-32.7767																		0
27289	1	278028	Naumovozyma dairenensis		eukaryota	false	12589.9	100	100	1.25899	5			91.0058	53.25	10^-17.0414																		0
32008	2	32008	Burkholderia		bacteria	false	12589.9	100	-4.11081	1.25899	5			97.3718	76	10^-36.6042	15.6257	3.49486			100	3.27337	13			91.0615	24.1538	10^-5.5322					[95486, 758796, 1542965, 152480, 28095, 87883, 28450, 292, 488447]	3
28000	2	28000	Perkinsus		eukaryota	false	12589.9	100	100	1.25899	5			89.5228	68.75	10^-24.1335					100	0.503595	2			100	25	10^-5.99274					[31276, 32597]	0
31276	1	28000	Perkinsus marinus		eukaryota	false	12589.9	100	100	1.25899	5			89.5228	68.75	10^-24.1335																		0
13617	2	13617	Myrmecia		eukaryota	false	12589.9	100	100	1.25899	5			94.737	76	10^-33.8595																	[36172]	0
36172	1	13617	Myrmecia croslandi		eukaryota	false	12589.9	100	100	1.25899	5			94.737	76	10^-33.8595																		0
7443	2	7443	Vespa		eukaryota	false	12589.9	100	100	1.25899	5			92.8193	47.5	10^-15.5486																	[7446]	0
7446	1	7443	Vespa mandarinia	Asian giant hornet	eukaryota	false	12589.9	100	100	1.25899	5			92.8193	47.5	10^-15.5486																		0
5340	2	5340	Agaricus		eukaryota	false	12589.9	100	100	1.25899	5			90.723	52.25	10^-16.3635																	[5341]	0
5341	1	5340	Agaricus bisporus		eukaryota	false	12589.9	100	100	1.25899	5			90.723	52.25	10^-16.3635																		0
3505	1	3504	Betula pendula	European white birch	eukaryota	false	1.55141	0.306971	0.306971	1.25899	5			100	64.75	10^-31.7139	1.19644	0.203758																0
1392992	2	1392992	Anthracocystis		eukaryota	false	12589.9	100	100	1.25899	5			91.873	65.5	10^-24.6659					100	0.755393	3			94.5	24.6667	10^-7.47474					[84751, 249478]	0
7374	2	7374	Lucilia		eukaryota	false	12589.9	100	100	1.25899	5			90.8214	55.4	10^-17.9499					100	0.755393	3			92	25	10^-6.35139					[13632, 7375]	0
215251	2	215251	Meira		eukaryota	false	10072.1	100	0.984787	1.25899	5			92.443	62.6	10^-24.2136	0.526179	0.744129			100	1.00719	4			91.825	24.5	10^-6.00612					[1280837, 1707708]	0
124287	2	124287	Osmia		eukaryota	false	10071.9	100	100	1.25899	5			91.4855	52.5	10^-17.2312					100	0.503595	2			92	24.5	10^-5.59999					[1437190, 473952]	0
4034	2	4034	Oxalis		eukaryota	false	10071.9	100	100	1.25899	5			100	58	10^-27.137																	[245239, 1087073]	0
2603276	1	407	Methylobacterium sp. WL1		bacteria	false	2.19925	0.565523	0.565523	1.25899	5			96.2912	75.6	10^-35.2341	0.933347	0.575822																0
13414	2	13414	Chamaecyparis		eukaryota	false	7553.93	100	100	1.25899	5			99.671	76	10^-39.0058																	[13415, 187461]	0
7459	2	7459	Apis		eukaryota	false	7553.93	100	100	1.25899	5			90.0514	64.2	10^-22.5464					100	0.503595	2			87.6	24.5	10^-3.86381					[7463, 7461, 7462, 7460]	0
5270	1	5269	Ustilago maydis		eukaryota	false	145.083	100	100	1.25899	5			93.0856	68.4	10^-27.5947																		0
191	2	191	Azospirillum		bacteria	false	7553.93	100	-0.430776	1.25899	5			100	75	10^-38.6685	2.17676	2.13051			100	1.51079	6			87.96	22.8	10^-3.89122					[1064539, 2735135, 193, 682998, 652764, 192]	0
408	1	2282523	Methylorubrum extorquens		bacteria	false	7463.56	100	-21.5007	1.25899	5			100	75.2	10^-38.8046	4.11549	0.132856			100	0.755393	3			100	24.3333	10^-7.25578						1
3794	2	3794	Heuchera		eukaryota	false	5035.95	100	100	1.25899	5			99.111	75.3333	10^-37.9804																	[1573227, 71990, 423500]	0
453459	1	490731	Kwoniella pini		eukaryota	false	3280.98	100	100	1.25899	5			90.0174	64	10^-22.4094					100	0.251798	1			80	25	10^-5.65956						0
575983	1	5324	Trametes cingulata		eukaryota	false	26.3839	100	100	1.25899	5			93.8924	52.4	10^-18.9283																		0
44013	2	44013	Polynucleobacter		bacteria	false	2517.98	100	-3.07076	1.25899	5			96.6234	75.2	10^-35.2365	10.0726	2.87017			100	0.251798	1			100	24	10^-9.32239					[2029855, 1835254, 576610, 576611]	0
28065	2	28065	Rhodoferax		bacteria	false	2517.98	100	-0.857987	1.25899	5			95.7414	72.8	10^-33.056	1.72262	0.540372			100	0.251798	1			100	24	10^-8.18442					[192843, 2509614, 1842727]	0
341045	1	963	Herbaspirillum hiltneri		bacteria	false	0.285704	0.209556	0.209556	1.25899	5			97.8948	75.2	10^-36.6088	1.1244	0.642251																0
1263195	1	5073	Penicillium buchwaldii		eukaryota	false	68.1712	100	100	1.25899	5			99.4806	76	10^-38.8																		0
5074	1	5073	Penicillium brevicompactum		eukaryota	false	-0.439324	-0.644442	-0.644442	1.25899	5			100	74.4	10^-38.2603	14.2068	20.0915																0
85698	1	222	Achromobacter xylosoxidans		bacteria	false	332.245	100	-3.0247	1.25899	5			96.1402	65.2	10^-28.4451	7.48868	2.05961			100	0.503595	2			100	24.5	10^-7.83781						1
41047	1	5052	Aspergillus thermomutatus		eukaryota	false	37.412	100	2.67668	1.25899	5			91.3304	59.6	10^-20.8087	0.263089	0.372065			100	0.503595	2			85.9	24.5	10^-4.55236						0
1301	2	1301	Streptococcus		bacteria	false	681.442	-1.11206	-27.0631	1.25899	5			96.5756	75.2	10^-35.2365	312.257	11.4916			-1.11206	2.01438	8			95.2625	24	10^-6.33658	1618.06	1453.2			[150055, 1335, 28037, 1917441, 113107, 1314, 1313, 1334]	5
180282	1	80865	Delftia tsuruhatensis		bacteria	false	-15.1941	-0.030348	-4.45153	1.25899	5			99.1962	75.6	10^-38.2534	65.1024	14.3419			-0.030348	0.251798	1			100	25	10^-3.88606	0.263089	0.372065				0
583	2	583	Proteus		bacteria	false	158.714	-1.26065	-1.26065	1.25899	5			95.3152	76.8	10^-34.9529	4.49759	2.569															[584]	1
584	1	583	Proteus mirabilis		bacteria	false	158.714	100	100	1.25899	5			95.3152	76.8	10^-34.9529																		1
2675796	1	-200000543	Enterobacteriaceae endosymbiont of Plateumaris rustica		bacteria	false	69.3617	100	100	1.25899	5			93.4358	46.4	10^-15.1381																		0
587753	1	286	Pseudomonas chlororaphis		bacteria	false	-0.619444	-0.684697	-0.684697	1.25899	5			99.4736	75.8	10^-38.6639	39.7265	56.1818																0
29203	2	29203	Cyclotella		eukaryota	false	18.8247	-0.747614	-0.747614	1.25899	5			95.377	74.4	10^-33.5944	7.15671	7.88873															[29204, 259834]	0
112486	2	112486	Uwebraunia		eukaryota	false	-0.394798	-0.559986	-0.559986	1.25899	5			99.4736	76	10^-38.8	6.05106	8.55749															[112483]	0
112483	1	112486	Uwebraunia dekkeri		eukaryota	false	-0.394798	-0.559986	-0.559986	1.25899	5			99.4736	76	10^-38.8	6.05106	8.55749																0
561	2	561	Escherichia		bacteria	false	-15.9809	-0.936378	-1.05806	1.25899	5			100	75.8	10^-39.2128	5360.37	5065.02			-0.936378	16.6186	66			97.0571	24.1786	10^-7.40507	3912.53	4160.62			[562]	1
562	1	561	Escherichia coli		bacteria	false	-15.9809	-0.936378	-1.05819	1.25899	5			100	75.8	10^-39.2128	5359.06	5063.16			-0.936378	16.6186	66			97.0571	24.1786	10^-7.40507	3912.53	4160.62				1
1046254	1	3603	Vitis bellula		eukaryota	false	15007.1	100	100	1.00719	4			99.671	75.75	10^-38.8357					100	0.503595	2			100	23.5	10^-4.37436						0
225359	1	5121	Erysiphe pulchra		eukaryota	false	8.05239e+06	100	100	1.00719	4			95.8115	52	10^-19.6278					100	804.241	3194	37	517	91.5352	42.3079	10^-18.9554						0
69478	1	5121	Erysiphe cruciferarum		eukaryota	false	9971.18	100	100	1.00719	4			100	75.3333	10^-38.8953																		0
171925	1	-200	embryophyte environmental sample		eukaryota	false	95.9965	100	100	1.00719	4			100	76	10^-39.3489																		0
3755	1	3754	Prunus dulcis	almond	eukaryota	false	6.14386e+06	100	-0.165703	1.00719	4			96.0727	63.25	10^-27.6006	1.31545	1.86032			100	614.386	2440	7	2176	76.6557	368.698	10^-247.564						0
245175	1	148959	Wallemia muriae		eukaryota	false	9971.18	100	100	1.00719	4			94.199	72.25	10^-30.9655																		0
4236	1	4235	Lactuca sativa		eukaryota	false	4.89378e+06	99	0.646408	1.00719	4			100	53	10^-23.7384	0.526179	0.744129			99	499.315	1983	6	1833	96.3015	158.696	10^-97.4261	2.36781	3.34858				0
75943	1	4235	Lactuca serriola		eukaryota	false	269.593	100	100	1.00719	4			100	75	10^-38.6685																		0
4418	2	4418	Nymphaea	water-lilies	eukaryota	false	4.33092e+06	100	0.646408	1.00719	4			96.6405	63.25	10^-27.9481	0.526179	0.744129			100	460.286	1828	2	1731	93.1896	80.8084	10^-48.3935					[264924, 210225, 419125, 637490]	0
210225	1	4418	Nymphaea colorata		eukaryota	false	198921	100	0.646408	1.00719	4			96.6405	63.25	10^-27.9481	0.526179	0.744129			100	19.892	79	1	11	95.3557	28.0972	10^-8.41429						0
4614	2	4614	Ananas		eukaryota	false	3.78452e+06	100	100	1.00719	4			94.7107	58	10^-23.0166					100	377.445	1499	4	1267	67.4238	79.3512	10^-25.234					[4615]	0
4615	1	4614	Ananas comosus	pineapple	eukaryota	false	3.78452e+06	100	100	1.00719	4			94.7107	58	10^-23.0166					100	377.445	1499	4	1267	67.4238	79.3512	10^-25.234						0
3877	2	3877	Medicago	medics	eukaryota	false	3.74675e+06	100	-0.374931	1.00719	4			97.7145	75.75	10^-36.7772	1.38749	1.01432			100	375.178	1490	6	1304	81.3691	164.698	10^-75.8665					[3880, 70959, 3879]	0
3880	1	3877	Medicago truncatula	barrel medic	eukaryota	false	3.74675e+06	100	0.539933	1.00719	4			97.7145	75.75	10^-36.7772	0.861308	0.270186			100	374.675	1488	6	1304	81.3436	164.915	10^-75.9763						0
79171	1	4038	Daucus pusillus		eukaryota	false	10071.9	100	100	1.00719	4			99.342	76	10^-38.6628																		0
1715220	1	5598	Alternaria sp.		eukaryota	false	8427.54	100	100	1.00719	4			100	75.75	10^-39.1788					100	0.251798	1			100	24	10^-7.83863						0
3820	2	3820	Cajanus		eukaryota	false	969873	99	0.646408	1.00719	4			92.861	54	10^-18.5811	0.526179	0.744129			99	98.9564	393	4	92	81.1906	39.6466	10^-10.3053	0.263089	0.372065			[3821]	0
3821	1	3820	Cajanus cajan	pigeon pea	eukaryota	false	969873	99	0.646408	1.00719	4			92.861	54	10^-18.5811	0.526179	0.744129			99	98.9564	393	4	92	81.1906	39.6466	10^-10.3053	0.263089	0.372065				0
3497	2	3497	Morus	mulberries	eukaryota	false	689990	100	0.646408	1.00719	4			97.6547	71.75	10^-34.4006	0.526179	0.744129			100	69.7479	277	5	111	95.6673	40.4943	10^-19.483					[981085, 3498]	0
981085	1	3497	Morus notabilis		eukaryota	false	689990	100	100	1.00719	4			97.6547	71.75	10^-34.4006					100	68.9925	274	5	111	95.6337	40.6756	10^-19.617						0
117187	1	5506	Fusarium verticillioides		eukaryota	false	47931	100	1.99992	1.00719	4			90.1462	61.75	10^-20.7475	0.263089	0.372065			100	4.78415	19	1	14	99.2079	74.7368	10^-46.1538						0
1593482	1	149698	Massilia sp. YMA4		bacteria	false	-0.00518526	-0.0303507	-0.0303507	1.00719	4			96.7105	75.75	10^-35.7479	1.05236	1.48826																0
5036	2	5036	Histoplasma		eukaryota	false	203956	100	100	1.00719	4			87.3418	61.5	10^-18.8685					100	19.3884	77	1	50	98.4058	91.039	10^-56.9701					[5037]	1
5037	1	5036	Histoplasma capsulatum		eukaryota	false	203956	100	100	1.00719	4			87.3418	61.5	10^-18.8685					100	19.3884	77	1	50	98.4058	91.039	10^-56.9701						1
47236	1	13348	Arthrobotrys musiformis		eukaryota	false	12589.9	100	100	1.00719	4			94.5433	71.5	10^-31.1421					100	0.251798	1			91.7	24	10^-4.16115						0
47025	2	47025	Dactylella		eukaryota	false	125899	100	100	1.00719	4			90.9275	68.75	10^-25.5					100	12.3381	49	2	43	68.3192	75.5	10^-25.7961					[383872, 1814901]	0
383872	1	47025	Dactylella tenuis		eukaryota	false	125899	100	100	1.00719	4			90.9275	68.75	10^-25.5					100	11.5827	46	2	43	66.1829	79.6216	10^-27.4193						0
7490	2	7490	Trichogramma		eukaryota	false	90647.1	100	100	1.00719	4			88.9798	62.75	10^-20.063					100	11.0791	44			90.7931	23.5172	10^-6.15383					[86971, 7493]	0
7493	1	7490	Trichogramma pretiosum		eukaryota	false	30215.7	100	100	1.00719	4			88.9798	62.75	10^-20.063					100	2.01438	8			96.875	24	10^-5.81613						0
195755	1	5199	Cladonia apodocarpa		eukaryota	false	10071.9	100	100	1.00719	4			94.5155	65.25	10^-26.899																		0
207745	1	34072	Variovorax sp. WDL1		bacteria	false	-0.425644	-0.928796	-0.928796	1.00719	4			91.394	75.5	10^-30.0883	1.19644	0.203758																0
2358312	1	353918	Amphilophium dolichoides		eukaryota	false	10071.9	100	100	1.00719	4			98.026	76	10^-37.2904																		0
354032	1	353918	Amphilophium crucigerum		eukaryota	false	10071.9	100	100	1.00719	4			96.053	76	10^-35.2318																		0
48703	1	5144	Podospora comata		eukaryota	false	69141	100	100	1.00719	4			94.0472	59.75	10^-23.5172					100	6.79853	27	2	25	84.0697	62.6923	10^-29.3734						0
2029437	1	64588	Shorea pachyphylla		eukaryota	false	10071.9	100	100	1.00719	4			98.6755	75.25	10^-37.4662																		0
318829	1	48558	Pyricularia oryzae		eukaryota	false	60431.4	100	100	1.00719	4			89.7538	66.5	10^-23.2917					100	5.03595	20			98.765	24.35	10^-6.06471						0
416090	1	1737102	Nekemias grossedentata		eukaryota	false	57913.4	100	100	1.00719	4			97.6042	64	10^-28.8008					100	4.78415	19			99	24.5833	10^-6.53846						0
387083	1	4028	Geranium yeoi		eukaryota	false	10071.9	100	100	1.00719	4			100	75.5	10^-39.0087																		0
379954	1	4028	Geranium reflexum		eukaryota	false	10071.9	100	100	1.00719	4			98.6752	75.75	10^-37.8065																		0
1869158	1	5314	Ganoderma sp.		eukaryota	false	178.71	100	100	1.00719	4			86.935	70.75	10^-23.0843																		0
29907	2	29907	Sporothrix		eukaryota	false	52877.6	100	0.646408	1.00719	4			90.5387	63	10^-21.9377	0.526179	0.744129			100	7.05033	28			98.55	24.3214	10^-6.13257					[29908, 150359, 545650, 545651]	1
7028	2	7028	Acyrthosiphon		eukaryota	false	45324	100	0.646408	1.00719	4			94.543	70	10^-30.1228	0.526179	0.744129			100	4.53236	18			94.0722	24	10^-5.4628					[7029]	0
7029	1	7028	Acyrthosiphon pisum	pea aphid	eukaryota	false	45324	100	0.646408	1.00719	4			94.543	70	10^-30.1228	0.526179	0.744129			100	4.53236	18			94.0722	24	10^-5.4628						0
2319843	1	89966	Hymenobacter oligotrophus		bacteria	false	80.8113	100	100	1.00719	4			95.0395	75.75	10^-34.0324																		0
856822	1	40354	Fonsecaea nubica		eukaryota	false	12589.9	100	100	1.00719	4			90.2142	66	10^-23.6327					100	0.251798	1			96	25	10^-7.83565						0
702746	1	84383	Euseius nicholsi		eukaryota	false	27697.7	100	100	1.00719	4			94.057	75.75	10^-33.0032					100	1.76258	7			94.1286	24.1429	10^-4.82838						0
208294	2	208294	Seadornavirus		viruses	false	25179.8	100	100	1.00719	4			99.671	75.75	10^-38.8357					100	1.51079	6			93.75	24.3333	10^-5.51741					[104580]	0
104580	1	208294	Kadipiro virus		viruses	false	25179.8	100	100	1.00719	4			99.671	75.75	10^-38.8357					100	1.51079	6			93.75	24.3333	10^-5.51741						0
40127	1	5140	Neurospora tetrasperma		eukaryota	false	12771.8	100	100	1.00719	4			93.18	73.5	10^-30.7865					100	1.25899	5			94.18	24.6	10^-5.78459						0
63261	2	63261	Moesziomyces		eukaryota	false	22661.8	100	100	1.00719	4			91.5655	66.25	10^-26.2152					100	1.25899	5			100	24	10^-5.8549					[84753]	0
84753	1	63261	Moesziomyces antarcticus		eukaryota	false	22661.8	100	100	1.00719	4			91.5655	66.25	10^-26.2152					100	1.25899	5			100	24	10^-5.8549						0
77156	2	77156	Dendroctonus		eukaryota	false	22661.8	100	100	1.00719	4			90.6318	63	10^-22.288					100	1.51079	6			95.8833	24.5	10^-6.63596					[77166, 77159]	0
7167	1	7164	Anopheles albimanus		eukaryota	false	17625.8	100	100	1.00719	4			90.1462	60	10^-20.5857					100	0.755393	3			90.5667	24.6667	10^-6.02505						0
1041607	1	599737	Wickerhamomyces ciferrii		eukaryota	false	10071.9	100	100	1.00719	4			88.9973	53.25	10^-15.3274																		0
51654	2	51654	Plutella		eukaryota	false	17625.8	100	100	1.00719	4			95.2907	68.75	10^-29.9602					100	0.755393	3			93.0333	24	10^-4.86917					[51655]	0
51655	1	51654	Plutella xylostella	diamondback moth	eukaryota	false	17625.8	100	100	1.00719	4			95.2907	68.75	10^-29.9602					100	0.755393	3			93.0333	24	10^-4.86917						0
47833	2	47833	Zeugodacus		eukaryota	false	17625.8	100	100	1.00719	4			87.7175	61.25	10^-19.0385					100	0.755393	3			96	24.5	10^-5.50735					[28588]	0
28588	1	47833	Zeugodacus cucurbitae	melon fly	eukaryota	false	17625.8	100	100	1.00719	4			87.7175	61.25	10^-19.0385					100	0.755393	3			96	24.5	10^-5.50735						0
379	2	379	Rhizobium		bacteria	false	17621.8	100	-4.13148	1.00719	4			100	76	10^-39.3489	69.3369	16.5388			100	4.02876	16			98.15	24	10^-6.64092					[648995, 396, 2795125, 2512124, 2135650, 451876, 448181, 29449]	0
648995	1	379	Rhizobium pusense		bacteria	false	17621.8	100	-0.95837	1.00719	4			100	76	10^-39.3489	7.39157	6.66171			100	1.76258	7			100	24.8571	10^-7.1146						0
286114	2	286114	Synchytrium		eukaryota	false	15107.9	100	100	1.00719	4			94.7235	44.5	10^-14.5396					100	0.503595	2			87.75	24.5	10^-5.63156					[1806994]	0
1806994	1	286114	Synchytrium microbalum		eukaryota	false	15107.9	100	100	1.00719	4			94.7235	44.5	10^-14.5396					100	0.503595	2			87.75	24.5	10^-5.63156						0
4464	2	4464	Acorus		eukaryota	false	15107.9	100	100	1.00719	4			100	75.3333	10^-38.8953					100	0.503595	2			100	24	10^-6.72807					[263995]	0
263995	1	4464	Acorus americanus		eukaryota	false	15107.9	100	100	1.00719	4			100	75.3333	10^-38.8953					100	0.503595	2			100	24	10^-6.72807						0
175340	2	175340	Stegodyphus		eukaryota	false	12589.9	100	100	1.00719	4			89.5723	63.75	10^-21.7607					100	0.755393	3			89.2333	24.6667	10^-5.89905					[202533, 407821]	0
202533	1	175340	Stegodyphus dumicola		eukaryota	false	12589.9	100	100	1.00719	4			89.5723	63.75	10^-21.7607					100	0.251798	1			91.7	24	10^-5.41454						0
13632	1	7374	Lucilia sericata	common green bottle fly	eukaryota	false	12589.9	100	100	1.00719	4			90.4017	59.25	10^-19.7354					100	0.251798	1			96	25	10^-5.84466						0
43228	1	43220	Capronia epimyces		eukaryota	false	12579.5	100	-2.57645	1.00719	4			91.4512	58.75	10^-20.4328	1.79465	0.305637			100	1.25899	5			89.18	24	10^-5.79121						0
2759736	2	2759736	Lacticaseibacillus		bacteria	false	10071.9	100	100	1.00719	4			100	74.5	10^-38.3284					100	0.503595	2			90	25	10^-7.73351					[47715, 1597]	0
2304164	2	2304164	Jaagichlorella		eukaryota	false	10071.9	100	100	1.00719	4			99.671	76	10^-39.0058																	[445995]	0
445995	1	2304164	Jaagichlorella hainangensis		eukaryota	false	10071.9	100	100	1.00719	4			99.671	76	10^-39.0058																		0
1675518	2	1675518	Chaetanaphothrips		eukaryota	false	10071.9	100	100	1.00719	4			97.351	75.75	10^-36.4341																	[2486190]	0
2486190	1	1675518	Chaetanaphothrips signipennis		eukaryota	false	10071.9	100	100	1.00719	4			97.351	75.75	10^-36.4341																		0
1172191	2	1172191	Catenovulum		bacteria	false	10071.9	100	100	1.00719	4			94.444	36	10^-9.48129																	[2172099]	0
2172099	1	1172191	Catenovulum sp. CCB-QB4		bacteria	false	10071.9	100	100	1.00719	4			94.444	36	10^-9.48129																		0
232537	1	529883	Rhodoluna limnophila		bacteria	false	10071.9	100	100	1.00719	4			97.0215	75.25	10^-35.7508																		0
354069	2	354069	Cuspidaria		eukaryota	false	10071.9	100	100	1.00719	4			98.684	76	10^-37.9766																	[354071]	0
354071	1	354069	Cuspidaria floribunda		eukaryota	false	10071.9	100	100	1.00719	4			98.684	76	10^-37.9766																		0
345571	2	345571	Melanaphis		eukaryota	false	10071.9	100	100	1.00719	4			92.2477	58.75	10^-21.4535																	[742174]	0
742174	1	345571	Melanaphis sacchari		eukaryota	false	10071.9	100	100	1.00719	4			92.2477	58.75	10^-21.4535																		0
313557	2	313557	Cochliopodium		eukaryota	false	10071.9	100	100	1.00719	4			100	75.5	10^-39.0087																	[313997]	0
313997	1	313557	Cochliopodium minus		eukaryota	false	10071.9	100	100	1.00719	4			100	75.5	10^-39.0087																		0
272322	2	272322	Metaphycus		eukaryota	false	10071.9	100	100	1.00719	4			99.671	76	10^-39.0058																	[933861]	0
933861	1	272322	Metaphycus alberti		eukaryota	false	10071.9	100	100	1.00719	4			99.671	76	10^-39.0058																		0
253308	2	253308	Articulospora		eukaryota	false	10071.9	100	100	1.00719	4			99.342	76	10^-38.6628																	[253309]	0
253309	1	253308	Articulospora tetracladia		eukaryota	false	10071.9	100	100	1.00719	4			99.342	76	10^-38.6628																		0
191097	2	191097	Coccocarpia		eukaryota	false	10071.9	100	100	1.00719	4			92.424	66	10^-25.6865																	[301477]	0
301477	1	191097	Coccocarpia palmicola		eukaryota	false	10071.9	100	100	1.00719	4			92.424	66	10^-25.6865																		0
184431	2	184431	Coprinopsis		eukaryota	false	10071.9	100	100	1.00719	4			91.4583	59	10^-20.9473																	[5346]	0
5346	1	184431	Coprinopsis cinerea		eukaryota	false	10071.9	100	100	1.00719	4			91.4583	59	10^-20.9473																		0
1437190	1	124287	Osmia bicornis	red mason bee	eukaryota	false	10071.9	100	100	1.00719	4			91.667	36	10^-8.10892																		0
112816	2	112816	Casearia		eukaryota	false	10071.9	100	100	1.00719	4			93.092	76	10^-32.144																	[312434]	0
312434	1	112816	Casearia nitida		eukaryota	false	10071.9	100	100	1.00719	4			93.092	76	10^-32.144																		0
84507	2	84507	Ceratosolen		eukaryota	false	10071.9	100	100	1.00719	4			93.7135	46.5	10^-15.2058																	[142686]	0
142686	1	84507	Ceratosolen solmsi		eukaryota	false	10071.9	100	100	1.00719	4			93.7135	46.5	10^-15.2058																		0
77301	2	77301	Eretmocerus		eukaryota	false	10071.9	100	100	1.00719	4			100	76	10^-39.3489																	[1912922]	0
1912922	1	77301	Eretmocerus sp. WTT-2016		eukaryota	false	10071.9	100	100	1.00719	4			100	76	10^-39.3489																		0
64596	2	64596	Hopea		eukaryota	false	10071.9	100	100	1.00719	4			98.3465	75.5	10^-37.2933																	[210356]	0
210356	1	64596	Hopea hainanensis		eukaryota	false	10071.9	100	100	1.00719	4			98.3465	75.5	10^-37.2933																		0
58147	2	58147	Pseudocellus		eukaryota	false	10071.9	100	100	1.00719	4			97.619	42	10^-14.9038																	[1329481]	0
1329481	1	58147	Pseudocellus gertschi		eukaryota	false	10071.9	100	100	1.00719	4			97.619	42	10^-14.9038																		0
42305	2	42305	Hypocrella		eukaryota	false	10071.9	100	100	1.00719	4			92.0455	68	10^-26.3708																	[696354]	0
696354	1	42305	Hypocrella siamensis		eukaryota	false	10071.9	100	100	1.00719	4			92.0455	68	10^-26.3708																		0
32390	2	32390	Cotesia		eukaryota	false	10071.9	100	100	1.00719	4			90.484	56	10^-18.2184																	[89804]	0
89804	1	32390	Cotesia chilonis		eukaryota	false	10071.9	100	100	1.00719	4			90.484	56	10^-18.2184																		0
13203	2	13203	Phlebotomus		eukaryota	false	10071.9	100	100	1.00719	4			88.6793	60.25	10^-18.3681					100	0.251798	1			92	25	10^-7.39903					[29031, 641374]	0
29031	1	13203	Phlebotomus papatasi		eukaryota	false	10071.9	100	100	1.00719	4			88.6793	60.25	10^-18.3681																		0
6083	2	6083	Hydra		eukaryota	false	10071.9	100	100	1.00719	4			90.8815	60.25	10^-21.0993																	[6087]	0
6087	1	6083	Hydra vulgaris	swiftwater hydra	eukaryota	false	10071.9	100	100	1.00719	4			90.8815	60.25	10^-21.0993																		0
4970	2	4970	Bullera		eukaryota	false	10071.9	100	100	1.00719	4			87.097	62	10^-18.8518																	[62610]	0
62610	1	4970	Bullera penniseticola		eukaryota	false	10071.9	100	100	1.00719	4			87.097	62	10^-18.8518																		0
2792677	1	4948	Torulaspora sp. CBS 2947		eukaryota	false	10071.9	100	100	1.00719	4			91.021	58	10^-19.5733																		0
4943	2	4943	Saccharomycopsis		eukaryota	false	10071.9	100	100	1.00719	4			91.9232	55.5	10^-18.9104																	[4944]	0
4944	1	4943	Saccharomycopsis fibuligera		eukaryota	false	10071.9	100	100	1.00719	4			91.9232	55.5	10^-18.9104																		0
4053	2	4053	Panax		eukaryota	false	10071.9	100	1.41802	1.00719	4			100	55	10^-25.0899	0.335129	0.473944			100	1.25899	5			99.2	24.6	10^-6.72183					[4054, 1620823, 44682, 44586, 44685]	0
245239	1	4034	Oxalis latifolia		eukaryota	false	10071.9	100	100	1.00719	4			100	76	10^-39.3489																		0
3368	2	3368	Cryptomeria		eukaryota	false	10071.9	100	100	1.00719	4			93.4855	66.5	10^-27.0589																	[3369]	0
3369	1	3368	Cryptomeria japonica	Japanese cedar	eukaryota	false	10071.9	100	100	1.00719	4			93.4855	66.5	10^-27.0589																		0
848	2	848	Fusobacterium		bacteria	false	10064.5	100	-2.44228	1.00719	4			95.7405	66.75	10^-28.957	4.30654	1.35093			100	1.00719	4			88.75	24.5	10^-6.20728					[851, 856]	1
100815	2	100815	Madurella		eukaryota	false	7554.35	100	0.646408	1.00719	4			96.0565	53	10^-20.988	0.526179	0.744129			100	0.755393	3			97.3333	24.6667	10^-5.8031					[100816]	1
100816	1	100815	Madurella mycetomatis		eukaryota	false	7554.35	100	0.646408	1.00719	4			96.0565	53	10^-20.988	0.526179	0.744129			100	0.755393	3			97.3333	24.6667	10^-5.8031						1
353919	2	353919	Anemopaegma		eukaryota	false	7553.93	100	100	1.00719	4			99.5557	63	10^-30.0733					100	0.251798	1			100	25	10^-6.27572					[2358327, 2029556]	0
105265	2	105265	Dipelta		eukaryota	false	7553.93	100	100	1.00719	4			99.208	57	10^-25.7593																	[179998, 1345077]	0
52611	2	52611	Calopteryx		eukaryota	false	7553.93	100	100	1.00719	4			92.4078	75.75	10^-31.2877																	[52612, 62013]	0
6643	2	6643	Octopus		eukaryota	false	7553.93	100	100	1.00719	4			95.2535	61.75	10^-25.2148					100	0.755393	3			98.6	24.3333	10^-7.15682					[2607531, 37653, 61678]	0
4295	2	4295	Ilex		eukaryota	false	7553.93	100	100	1.00719	4			99.0385	64	10^-30.5109					100	0.251798	1			92	25	10^-4.83863					[185543, 53211, 53208]	0
172634	2	172634	Parmotrema		eukaryota	false	5035.95	100	100	1.00719	4			93.116	69.75	10^-28.5803																	[2486653, 2094712, 2041279]	0
113604	2	113604	Tetrapisispora		eukaryota	false	5035.95	100	100	1.00719	4			87.8925	60.5	10^-17.8498																	[1071379, 113608]	0
52990	2	52990	Orthotrichum		eukaryota	false	5035.95	100	100	1.00719	4			91.5037	74	10^-29.297																	[1903710, 522324]	0
29909	2	29909	Tolypocladium		eukaryota	false	5035.95	100	100	1.00719	4			91.0843	76	10^-30.0855					100	0.755393	3			97.3333	24.6667	10^-5.22072					[94208, 38005, 386285, 71617, 45235]	0
28641	2	28641	Bombus	bumble bees	eukaryota	false	5035.95	100	100	1.00719	4			92.8163	52.25	10^-17.7384																	[103933, 2705177, 132113]	0
12916	2	12916	Acidovorax		bacteria	false	5035.95	100	-0.921121	1.00719	4			98.0555	61.75	10^-28.3067	112.064	120.567			100	0.503595	2			92	25	10^-8.05208					[47920, 2714923, 80867, 553814]	0
5820	2	5820	Plasmodium		eukaryota	false	5035.95	100	100	1.00719	4			94.667	44.25	10^-14.3722					100	0.251798	1			100	25	10^-6.74473					[5850, 85471, 36330, 5833]	3
3540	2	3540	Bougainvillea		eukaryota	false	5035.95	100	100	1.00719	4			99.5613	64.3333	10^-30.9738																	[146096, 3541]	0
1827	2	1827	Rhodococcus		bacteria	false	5035.95	100	-1.27287	1.00719	4			94.5583	66.75	10^-28.6082	24.3765	18.3596			100	0.755393	3			98.5667	23.6667	10^-5.66465					[1833, 2545757, 334542, 2507582]	0
3413	2	3413	Liriodendron		eukaryota	false	5035.92	100	-0.165703	1.00719	4			100	42.75	10^-16.7848	1.31545	1.86032			100	0.503595	2			100	24	10^-6.92082					[3415]	0
3415	1	3413	Liriodendron tulipifera		eukaryota	false	5035.92	100	-0.165703	1.00719	4			100	42.75	10^-16.7848	1.31545	1.86032			100	0.503595	2			100	24	10^-6.92082						0
5325	1	5324	Trametes versicolor		eukaryota	false	2539.08	100	100	1.00719	4			91.9563	61.5	10^-22.6362					100	0.251798	1			79.2	24	10^-4.58503						0
36910	2	36910	Clavispora		eukaryota	false	2534.25	100	0.646408	1.00719	4			88.1575	64.25	10^-20.3907	0.526179	0.744129			100	0.503595	2			100	24	10^-6.29911					[498019, 36911, 45357, 45354]	2
49012	1	63265	Sporisorium scitamineum		eukaryota	false	542.242	100	100	1.00719	4			92.2525	70.75	10^-28.2321																		0
165695	2	165695	Sphingobium		bacteria	false	2517.98	100	-0.714996	1.00719	4			94.642	75.25	10^-33.3492	1428.54	1996.56			100	0.755393	3			93.1667	24.6667	10^-5.88343					[1207055, 627495, 46429, 332056, 1332080, 13690]	0
964	1	963	Herbaspirillum seropedicae		bacteria	false	-0.917037	-0.84078	-0.84078	1.00719	4			99.671	75.5	10^-38.6656	7.31953	7.50772																0
237	2	237	Flavobacterium		bacteria	false	2517.98	100	-1.88486	1.00719	4			95.602	72.75	10^-32.6779	30.5028	15.6487			100	0.503595	2			98	24.5	10^-6.62214					[2035200, 29536, 935222, 1617283, 1306519, 986]	0
5782	2	5782	Dictyostelium		eukaryota	false	2517.97	100	0.646408	1.00719	4			93.5488	53	10^-18.5891	0.526179	0.744129			100	0.251798	1			96	25	10^-7.9393					[44689, 5786]	0
202907	2	202907	Collimonas		bacteria	false	2517.93	100	0.539933	1.00719	4			99.0088	75.25	10^-37.8094	0.861308	0.270186			100	0.251798	1			100	25	10^-5.83268					[158899, 279058]	0
60172	1	5073	Penicillium solitum		eukaryota	false	69.1551	100	-0.771461	1.00719	4			91.1455	77.75	10^-30.9335	21.0722	26.0091			100	1.25899	5			94.9	24.2	10^-4.81511						0
36656	1	5073	Penicillium crustosum		eukaryota	false	41.5708	100	-0.32039	1.00719	4			100	75.6667	10^-39.1221	1.84163	2.60445			100	0.755393	3			88.5	23.3333	10^-4.27401						0
217203	1	222	Achromobacter spanius		bacteria	false	170.647	100	0.539933	1.00719	4			99.6322	73.75	10^-37.4754	0.861308	0.270186			100	0.251798	1			100	25	10^-8.37675						0
132259	1	5052	Aspergillus pseudotamarii		eukaryota	false	70.2412	100	100	1.00719	4			93.6892	61.75	10^-24.5265																		0
1340029	1	5052	Aspergillus eucalypticola		eukaryota	false	69.9934	100	100	1.00719	4			91.8745	73.5	10^-29.414					-0.706744	0.503595	2			100	24	10^-6.13966	985.796	1394.13				0
340412	1	5052	Aspergillus novofumigatus		eukaryota	false	0.785259	1.99992	1.99992	1.00719	4			93.062	52.25	10^-18.0865	0.263089	0.372065			-0.706764	1.25899	5			91.8	23.6	10^-4.93883	2583.28	3653.3				0
469	2	469	Acinetobacter		bacteria	false	496.938	-0.498405	-0.735666	1.00719	4			95.902	74.75	10^-34.3814	2703.05	3672.92			-0.498405	22.1582	88	2	28	94.5882	36.6	10^-14.9454	73.474	102.96			[470, 28090, 1879050, 472]	1
303399	1	2857	Nitzschia acicularis		eukaryota	false	116.067	100	100	1.00719	4			99.342	76	10^-38.6628																		0
1912216	2	1912216	Cutibacterium		bacteria	false	66.8509	-2.65495	-6.50724	1.00719	4			100	76	10^-39.3489	1375.98	211.299			-2.65495	2.26618	9			96.8222	24.4444	10^-6.67532	1420.7	534.261			[33010, 1747]	0
1747	1	1912216	Cutibacterium acnes		bacteria	false	-57.1905	-2.65542	-6.5592	1.00719	4			100	76	10^-39.3489	1356.63	206.675			-2.65542	2.01438	8			96.425	24.5	10^-6.79923	1420.7	534.261				0
303	1	286	Pseudomonas putida		bacteria	false	-0.51356	-0.707105	-0.709573	1.00719	4			98.2455	71.25	10^-34.7484	14571.8	20534.6			-100	0	0			0	0	10^0	16.3115	23.068				1
3030	2	3030	Cryptomonas		eukaryota	false	50.3576	1.99992	1.99992	1.00719	4			98.3765	76.25	10^-37.8037	0.263089	0.372065															[400143, 233184, 233186]	0
40144	2	40144	Tricholoma		eukaryota	false	48.8292	0.646408	0.646408	1.00719	4			97.4573	51.25	10^-20.8417	0.526179	0.744129															[51221, 76321]	0
3028	2	3028	Chroomonas		eukaryota	false	43.8841	-0.871416	-0.871416	1.00719	4			96.6885	75.75	10^-35.7479	2.77497	2.02863															[478127, 195065]	0
259834	1	29203	Cyclotella pseudostelligera		eukaryota	false	-0.617719	-0.820355	-0.820355	1.00719	4			95.5545	74.25	10^-33.6983	5.14594	5.04507																0
162790	2	162790	Haematoxylum		eukaryota	false	0.420848	0.646408	0.646408	1.00719	4			95.6665	75	10^-34.2083	0.526179	0.744129															[191923]	0
191923	1	162790	Haematoxylum brasiletto		eukaryota	false	0.420848	0.646408	0.646408	1.00719	4			95.6665	75	10^-34.2083	0.526179	0.744129																0
283	2	283	Comamonas		bacteria	false	-6.042	-0.707105	-1.27135	1.00719	4			100	74.5	10^-38.3284	30.4527	23.1609			-100	0	0			0	0	10^0	0.263089	0.372065			[285]	0
285	1	283	Comamonas testosteroni		bacteria	false	-6.042	-0.707105	-4.71852	1.00719	4			100	74.5	10^-38.3284	9.28333	1.75397			-100	0	0			0	0	10^0	0.263089	0.372065				0
2448766	1	3603	Vitis peninsularis		eukaryota	false	7478.39	100	100	0.755393	3			100	68	10^-33.9108																		0
754104	1	3603	Vitis treleasei		eukaryota	false	7478.39	100	100	0.755393	3			100	63.6667	10^-30.9665																		0
887098	1	5498	Cladosporium perangustum		eukaryota	false	9996.36	100	100	0.755393	3			100	76	10^-39.3489					100	0.251798	1			96	25	10^-9.9431						0
1101212	1	184027	Golovinomyces ambrosiae		eukaryota	false	7553.93	100	100	0.755393	3			89.5687	67.3333	10^-23.8521																		0
2585031	1	-200	Riboviria sp.		viruses	false	9409.63	100	100	0.755393	3			97.2027	65.6667	10^-30.0469					100	1.00719	4			87.65	24.5	10^-5.47571						0
2689125	1	-200	Plasmopara viticola lesion associated mycobunyavirales-like virus 2		viruses	false	7075.22	100	100	0.755393	3			95.8537	72.6667	10^-32.9643					100	0.755393	3			95.9	24.6667	10^-4.81496						0
243282	1	-200	uncultured Cryptophyta		eukaryota	false	-0.730619	-1.01479	-1.01479	0.755393	3			100	76	10^-39.3489	3.4703	2.67535																0
-200186766	2	-200186766	non-genus-specific reads in family Narnaviridae		viruses	false	7.39278e+06	100	100	0.755393	3			97.222	36	10^-10.8537					100	1248.92	4960			47.5428	559.797	10^-183.221					[2600322, 2592756, 2592751, 2601606, 2600342]	0
2592756	1	-200186766	Phakopsora narnavirus C		viruses	false	3.52517e+06	100	100	0.755393	3			97.222	36	10^-10.8537					100	351.761	1397	1	1396	62.8724	551.582	10^-307.412						0
494597	1	40929	Planococcus kraunhiae		eukaryota	false	12589.9	100	100	0.755393	3			93.3803	75.6667	10^-32.2603					100	0.503595	2			95.9	24.5	10^-4.3193						0
79167	1	4038	Daucus crinitus		eukaryota	false	8260.88	100	100	0.755393	3			99.5613	76	10^-38.8915					100	0.251798	1			100	24	10^-5.39254						0
40685	2	40685	Salix	willows	eukaryota	false	2.34927e+06	100	0.30803	0.755393	3			100	71	10^-35.949	0.526179	0.744129			100	293.848	1167	9	845	80.9688	133.371	10^-52.5899					[1413687, 2182728, 1413702, 1078600, 706668, 2714767, 75708]	0
362788	1	53922	Senna tora		eukaryota	false	2.23596e+06	100	100	0.755393	3			99.342	62	10^-29.1559					100	222.841	885	3	835	91.3198	155.252	10^-79.7211						0
86725	1	3402	Magnolia biondii		eukaryota	false	1.74506e+06	100	100	0.755393	3			100	75	10^-38.6685					100	174.496	693	1	693	89.14	221	10^-130.007						0
2686482	1	186783	Plasmopara viticola lesion associated ourmia-like virus 15		viruses	false	4356.07	100	100	0.755393	3			89.9853	53.6667	10^-16.4041					100	0.251798	1			90.9	22	10^-4.18709						0
714357	1	99210	Amblyseius andersoni		eukaryota	false	7553.93	100	100	0.755393	3			97.7477	74.6667	10^-36.1545																		0
59689	1	3701	Arabidopsis lyrata		eukaryota	false	105755	100	-0.030349	0.755393	3			96.9297	69	10^-31.3903	0.789268	1.11619			100	10.5755	42			92.7774	23.2581	10^-5.47483						0
119927	1	5598	Alternaria tenuissima		eukaryota	false	1.04939e+06	100	100	0.755393	3			98.2337	75.6667	10^-37.2923					100	104.496	415	1	372	97.2109	32.8807	10^-12.0571						0
72171	2	72171	Ziziphus		eukaryota	false	929133	100	100	0.755393	3			95.774	55.6667	10^-22.8047					100	92.1579	366	4	241	90.6103	54.219	10^-26.8183					[326968]	0
326968	1	72171	Ziziphus jujuba	common jujube	eukaryota	false	929133	100	100	0.755393	3			95.774	55.6667	10^-22.8047					100	92.1579	366	4	241	90.6103	54.219	10^-26.8183						0
5025	1	5024	Venturia inaequalis		eukaryota	false	881292	100	100	0.755393	3			90.2553	51.3333	10^-15.7477					100	87.3738	347	1	312	67.0909	685.54	10^-276.393						0
4264	2	4264	Cynara		eukaryota	false	684889	100	100	0.755393	3			92.4713	69.3333	10^-27.9541					100	67.7335	269	3	80	97.4629	41.6328	10^-18.5476					[4265]	0
4265	1	4264	Cynara cardunculus		eukaryota	false	684889	100	100	0.755393	3			92.4713	69.3333	10^-27.9541					100	67.7335	269	3	80	97.4629	41.6328	10^-18.5476						0
3898	2	3898	Trifolium		eukaryota	false	662228	100	100	0.755393	3			100	66	10^-32.553					100	106.259	422	2	253	80.6503	140.975	10^-53.8589					[3900, 57577, 361561]	0
1567544	1	5506	Fusarium tjaetaba		eukaryota	false	3355.82	100	100	0.755393	3			91.9127	51.3333	10^-16.6681																		0
582650	1	5506	Fusarium delphinoides		eukaryota	false	3355.82	100	100	0.755393	3			89.474	76	10^-28.37																		0
3932	2	3932	Eucalyptus		eukaryota	false	591724	100	100	0.755393	3			95.025	72.6667	10^-32.5072					100	58.6688	233			97.8875	24.2143	10^-6.18082					[71139, 34317]	0
71139	1	3932	Eucalyptus grandis		eukaryota	false	591724	100	100	0.755393	3			95.025	72.6667	10^-32.5072					100	58.417	232			97.878	24.2108	10^-6.17549						0
3655	2	3655	Cucumis		eukaryota	false	552323	59.3889	0.30803	0.755393	3			99.567	76	10^-38.8915	0.526179	0.744129			59.3889	223.596	888	9	537	93.0107	71.0802	10^-39.0049	2.63089	3.72065			[3656, 3659]	0
163893	1	45059	Frankliniella intonsa		eukaryota	false	7553.93	100	100	0.755393	3			100	76	10^-39.3489																		0
321984	1	149698	Massilia plicata		bacteria	false	5048.76	100	100	0.755393	3			98.148	74.3333	10^-36.3852					100	0.503595	2			96	24.5	10^-5.50235						0
2765360	1	149698	Massilia sp. CCM 8941		bacteria	false	12.8134	100	100	0.755393	3			96.455	64.6667	10^-29.3693																		0
2045208	1	149698	Massilia violaceinigra		bacteria	false	0.0394689	0.30803	0.30803	0.755393	3			90.0973	56.6667	10^-18.8986	0.526179	0.744129																0
4685	2	4685	Asparagus		eukaryota	false	236690	100	0.30803	0.755393	3			97.2403	58.3333	10^-25.5251	0.526179	0.744129			100	23.669	94			96.7636	23.8523	10^-5.92607					[4686]	0
4686	1	4685	Asparagus officinalis	garden asparagus	eukaryota	false	236690	100	0.30803	0.755393	3			97.2403	58.3333	10^-25.5251	0.526179	0.744129			100	23.669	94			96.7636	23.8523	10^-5.92607						0
119933	1	95729	Stemphylium vesicarium		eukaryota	false	10071.9	100	100	0.755393	3			100	75.3333	10^-38.8953					100	0.251798	1			100	23	10^-6.72584						0
101201	1	5543	Trichoderma asperellum		eukaryota	false	15111.5	100	1.32317	0.755393	3			88.2457	57	10^-17.2906	0.263089	0.372065			100	1.51079	6			100	24.5	10^-5.79883						0
461281	2	461281	Ogataea		eukaryota	false	171222	100	100	0.755393	3			86.9793	64	10^-19.7529					100	17.8776	71	1	66	89.248	85.0455	10^-48.77					[460523, 5477, 1337055, 1005962]	0
3165	1	3164	Tetraselmis striata		eukaryota	false	7553.93	100	100	0.755393	3			99.5613	75.6667	10^-38.6647																		0
121759	1	38946	Paracoccidioides brasiliensis		eukaryota	false	131243	100	100	0.755393	3			89.8667	66	10^-22.9481					100	13.0935	52			98.8962	24.4231	10^-6.75193						1
121222	2	121222	Pediculus		eukaryota	false	113309	100	100	0.755393	3			90.927	74	10^-28.8393					100	10.5755	42	1	27	88.5175	33.7381	10^-11.4103					[121225]	1
121225	1	121222	Pediculus humanus	human louse	eukaryota	false	113309	100	100	0.755393	3			90.927	74	10^-28.8393					100	10.5755	42	1	27	88.5175	33.7381	10^-11.4103						1
714442	1	125007	Ampelopsis japonica		eukaryota	false	57913.4	100	100	0.755393	3			99.015	63.6667	10^-30.0524					100	5.03595	20			99.7143	24.3571	10^-6.57724						0
61484	1	61471	Timema tahoe		eukaryota	false	12589.9	100	100	0.755393	3			90.784	59	10^-20.0349					100	0.503595	2			96	25	10^-5.7919						0
5480	1	1535326	Candida parapsilosis		eukaryota	false	2531.76	100	0.30803	0.755393	3			93.2977	42.3333	10^-12.3909	0.526179	0.744129			100	0.251798	1			100	25	10^-9.45842						1
436515	1	34072	Variovorax boronicumulans		bacteria	false	2518.43	100	1.32317	0.755393	3			90.998	68.3333	10^-25.9053	0.263089	0.372065			100	0.251798	1			100	24	10^-7.30892						0
29030	1	7215	Drosophila takahashii		eukaryota	false	3551.66	100	100	0.755393	3			95.7935	71	10^-31.8305					100	0.251798	1			68	25	10^-3.07469						0
332947	1	42367	Hirsutella minnesotensis		eukaryota	false	78057.2	100	100	0.755393	3			88.4757	77.6667	10^-28.1325					100	7.05033	28			81.0125	24	10^-4.8092						0
111463	1	42367	Hirsutella rhossiliensis		eukaryota	false	10071.9	100	100	0.755393	3			95.4637	74	10^-33.4139					100	0.251798	1			95.8	24	10^-3.07779						0
2358307	1	353918	Amphilophium arenarium		eukaryota	false	7553.93	100	100	0.755393	3			99.117	75.3333	10^-37.9804																		0
37414	2	37414	Physcomitrium		eukaryota	false	75539.3	100	100	0.755393	3			94.1287	60.6667	10^-23.9016					100	6.79853	27			99.6846	24.5	10^-6.28364					[3218]	0
3218	1	37414	Physcomitrium patens		eukaryota	false	75539.3	100	100	0.755393	3			94.1287	60.6667	10^-23.9016					100	6.79853	27			99.6846	24.5	10^-6.28364						0
63417	1	5550	Trichophyton verrucosum		eukaryota	false	2745.73	100	100	0.755393	3			88.857	62.3333	10^-20.4689					100	0.251798	1			100	25	10^-8.42946						0
1578925	1	48558	Pyricularia pennisetigena		eukaryota	false	15107.9	100	100	0.755393	3			89.5383	62	10^-21.6025					100	0.755393	3			87.7667	24.6667	10^-5.16141						0
148305	1	48558	Pyricularia grisea		eukaryota	false	10071.9	100	100	0.755393	3			94.3943	45.3333	10^-14.4254					100	0.251798	1			100	25	10^-6.3439						0
379939	1	4028	Geranium brycei		eukaryota	false	20143.8	100	100	0.755393	3			99.342	76	10^-38.6628					100	1.25899	5			98.34	24	10^-5.51488						0
314611	1	4028	Geranium platypetalum		eukaryota	false	7553.93	100	100	0.755393	3			99.5613	75.6667	10^-38.6647																		0
569365	1	82105	Cladophialophora immunda		eukaryota	false	53181.9	100	100	0.755393	3			91.4833	59.6667	10^-20.4829					100	5.28775	21			94.495	24.5	10^-5.67832						0
1182553	1	82105	Cladophialophora psammophila		eukaryota	false	5036.89	100	0.30803	0.755393	3			93.6743	45.3333	10^-14.4143	0.526179	0.744129			100	0.503595	2			100	25	10^-8.01291						0
2026244	1	5314	Ganoderma calidophilum		eukaryota	false	53011.5	100	100	0.755393	3			92.5437	76	10^-31.5722					100	5.28775	21	1	21	74.074	135	10^-50.1367						0
29908	1	29907	Sporothrix schenckii		eukaryota	false	52877.6	100	0.30803	0.755393	3			91.439	59.3333	10^-20.7047	0.526179	0.744129			100	5.28775	21			99.6095	24.3333	10^-6.11882						1
7037	2	7037	Bemisia		eukaryota	false	47841.5	100	100	0.755393	3			97.3873	66	10^-30.7299					100	4.02876	16			93.0625	24.25	10^-5.26483					[7038]	0
7038	1	7037	Bemisia tabaci		eukaryota	false	47841.5	100	100	0.755393	3			97.3873	66	10^-30.7299					100	4.02876	16			93.0625	24.25	10^-5.26483						0
7502	2	7502	Zootermopsis		eukaryota	false	37769.6	100	100	0.755393	3			93.6713	56.6667	10^-20.7378					100	3.02157	12			92.9091	24.4545	10^-5.91749					[136037]	0
136037	1	7502	Zootermopsis nevadensis		eukaryota	false	37769.6	100	100	0.755393	3			93.6713	56.6667	10^-20.7378					100	3.02157	12			92.9091	24.4545	10^-5.91749						0
5453	2	5453	Ascochyta		eukaryota	false	35251.7	100	100	0.755393	3			91.6257	75.6667	10^-30.4304					100	4.28056	17			95.8412	24.1176	10^-5.803					[5454, 205686, 749586, 107450]	0
717741	1	507510	Hyphopichia pseudoburtonii		eukaryota	false	7553.93	100	100	0.755393	3			88.6453	49.3333	10^-11.197																		0
653931	1	13687	Sphingomonas alpina		bacteria	false	639.811	100	100	0.755393	3			97.2783	75	10^-35.9238																		0
1390395	1	13687	Sphingomonas sp. LK11		bacteria	false	-17.8611	-2.79162	-2.79162	0.755393	3			97.2975	53.5	10^-22.7116	10.3138	3.42396																0
2219696	1	13687	Sphingomonas sp. FARSPH		bacteria	false	-633.413	-99	-99	0.755393	3			95.2323	76.3333	10^-34.5437	4.71371	0.0309774																0
30079	2	30079	Cimex		eukaryota	false	22662.4	100	0.886737	0.755393	3			93.2153	64	10^-25.2488	0.335129	0.473944			100	2.26618	9			93.975	24.625	10^-5.03181					[79782]	0
79782	1	30079	Cimex lectularius	bed bug	eukaryota	false	22662.4	100	0.886737	0.755393	3			93.2153	64	10^-25.2488	0.335129	0.473944			100	2.26618	9			93.975	24.625	10^-5.03181						0
77166	1	77156	Dendroctonus ponderosae	mountain pine beetle	eukaryota	false	22661.8	100	100	0.755393	3			91.0177	58.6667	10^-20.2607					100	1.51079	6			95.8833	24.5	10^-6.63596						0
4919	2	4919	Pichia		eukaryota	false	22661.8	100	-0.030349	0.755393	3			91.0627	63.3333	10^-22.9601	0.789268	1.11619			100	3.77696	15			93.8067	24.5333	10^-6.46718					[4926, 4909]	1
4909	1	4919	Pichia kudriavzevii		eukaryota	false	15110.1	100	100	0.755393	3			91.0627	63.3333	10^-22.9601					100	1.51079	6			95.95	24.1667	10^-6.3484						1
4896	1	4895	Schizosaccharomyces pombe	fission yeast	eukaryota	false	17625.8	100	100	0.755393	3			91.9627	62	10^-22.525					100	1.00719	4			97	25	10^-7.66436						0
4897	1	4895	Schizosaccharomyces japonicus		eukaryota	false	7553.93	100	100	0.755393	3			90.2387	63.6667	10^-22.736																		0
252803	1	105983	Apiotrichum mycotoxinovorans		eukaryota	false	7553.93	100	100	0.755393	3			90.4203	61	10^-20.4767																		0
6875	2	6875	Centruroides		eukaryota	false	20143.8	100	100	0.755393	3			90.89	55.6667	10^-18.2282					100	1.25899	5			81.96	24.4	10^-4.55901					[218467]	0
218467	1	6875	Centruroides sculpturatus	bark scorpion	eukaryota	false	20143.8	100	100	0.755393	3			90.89	55.6667	10^-18.2282					100	1.25899	5			81.96	24.4	10^-4.55901						0
6849	2	6849	Limulus		eukaryota	false	20143.8	100	100	0.755393	3			93.0213	50.6667	10^-16.2197					100	1.25899	5			96	24.2	10^-5.26299					[6850]	0
6850	1	6849	Limulus polyphemus	Atlantic horseshoe crab	eukaryota	false	20143.8	100	100	0.755393	3			93.0213	50.6667	10^-16.2197					100	1.25899	5			96	24.2	10^-5.26299						0
42068	1	4753	Pneumocystis jirovecii		eukaryota	false	20143.8	100	100	0.755393	3			88.14	54.5	10^-15.8201					100	1.25899	5			100	24.2	10^-6.83794						1
4754	1	4753	Pneumocystis carinii		eukaryota	false	7553.93	100	100	0.755393	3			92.8303	56	10^-19.8182																		0
5286	1	5533	Rhodotorula toruloides		eukaryota	false	17625.9	100	0.0898163	0.755393	3			92.3747	56	10^-19.3588	0.670257	0.947887			100	1.76258	7			97.6714	24.5714	10^-6.04851						0
410829	2	410829	Sugiyamaella		eukaryota	false	17625.8	100	100	0.755393	3			91.1703	52	10^-16.2059					100	1.00719	4			99	24.75	10^-6.53162					[796027]	0
796027	1	410829	Sugiyamaella lignohabitans		eukaryota	false	17625.8	100	100	0.755393	3			91.1703	52	10^-16.2059					100	1.00719	4			99	24.75	10^-6.53162						0
166331	2	166331	Onthophagus		eukaryota	false	15107.9	100	100	0.755393	3			91.614	65.3333	10^-24.3306					100	0.755393	3			88	24.6667	10^-4.71978					[166361]	0
166361	1	166331	Onthophagus taurus		eukaryota	false	15107.9	100	100	0.755393	3			91.614	65.3333	10^-24.3306					100	0.755393	3			88	24.6667	10^-4.71978						0
143949	2	143949	Sipha		eukaryota	false	15107.9	100	100	0.755393	3			93.1997	64	10^-24.3397					100	0.755393	3			94.4333	24	10^-5.36001					[143950]	0
143950	1	143949	Sipha flava	yellow sugarcane aphid	eukaryota	false	15107.9	100	100	0.755393	3			93.1997	64	10^-24.3397					100	0.755393	3			94.4333	24	10^-5.36001						0
706556	1	1508290	Neodevriesia hilliana		eukaryota	false	7553.93	100	100	0.755393	3			99.5557	75.3333	10^-38.4379																		0
216990	1	3504	Betula nana	alpine birch	eukaryota	false	303.235	100	100	0.755393	3			98.2457	65.6667	10^-30.4946																		0
249478	1	1392992	Anthracocystis panici-leucophaei		eukaryota	false	7553.93	100	100	0.755393	3			94.2265	64	10^-26.3926																		0
766502	2	766502	Millerozyma		eukaryota	false	12589.9	100	100	0.755393	3			88.261	65	10^-21.3508					100	0.503595	2			100	24	10^-5.0769					[4920]	0
4920	1	766502	Millerozyma farinosa		eukaryota	false	12589.9	100	100	0.755393	3			88.261	65	10^-21.3508					100	0.503595	2			100	24	10^-5.0769						0
50385	2	50385	Diabrotica		eukaryota	false	12589.9	100	100	0.755393	3			89.183	74.3333	10^-27.2361					100	0.503595	2			93.75	24.5	10^-7.71743					[50389]	0
50389	1	50385	Diabrotica virgifera		eukaryota	false	12589.9	100	100	0.755393	3			89.183	74.3333	10^-27.2361					100	0.503595	2			93.75	24.5	10^-7.71743						0
-200474942	2	-200474942	non-genus-specific reads in family Ophiocordycipitaceae		eukaryota	false	12589.9	100	100	0.755393	3			94.232	62.3333	10^-24.5917					100	0.503595	2			79.75	24.5	10^-3.27731					[1907519]	0
1907519	1	-200474942	Ophiocordycipitaceae sp.		eukaryota	false	12589.9	100	100	0.755393	3			94.232	62.3333	10^-24.5917					100	0.503595	2			79.75	24.5	10^-3.27731						0
1537274	1	29580	Janthinobacterium sp. HH102		bacteria	false	61.7986	100	100	0.755393	3			99.1227	75.6667	10^-38.2072																		0
368607	1	29580	Janthinobacterium svalbardensis		bacteria	false	0.0555053	0.0898163	0.0898163	0.755393	3			99.0653	73	10^-36.3935	0.670257	0.947887																0
1938606	1	29580	Janthinobacterium sp. LM6		bacteria	false	-0.123313	-0.19954	-0.19954	0.755393	3			100	76	10^-39.3489	1.05236	1.48826																0
2590869	1	29580	Janthinobacterium sp. SNU WT3		bacteria	false	-0.385113	-0.623173	-0.623173	0.755393	3			98.2223	75.3333	10^-37.0655	1.38749	1.01432																0
1280837	1	215251	Meira miltonrushii		eukaryota	false	10072.1	100	0.30803	0.755393	3			88.721	53.6667	10^-15.4958	0.526179	0.744129			100	1.00719	4			91.825	24.5	10^-6.00612						0
1510015	2	1510015	Microglena		eukaryota	false	10071.9	100	100	0.755393	3			94.685	73.3333	10^-32.0457					100	0.251798	1			100	24	10^-6.26122					[47904]	0
47904	1	1510015	Microglena monadina		eukaryota	false	10071.9	100	100	0.755393	3			94.685	73.3333	10^-32.0457					100	0.251798	1			100	24	10^-6.26122						0
680682	2	680682	Amyelois		eukaryota	false	10071.9	100	100	0.755393	3			90.2883	61	10^-20.9247					100	0.251798	1			91.7	24	10^-5.58503					[680683]	0
680683	1	680682	Amyelois transitella		eukaryota	false	10071.9	100	100	0.755393	3			90.2883	61	10^-20.9247					100	0.251798	1			91.7	24	10^-5.58503						0
374468	2	374468	Nakaseomyces		eukaryota	false	10071.9	100	100	0.755393	3			86.6353	57.3333	10^-16.1411					100	0.251798	1			100	25	10^-6.98297					[5478]	1
5478	1	374468	[Candida] glabrata		eukaryota	false	10071.9	100	100	0.755393	3			86.6353	57.3333	10^-16.1411					100	0.251798	1			100	25	10^-6.98297						1
227062	2	227062	Pithomyces		eukaryota	false	10071.9	100	100	0.755393	3			98.279	66.3333	10^-31.4073					100	0.251798	1			95.8	24	10^-5.41341					[1547544]	0
1547544	1	227062	Pithomyces chartarum		eukaryota	false	10071.9	100	100	0.755393	3			98.279	66.3333	10^-31.4073					100	0.251798	1			95.8	24	10^-5.41341						0
224419	2	224419	Shiraia		eukaryota	false	10071.9	100	100	0.755393	3			97.8507	64	10^-29.3778					100	0.251798	1			96	25	10^-5.11804					[224420]	0
224420	1	224419	Shiraia bambusicola		eukaryota	false	10071.9	100	100	0.755393	3			97.8507	64	10^-29.3778					100	0.251798	1			96	25	10^-5.11804						0
178049	2	178049	Nomia		eukaryota	false	10071.9	100	100	0.755393	3			92.2855	58.5	10^-20.6105					100	0.251798	1			100	25	10^-9.61798					[2448451]	0
2448451	1	178049	Nomia melanderi	Alkali bee	eukaryota	false	10071.9	100	100	0.755393	3			92.2855	58.5	10^-20.6105					100	0.251798	1			100	25	10^-9.61798						0
56621	2	56621	Pseudomyrmex		eukaryota	false	10071.9	100	100	0.755393	3			88.5963	63.3333	10^-20.2361					100	0.251798	1			87.5	24	10^-4.44249					[219809]	0
219809	1	56621	Pseudomyrmex gracilis		eukaryota	false	10071.9	100	100	0.755393	3			88.5963	63.3333	10^-20.2361					100	0.251798	1			87.5	24	10^-4.44249						0
37467	2	37467	Pisolithus		eukaryota	false	10071.9	100	100	0.755393	3			93.8233	58.6667	10^-22.0869					100	0.503595	2			100	24.5	10^-6.30999					[37468, 178872]	0
37468	1	37467	Pisolithus tinctorius		eukaryota	false	10071.9	100	100	0.755393	3			93.8233	58.6667	10^-22.0869					100	0.251798	1			100	24	10^-6.09854						0
7405	2	7405	Chelonus		eukaryota	false	10071.9	100	100	0.755393	3			92.0295	52.5	10^-17.2158					100	0.251798	1			76	25	10^-5.51145					[460826]	0
460826	1	7405	Chelonus insularis		eukaryota	false	10071.9	100	100	0.755393	3			92.0295	52.5	10^-17.2158					100	0.251798	1			76	25	10^-5.51145						0
6953	2	6953	Dermatophagoides		eukaryota	false	10071.9	100	100	0.755393	3			90.189	66.3333	10^-23.1748					100	0.251798	1			96	25	10^-6.68613					[6956]	0
6956	1	6953	Dermatophagoides pteronyssinus	European house dust mite	eukaryota	false	10071.9	100	100	0.755393	3			90.189	66.3333	10^-23.1748					100	0.251798	1			96	25	10^-6.68613						0
29159	1	6564	Crassostrea gigas	Pacific oyster	eukaryota	false	10071.9	100	100	0.755393	3			90.6673	57.6667	10^-19.1278					100	0.251798	1			68	25	10^-3.76195						0
6565	1	6564	Crassostrea virginica	eastern oyster	eukaryota	false	10071.9	100	100	0.755393	3			92.9203	51.6667	10^-17.7875					100	0.251798	1			88	25	10^-5.383						0
5758	2	5758	Entamoeba		eukaryota	false	10071.9	100	100	0.755393	3			94.796	44.6667	10^-14.8772					100	0.251798	1			100	24	10^-6.94692					[5759]	1
5759	1	5758	Entamoeba histolytica		eukaryota	false	10071.9	100	100	0.755393	3			94.796	44.6667	10^-14.8772					100	0.251798	1			100	24	10^-6.94692						1
55528	2	55528	Guillardia		eukaryota	false	10071.8	100	-0.392009	0.755393	3			93.7453	66	10^-27.5277	0.861308	0.270186			100	1.00719	4			93.825	24.25	10^-5.93544					[55529]	0
55529	1	55528	Guillardia theta		eukaryota	false	10071.8	100	-0.392009	0.755393	3			93.7453	66	10^-27.5277	0.861308	0.270186			100	1.00719	4			93.825	24.25	10^-5.93544						0
851	1	848	Fusobacterium nucleatum		bacteria	false	10064.5	100	-4.0182	0.755393	3			95.1753	76	10^-34.3169	2.39287	0.407515			100	1.00719	4			88.75	24.5	10^-6.20728						1
1720308	2	1720308	Exaiptasia		eukaryota	false	7553.93	100	100	0.755393	3			94.313	46	10^-15.337																	[2652724]	0
2652724	1	1720308	Exaiptasia diaphana		eukaryota	false	7553.93	100	100	0.755393	3			94.313	46	10^-15.337																		0
688984	2	688984	Borkhausenia		eukaryota	false	7553.93	100	100	0.755393	3			91.071	56	10^-18.896																	[1073579]	0
1073579	1	688984	Borkhausenia fuscescens		eukaryota	false	7553.93	100	100	0.755393	3			91.071	56	10^-18.896																		0
553462	2	553462	Libidibia		eukaryota	false	7553.93	100	100	0.755393	3			99.5613	54	10^-23.961																	[321550]	0
321550	1	553462	Libidibia coriaria		eukaryota	false	7553.93	100	100	0.755393	3			99.5613	54	10^-23.961																		0
509466	2	509466	Pyrrhopygopsis		eukaryota	false	7553.93	100	100	0.755393	3			92.9953	41	10^-11.4873																	[509467]	0
509467	1	509466	Pyrrhopygopsis crates		eukaryota	false	7553.93	100	100	0.755393	3			92.9953	41	10^-11.4873																		0
2358327	1	353919	Anemopaegma prostratum		eukaryota	false	7553.93	100	100	0.755393	3			99.3335	75.5	10^-38.3225																		0
249418	2	249418	Aclerda		eukaryota	false	7553.93	100	100	0.755393	3			95.146	67	10^-28.6612																	[249419]	0
249419	1	249418	Aclerda sp. PJG-2003		eukaryota	false	7553.93	100	100	0.755393	3			95.146	67	10^-28.6612																		0
165440	2	165440	Dioszegia		eukaryota	false	7553.93	100	100	0.755393	3			92.105	76	10^-31.1147																	[234950]	0
234950	1	165440	Dioszegia changbaiensis		eukaryota	false	7553.93	100	100	0.755393	3			92.105	76	10^-31.1147																		0
152291	2	152291	Jamesia		eukaryota	false	7553.93	100	100	0.755393	3			100	47	10^-19.6583																	[152292]	0
152292	1	152291	Jamesia americana		eukaryota	false	7553.93	100	100	0.755393	3			100	47	10^-19.6583																		0
123414	2	123414	Elaeodendron		eukaryota	false	7553.93	100	100	0.755393	3			97.368	76	10^-36.6042																	[123415]	0
123415	1	123414	Elaeodendron orientale		eukaryota	false	7553.93	100	100	0.755393	3			97.368	76	10^-36.6042																		0
115628	2	115628	Sesuvium		eukaryota	false	7553.93	100	100	0.755393	3			94.4073	64.3333	10^-26.3977																	[221166]	0
221166	1	115628	Sesuvium portulacastrum		eukaryota	false	7553.93	100	100	0.755393	3			94.4073	64.3333	10^-26.3977																		0
179998	1	105265	Dipelta floribunda		eukaryota	false	7553.93	100	100	0.755393	3			99.5613	58	10^-26.6694																		0
89415	2	89415	Antarctomyces		eukaryota	false	7553.93	100	100	0.755393	3			98.6393	43.3333	10^-16.265																	[1955577]	0
1955577	1	89415	Antarctomyces pellizariae		eukaryota	false	7553.93	100	100	0.755393	3			98.6393	43.3333	10^-16.265																		0
78388	2	78388	Coniothyrium		eukaryota	false	7553.93	100	100	0.755393	3			98.2457	76	10^-37.5191																	[1077358]	0
1077358	1	78388	Coniothyrium glycines		eukaryota	false	7553.93	100	100	0.755393	3			98.2457	76	10^-37.5191																		0
63067	2	63067	Hemiptelea		eukaryota	false	7553.93	100	100	0.755393	3			98.942	63.6667	10^-30.048																	[63068]	0
63068	1	63067	Hemiptelea davidii		eukaryota	false	7553.93	100	100	0.755393	3			98.942	63.6667	10^-30.048																		0
52612	1	52611	Calopteryx splendens	banded demoiselle	eukaryota	false	7553.93	100	100	0.755393	3			92.5087	75.6667	10^-31.3454																		0
51502	2	51502	Cynomorium		eukaryota	false	7553.93	100	100	0.755393	3			100	69	10^-34.5925																	[51503]	0
51503	1	51502	Cynomorium coccineum		eukaryota	false	7553.93	100	100	0.755393	3			100	69	10^-34.5925																		0
49718	2	49718	Hemiphylacus		eukaryota	false	7553.93	100	100	0.755393	3			98.667	75	10^-37.2961																	[1133555]	0
1133555	1	49718	Hemiphylacus alatostylus		eukaryota	false	7553.93	100	100	0.755393	3			98.667	75	10^-37.2961																		0
49714	2	49714	Eremurus		eukaryota	false	7553.93	100	100	0.755393	3			98.2397	75.6667	10^-37.2923																	[2715293]	0
2715293	1	49714	Eremurus robustus		eukaryota	false	7553.93	100	100	0.755393	3			98.2397	75.6667	10^-37.2923																		0
45927	2	45927	Pratylenchus		eukaryota	false	7553.93	100	100	0.755393	3			100	75	10^-38.6685																	[623049]	0
623049	1	45927	Pratylenchus curvicauda		eukaryota	false	7553.93	100	100	0.755393	3			100	75	10^-38.6685																		0
45324	2	45324	Bombax		eukaryota	false	7553.93	100	100	0.755393	3			99.5557	75	10^-38.211																	[45325]	0
45325	1	45324	Bombax ceiba	Indian kapok	eukaryota	false	7553.93	100	100	0.755393	3			99.5557	75	10^-38.211																		0
43781	2	43781	Dipteronia		eukaryota	false	7553.93	100	100	0.755393	3			99.0195	53	10^-23.0373																	[43782]	0
43782	1	43781	Dipteronia sinensis		eukaryota	false	7553.93	100	100	0.755393	3			99.0195	53	10^-23.0373																		0
13415	1	13414	Chamaecyparis obtusa		eukaryota	false	7553.93	100	100	0.755393	3			100	76	10^-39.3489																		0
7463	1	7459	Apis florea	little honeybee	eukaryota	false	7553.93	100	100	0.755393	3			90.236	66.6667	10^-23.8544																		0
7106	2	7106	Spodoptera		eukaryota	false	7553.93	100	100	0.755393	3			89.8387	66.6667	10^-23.8574					100	0.503595	2			92	25	10^-8.21816					[7108, 69820]	0
7045	2	7045	Sitophilus		eukaryota	false	7553.93	100	100	0.755393	3			90.589	63.3333	10^-22.507																	[7048]	0
7048	1	7045	Sitophilus oryzae	rice weevil	eukaryota	false	7553.93	100	100	0.755393	3			90.589	63.3333	10^-22.507																		0
2607531	1	6643	Octopus sinensis	East Asian common octopus	eukaryota	false	7553.93	100	100	0.755393	3			93.6713	69.6667	10^-29.0948																		0
5761	2	5761	Naegleria		eukaryota	false	7553.93	100	100	0.755393	3			86.772	75.6667	10^-25.3984																	[5762]	0
5762	1	5761	Naegleria gruberi		eukaryota	false	7553.93	100	100	0.755393	3			86.772	75.6667	10^-25.3984																		0
5305	2	5305	Phanerochaete		eukaryota	false	7553.93	100	100	0.755393	3			94.2797	51	10^-17.8133					100	0.503595	2			98	24.5	10^-6.29801					[231932, 231939, 5306]	0
4306	2	4306	Euonymus		eukaryota	false	7553.93	100	100	0.755393	3			98.2143	69.3333	10^-33.4462																	[4307]	0
4307	1	4306	Euonymus alatus		eukaryota	false	7553.93	100	100	0.755393	3			98.2143	69.3333	10^-33.4462																		0
4030	2	4030	Pelargonium		eukaryota	false	7553.93	100	100	0.755393	3			98.667	75	10^-37.2961					100	1.00719	4			100	23	10^-4.09787					[28968, 364522, 73213, 73190, 73188]	0
28968	1	4030	Pelargonium cotyledonis		eukaryota	false	7553.93	100	100	0.755393	3			98.667	75	10^-37.2961																		0
37769	1	5206	Cryptococcus gattii VGI		eukaryota	false	5085.75	100	100	0.755393	3			93.0753	66.3333	10^-26.3788					100	0.503595	2			100	25	10^-7.83897						1
1859096	1	5206	Cryptococcus gattii VGII		eukaryota	false	49.7936	100	100	0.755393	3			92.9653	47	10^-15.093																		0
5619	1	5206	Cryptococcus wingfieldii		eukaryota	false	0.441538	0.886737	0.886737	0.755393	3			91.4413	55	10^-18.2329	0.335129	0.473944																0
105767	2	105767	Tremella		eukaryota	false	5080.61	100	0.886737	0.755393	3			91.5803	66.3333	10^-25.0013	0.335129	0.473944			100	0.503595	2			93.75	24	10^-4.6112					[64657, 5217]	0
2676233	2	2676233	Sphingosinithalassobacter		bacteria	false	5035.95	100	100	0.755393	3			93.4943	72.6667	10^-30.678																	[2711215, 2762748]	0
1910789	2	1910789	Diutina		eukaryota	false	5035.95	100	100	0.755393	3			88.999	61.3333	10^-19.7771																	[5481, 1229076]	0
84567	2	84567	Pedobacter		bacteria	false	5035.95	100	-0.667149	0.755393	3			92.033	50.3333	10^-16.4305	2.17676	2.13051			100	1.00719	4			98.95	24.75	10^-6.26906					[1740090, 425514, 188932, 332999, 363852]	0
60849	2	60849	Vorticella		eukaryota	false	5035.95	100	100	0.755393	3			99.111	75.6667	10^-38.2072																	[1295638, 679523]	0
54723	2	54723	Hansenia		eukaryota	false	5035.95	100	100	0.755393	3			98.5355	69	10^-33.2175					100	0.251798	1			100	25	10^-7.58503					[1978917, 165499]	0
40787	2	40787	Tiarella		eukaryota	false	5035.95	100	100	0.755393	3			99.5557	75.6667	10^-38.6647																	[369350, 61222]	0
34487	2	34487	Conidiobolus		eukaryota	false	5035.95	100	100	0.755393	3			96.0937	64	10^-27.5463																	[1167838, 1973308]	0
34444	2	34444	Lactarius		eukaryota	false	5035.95	100	100	0.755393	3			91.8827	64	10^-23.8837																	[71966, 416442]	0
5890	2	5890	Tetrahymena		eukaryota	false	5035.95	100	100	0.755393	3			93.4153	75.6667	10^-32.2603																	[31278, 5911]	0
5806	2	5806	Cryptosporidium		eukaryota	false	5035.95	100	100	0.755393	3			94.5377	65.3333	10^-27.0767																	[90962, 5807]	1
5193	2	5193	Morchella		eukaryota	false	5035.95	100	0.30803	0.755393	3			95.5553	44.6667	10^-15.3346	0.526179	0.744129			100	0.503595	2			100	24.5	10^-5.7066					[5194, 1174673]	0
1174673	1	5193	Morchella importuna		eukaryota	false	23.2683	100	100	0.755393	3			95.5553	44.6667	10^-15.3346																		0
4672	2	4672	Dioscorea		eukaryota	false	5035.95	100	100	0.755393	3			99.5613	65	10^-31.4245					100	0.503595	2			81.8	22	10^-3.27096					[330167, 167590, 1933796]	0
3038	2	3038	Euglena		eukaryota	false	5035.95	100	100	0.755393	3			98.1737	74	10^-36.1584					100	0.251798	1			95.2	21	10^-3.61439					[1188009, 167850, 3039]	0
-200029026	2	-200029026	non-genus-specific reads in family Staphylinidae		eukaryota	false	5035.95	100	100	0.755393	3			94.7763	44.3333	10^-14.2009																	[1796566, 2727353]	0
324770	1	490731	Kwoniella dejecticola		eukaryota	false	457.803	100	100	0.755393	3			96.536	38.3333	10^-11.9701																		0
72558	1	63265	Sporisorium reilianum		eukaryota	false	2523.36	100	1.32317	0.755393	3			92.1467	66	10^-25.2447	0.263089	0.372065			100	0.251798	1			100	24	10^-5.95468						0
665874	2	665874	Limnohabitans		bacteria	false	2517.98	100	-0.831878	0.755393	3			100	76	10^-39.3489	22.5318	26.1774			100	0.503595	2			97.9	24.5	10^-6.33827					[1100706, 540061, 1678129, 768543]	0
576611	1	44013	Polynucleobacter asymbioticus		bacteria	false	-2.35393	-1.01479	-1.01479	0.755393	3			100	74.6667	10^-38.4417	3.4703	2.67535																0
1842727	1	28065	Rhodoferax koreense		bacteria	false	0.199639	0.30803	0.30803	0.755393	3			92.9023	71	10^-29.0875	0.526179	0.744129																0
1485	2	1485	Clostridium		bacteria	false	2517.98	100	-3.42433	0.755393	3			95.4453	36.3333	10^-10.1635	3.18214	0.708679			100	0.251798	1			96	25	10^-9.4908					[1513, 1520, 1491]	2
279058	1	202907	Collimonas arenae		bacteria	false	0.361666	0.886737	0.886737	0.755393	3			99.1227	75.3333	10^-37.9804	0.335129	0.473944																0
5076	1	5073	Penicillium chrysogenum		eukaryota	false	55.3744	100	-0.699882	0.755393	3			100	63	10^-30.5327	73.9281	104.55			100	1.00719	4			95.8	23.75	10^-4.39458						0
5081	1	5073	Penicillium sp.		eukaryota	false	-0.206182	-0.504078	-0.504078	0.755393	3			100	76	10^-39.3489	2.63089	3.72065																0
32002	1	222	Achromobacter denitrificans		bacteria	false	0.125398	0.0898163	0.0898163	0.755393	3			96.2187	65	10^-28.6713	0.670257	0.947887																0
319627	1	5052	Aspergillus sclerotioniger		eukaryota	false	281.192	100	1.32317	0.755393	3			90.4087	52.6667	10^-16.1928	0.263089	0.372065			100	4.02876	16	1	13	98.8571	69	10^-43.1851						0
5062	1	5052	Aspergillus oryzae		eukaryota	false	175.07	100	-0.453324	0.755393	3			94.2043	66.3333	10^-27.2927	2.10472	2.97652			100	2.51798	10			95.55	24.6	10^-5.67008						0
1069201	1	5052	Aspergillus luchuensis		eukaryota	false	69.9294	100	-0.368729	0.755393	3			97.6873	71.3333	10^-33.8874	1.57854	2.23239			100	1.00719	4			100	24	10^-6.12001						0
1191711	1	5052	Aspergillus brunneoviolaceus		eukaryota	false	52.6809	100	100	0.755393	3			93.7213	65.6667	10^-26.8402																		0
5068	1	5052	Aspergillus tubingensis		eukaryota	false	35.0458	100	-0.030349	0.755393	3			90.93	61.3333	10^-21.1569	0.789268	1.11619			100	0.503595	2			100	24.5	10^-7.76399						0
288669	1	5052	Aspergillus vadensis		eukaryota	false	0.697056	1.32317	1.32317	0.755393	3			88.5967	76	10^-27.4551	0.263089	0.372065																0
327069	1	3052	Chlamydomonas sp. CCMP233		eukaryota	false	99.9508	100	100	0.755393	3			99.5613	76	10^-38.8915																		0
558537	1	80865	Delftia lacustris		bacteria	false	204.518	100	100	0.755393	3			99.5613	76	10^-38.8915																		0
303400	1	2857	Nitzschia palea		eukaryota	false	0.078185	0.0898163	0.0898163	0.755393	3			94.2983	76	10^-33.402	0.670257	0.947887																0
1602338	2	1602338	Emcibacter		bacteria	false	99.951	1.32317	1.32317	0.755393	3			94.9937	40	10^-12.1806	0.263089	0.372065															[2043170]	0
2043170	1	1602338	Emcibacter congregatus		bacteria	false	99.951	100	100	0.755393	3			94.9937	40	10^-12.1806																		0
3808	2	3808	Acacia		eukaryota	false	99.951	1.32317	1.32317	0.755393	3			96.8743	60.6667	10^-26.6505	0.263089	0.372065															[138025]	0
138025	1	3808	Acacia ligulata		eukaryota	false	99.951	100	100	0.755393	3			96.8743	60.6667	10^-26.6505																		0
71937	2	71937	Entoloma		eukaryota	false	66.634	1.32317	1.32317	0.755393	3			92.4777	57.3333	10^-20.264	0.263089	0.372065															[1874895, 71938]	0
3896	2	3896	Sophora		eukaryota	false	66.634	1.32317	1.32317	0.755393	3			92.7537	56	10^-21.196	0.263089	0.372065															[49840, 200492]	0
76777	1	55193	Malassezia sympodialis		eukaryota	false	-0.947576	-0.574553	-0.574553	0.755393	3			94.677	46	10^-15.3274	1.1244	0.642251																0
51221	1	40144	Tricholoma bakamatsutake		eukaryota	false	48.8292	100	100	0.755393	3			96.6097	45.6667	10^-16.4863																		0
1822464	2	1822464	Paraburkholderia		bacteria	false	38.1595	-1.51548	-1.51548	0.755393	3			94.0863	69.3333	10^-29.3258	5.62199	3.21125															[311231, 134536, 1926494]	0
458351	2	458351	Pediomelum		eukaryota	false	23.2683	0.30803	0.30803	0.755393	3			100	74	10^-37.9883	0.526179	0.744129															[247917]	0
247917	1	458351	Pediomelum tenuiflorum		eukaryota	false	23.2683	100	100	0.755393	3			100	74	10^-37.9883																		0
37096	2	37096	Rhodomonas		eukaryota	false	14.0169	-0.556672	-0.556672	0.755393	3			100	73.3333	10^-37.535	1.6036	1.52371															[302021, 295837, 52970]	0
766733	2	766733	Scheffersomyces		eukaryota	false	5.02437	-0.19954	-0.19954	0.755393	3			88.7467	62	10^-19.7903	1.05236	1.48826															[1788519, 4924]	0
13562	2	13562	Heterobasidion		eukaryota	false	1.32252	1.32317	1.32317	0.755393	3			90.968	61.6667	10^-21.3934	0.263089	0.372065															[984962]	0
984962	1	13562	Heterobasidion irregulare		eukaryota	false	1.32252	1.32317	1.32317	0.755393	3			90.968	61.6667	10^-21.3934	0.263089	0.372065																0
877559	2	877559	Thecamonas		eukaryota	false	0.593967	0.886737	0.886737	0.755393	3			92.874	41	10^-11.4866	0.335129	0.473944															[529818]	0
529818	1	877559	Thecamonas trahens		eukaryota	false	0.593967	0.886737	0.886737	0.755393	3			92.874	41	10^-11.4866	0.335129	0.473944																0
51474	2	51474	Phormium		eukaryota	false	0.0716733	0.30803	0.30803	0.755393	3			94.737	76	10^-33.8595	0.526179	0.744129															[51475]	0
51475	1	51474	Phormium tenax		eukaryota	false	0.0716733	0.30803	0.30803	0.755393	3			94.737	76	10^-33.8595	0.526179	0.744129																0
590	2	590	Salmonella		bacteria	false	-1.31427	-0.722331	-0.722331	0.755393	3			100	75.5	10^-39.0087	92.1064	126.467			-0.78036	1.51079	6			97.2833	24.3333	10^-7.80469	3634.03	4654.93			[28901]	1
28901	1	590	Salmonella enterica		bacteria	false	-1.31427	-0.722562	-0.722562	0.755393	3			100	75.5	10^-39.0087	90.7909	124.606			-0.78036	1.51079	6			97.2833	24.3333	10^-7.80469	3634.03	4654.93				1
1515428	2	1515428	Neocatenulostroma		eukaryota	false	-2.42016	-1.78993	-1.78993	0.755393	3			100	75	10^-38.6685	1.72262	0.540372															[1431937]	0
1431937	1	1515428	Neocatenulostroma microsporum		eukaryota	false	-2.42016	-1.78993	-1.78993	0.755393	3			100	75	10^-38.6685	1.72262	0.540372																0
131309	2	131309	Parastrongyloides		eukaryota	false	-2.42016	-1.78993	-1.78993	0.755393	3			93.889	39	10^-11.0501	1.72262	0.540372															[131310]	0
131310	1	131309	Parastrongyloides trichosuri		eukaryota	false	-2.42016	-1.78993	-1.78993	0.755393	3			93.889	39	10^-11.0501	1.72262	0.540372																0
1051312	1	3603	Vitis lanata		eukaryota	false	4985.59	100	100	0.503595	2			99.342	76	10^-38.6628																		0
1046255	1	3603	Vitis biformis		eukaryota	false	4985.59	100	100	0.503595	2			100	75.5	10^-39.0087																		0
754099	1	3603	Vitis jacquemontii		eukaryota	false	4985.59	100	100	0.503595	2			100	74.5	10^-38.3283																		0
345149	1	3603	Vitis tiliifolia		eukaryota	false	4985.59	100	100	0.503595	2			99.342	75.5	10^-38.3225																		0
345145	1	3603	Vitis betulifolia		eukaryota	false	4985.59	100	100	0.503595	2			99.342	75.5	10^-38.3225																		0
246827	1	3603	Vitis shuttleworthii		eukaryota	false	4985.59	100	100	0.503595	2			100	52	10^-23.0454																		0
153476	1	3603	Vitis thunbergii		eukaryota	false	4985.59	100	100	0.503595	2			99.342	59	10^-27.1264																		0
3904	2	3904	Vicia		eukaryota	false	1.86204e+08	100	0.355456	0.503595	2			95.3845	70	10^-31.1515	0.335129	0.473944			100	19750.7	78439	2	78433	88.332	1017.29	10^-287.579					[3908, 3906, 1144939, 347188]	0
1571544	1	5121	Erysiphe coriariae		eukaryota	false	4985.59	100	100	0.503595	2			100	76	10^-39.3489																		0
380742	1	5121	Erysiphe paeoniae		eukaryota	false	4985.59	100	100	0.503595	2			98.684	76	10^-37.9766																		0
81923	1	5121	Erysiphe heraclei		eukaryota	false	4985.59	100	100	0.503595	2			100	73.5	10^-37.6483																		0
79286	1	5121	Erysiphe glycines		eukaryota	false	4985.59	100	100	0.503595	2			100	75.5	10^-39.0087																		0
674062	1	4441	Camellia gymnogyna		eukaryota	false	237.04	100	100	0.503595	2			100	55	10^-25.0796																		0
3710	1	3705	Brassica nigra	black mustard	eukaryota	false	5877.52	100	100	0.503595	2			100	65	10^-31.874					100	0.251798	1			95.8	24	10^-5.42946						0
470174	1	5498	Cladosporium ramotenellum		eukaryota	false	4985.59	100	100	0.503595	2			99.342	76	10^-38.6628																		0
70808	1	5498	Cladosporium tenuissimum		eukaryota	false	4985.59	100	100	0.503595	2			100	76	10^-39.3489																		0
2767211	1	186768	Thrips tabaci associated mitovirus 3		viruses	false	10021.5	100	100	0.503595	2			98.0265	76	10^-37.2904					100	0.503595	2			95.9	24.5	10^-4.64471						0
2719466	1	186768	Plasmopara viticola lesion associated mitovirus 39		viruses	false	10021.5	100	100	0.503595	2			98.6755	75.5	10^-37.6363					100	0.503595	2			100	24.5	10^-4.99345						0
2692002	1	-200011012	Plasmopara viticola lesion associated Partitivirus 4		viruses	false	5035.95	100	100	0.503595	2			100	76	10^-39.3489																		0
2587552	1	-200	Penicillium glabrum negative-stranded RNA virus 1		viruses	false	47.9983	100	100	0.503595	2			94.737	38	10^-10.8302																		0
2015801	1	-200	Propionibacteriales bacterium		bacteria	false	47.9983	100	100	0.503595	2			98.684	75	10^-37.2962																		0
1781388	1	-200	uncultured bacterium gwa2_scaffold_566		bacteria	false	47.9983	100	100	0.503595	2			95.122	41	10^-12.8557																		0
1034858	1	-200	Placozoa sp. H4		eukaryota	false	47.9983	100	100	0.503595	2			81.69	71	10^-18.1067																		0
748621	1	-200	Dothideomycetes sp. TRN 153		eukaryota	false	47.9983	100	100	0.503595	2			94.399	57.5	10^-22.6605																		0
183512	1	-200	uncultured Chrysophyceae		eukaryota	false	47.9983	100	100	0.503595	2			100	71.5	10^-36.2881																		0
1715222	1	-200	Chaetothyriales sp.		eukaryota	false	0.310265	0.646409	0.646409	0.503595	2			100	76	10^-39.3489	0.263089	0.372065																0
1709936	1	-200	Eurotiomycetes sp.		eukaryota	false	-0.0145672	-0.0303494	-0.0303494	0.503595	2			100	76	10^-39.3489	0.526179	0.744129																0
283062	1	-200	eukaryotic picoplankton environmental sample		eukaryota	false	-0.0145672	-0.0303494	-0.0303494	0.503595	2			100	75	10^-38.6685	0.526179	0.744129																0
137771	1	-200	uncultured diatom		eukaryota	false	-0.275647	-0.574286	-0.574286	0.503595	2			100	76	10^-39.3489	2.68103	3.79155																0
23809	2	23809	Ailanthus		eukaryota	false	8.12299e+06	100	100	0.503595	2			100	76	10^-39.3489					100	811.795	3224	1	3223	97.3623	37.9917	10^-16.873					[23810]	0
23810	1	23809	Ailanthus altissima		eukaryota	false	8.12299e+06	100	100	0.503595	2			100	76	10^-39.3489					100	811.795	3224	1	3223	97.3623	37.9917	10^-16.873						0
75948	1	4235	Lactuca saligna		eukaryota	false	152195	100	100	0.503595	2			99.3335	59	10^-27.1241					100	15.3597	61			91.1372	23.6744	10^-5.07306						0
2719804	1	186767	Bremia lactucae associated narnavirus 3		viruses	false	15107.9	100	100	0.503595	2			100	76	10^-39.3489					100	1.00719	4			97.925	24.5	10^-6.99784						0
2719523	1	186767	Plasmopara viticola lesion associated narnavirus 38		viruses	false	10071.9	100	100	0.503595	2			95.3945	76	10^-34.5456					100	0.503595	2			98	24.5	10^-6.08108						0
4098	1	4085	Nicotiana tomentosiformis		eukaryota	false	721739	100	100	0.503595	2			95.17	51.5	10^-19.2757					100	72.0141	286	1	223	85.0166	191.512	10^-108.36						0
2714767	1	40685	Salix paraflabellaris		eukaryota	false	15.5122	100	100	0.503595	2			100	69	10^-34.5893																		0
114511	1	3402	Magnolia omeiensis		eukaryota	false	66.634	100	100	0.503595	2			90.86	75	10^-27.0162																		0
22868	2	22868	Anemone		eukaryota	false	1.70467e+06	100	100	0.503595	2			100	59.5	10^-28.1484					100	170.467	677	1	676	93.9599	32.969	10^-13.6705					[714493, 387291, 231674]	0
2719861	1	-200011006	Erysiphales associated toti-like virus 1		viruses	false	201438	100	100	0.503595	2			93.8415	40.5	10^-11.8318					100	19.6402	78	1	78	55.782	294	10^-104.62						0
91942	2	91942	Hortaea		eukaryota	false	1.61402e+06	100	0.646409	0.503595	2			93.421	76	10^-32.4871	0.263089	0.372065			100	197.157	783	4	86	89.5116	34.8024	10^-7.65378					[91943, 706561]	0
91943	1	91942	Hortaea werneckii		eukaryota	false	1.61402e+06	100	0.646409	0.503595	2			93.421	76	10^-32.4871	0.263089	0.372065			100	161.402	641	2	15	95.1479	25.8901	10^-6.7042						0
2686493	1	186783	Plasmopara viticola lesion associated ourmia-like virus 25		viruses	false	38995	100	100	0.503595	2			95.37	49	10^-17.5951					100	3.77696	15	1	9	77.0869	61.1333	10^-24.9199						0
2686547	1	186783	Plasmopara viticola lesion associated ourmia-like virus 74		viruses	false	11297.3	100	100	0.503595	2			97.8875	69.5	10^-32.8691					100	1.00719	4			88.6	24	10^-5.02659						0
2686523	1	186783	Plasmopara viticola lesion associated ourmia-like virus 52		viruses	false	6261.35	100	100	0.503595	2			97.3505	75.5	10^-36.264					100	0.503595	2			98	24.5	10^-5.19774						0
2686512	1	186783	Plasmopara viticola lesion associated ourmia-like virus 42		viruses	false	6261.35	100	100	0.503595	2			96.9605	64	10^-28.4455					100	0.503595	2			93.35	23	10^-4.84647						0
73291	1	4231	Helianthus grosseserratus		eukaryota	false	90.3491	100	100	0.503595	2			100	62	10^-29.8308																		0
135859	1	5598	Alternaria citri		eukaryota	false	2954.78	100	100	0.503595	2			99.342	76	10^-38.6628																		0
29911	1	5598	Alternaria brassicae		eukaryota	false	2954.78	100	100	0.503595	2			100	75.5	10^-39.0087																		0
5605	2	5605	Saitoella		eukaryota	false	941723	100	100	0.503595	2			94.2315	59.5	10^-22.6611					100	93.6687	372	2	366	69.1932	88.1033	10^-27.9257					[5606]	0
5606	1	5605	Saitoella complicata		eukaryota	false	941723	100	100	0.503595	2			94.2315	59.5	10^-22.6611					100	93.6687	372	2	366	69.1932	88.1033	10^-27.9257						0
21880	2	21880	Salvia	sages	eukaryota	false	919061	100	0.646409	0.503595	2			100	74	10^-37.9882	0.263089	0.372065			100	92.9133	369	6	159	95.1761	53.9418	10^-26.0947					[180675, 226208, 95165, 49212]	0
226208	1	21880	Salvia miltiorrhiza		eukaryota	false	5068.5	100	100	0.503595	2			100	74	10^-37.9882					100	0.503595	2			88	24.5	10^-5.04672						0
71927	2	71927	Termitomyces		eukaryota	false	798198	100	100	0.503595	2			100	43.5	10^-17.2951					100	79.568	316	1	315	44.4238	540.299	10^-140.012					[1916073, 1306850]	0
1916073	1	71927	Termitomyces sp.		eukaryota	false	798198	100	100	0.503595	2			100	43.5	10^-17.2951					100	79.3162	315	1	315	44.28	542	10^-140.461						0
93132	1	32263	Tetranychus truncatus		eukaryota	false	5035.95	100	100	0.503595	2			100	75.5	10^-39.0087																		0
93129	1	32263	Tetranychus cinnabarinus	carmine spider mite	eukaryota	false	5035.95	100	100	0.503595	2			98.0265	75.5	10^-36.9502																		0
361561	1	3898	Trifolium aureum		eukaryota	false	5035.95	100	100	0.503595	2			100	63.5	10^-30.8557																		0
34281	1	3633	Gossypium trilobum		eukaryota	false	849.319	100	100	0.503595	2			100	57.5	10^-26.7757																		0
42677	1	5506	Fusarium subglutinans		eukaryota	false	4755.19	100	100	0.503595	2			93.1485	58.5	10^-22.6714					100	0.251798	1			90.9	22	10^-3.51004						0
2502994	1	5506	Fusarium odoratissimum		eukaryota	false	2237.21	100	100	0.503595	2			94.058	69.5	10^-29.44																		0
3656	1	3655	Cucumis melo	muskmelon	eukaryota	false	552323	49.6436	-0.0303494	0.503595	2			99.3505	76.5	10^-39.003	0.526179	0.744129			49.6436	187.337	744	8	435	93.1859	66.2101	10^-35.1392	2.63089	3.72065				0
35883	1	4119	Ipomoea nil	Japanese morning glory	eukaryota	false	523745	100	100	0.503595	2			100	46.5	10^-19.3201					100	52.3739	208	4	147	95.696	143.421	10^-85.1267						0
4539	2	4539	Panicum		eukaryota	false	355018	100	-5.67971	0.503595	2			97.561	58.5	10^-26.1023	1.45953	0.168307			100	37.5178	149			94.823	24.1062	10^-6.46064					[206008, 4540]	0
206008	1	4539	Panicum hallii		eukaryota	false	355018	100	-5.67971	0.503595	2			97.561	58.5	10^-26.1023	1.45953	0.168307			100	35.5035	141			94.5689	24.1698	10^-6.53282						0
45061	1	45059	Frankliniella tritici		eukaryota	false	5035.95	100	100	0.503595	2			96.7105	76	10^-35.918																		0
111850	2	111850	Ammopiptanthus		eukaryota	false	292085	100	100	0.503595	2			100	58	10^-27.137					100	28.7049	114	1	57	74.943	126.043	10^-42.6831					[126911]	0
126911	1	111850	Ammopiptanthus mongolicus		eukaryota	false	292085	100	100	0.503595	2			100	58	10^-27.137					100	28.7049	114	1	57	74.943	126.043	10^-42.6831						0
209	2	209	Helicobacter		bacteria	false	289567	100	0.355456	0.503595	2			87.028	65.5	10^-20.5434	0.335129	0.473944			100	29.2085	116	1	115	99.8077	76.5	10^-33.3176					[210, 214, 29419]	1
29419	1	209	Helicobacter canis		bacteria	false	17.9006	100	100	0.503595	2			87.028	65.5	10^-20.5434																		0
2072590	1	149698	Massilia armeniaca		bacteria	false	8.54224	100	100	0.503595	2			95.5475	59.5	10^-24.0334																		0
871742	1	149698	Massilia flava		bacteria	false	-0.0647877	-0.758439	-0.758439	0.503595	2			92.763	76	10^-31.8009	2.96602	3.2467																0
1502711	2	1502711	Erythranthe		eukaryota	false	249280	100	-0.255936	0.503595	2			95.455	44	10^-14.8836	0.789268	1.11619			100	24.928	99	1	26	92.799	32.6392	10^-11.007					[4155]	0
4155	1	1502711	Erythranthe guttata	spotted monkey flower	eukaryota	false	249280	100	-0.255936	0.503595	2			95.455	44	10^-14.8836	0.789268	1.11619			100	24.928	99	1	26	92.799	32.6392	10^-11.007						0
74410	1	33194	Bipolaris cookei		eukaryota	false	32733.7	100	100	0.503595	2			100	74.5	10^-38.3284					100	2.76977	11			95.1091	24.0909	10^-5.03179						0
398673	1	5543	Trichoderma gamsii		eukaryota	false	15109	100	0.646409	0.503595	2			87.9245	69	10^-22.9247	0.263089	0.372065			100	1.51079	6			95.66	23.8	10^-4.9342						0
104242	2	104242	Clavaria		eukaryota	false	151079	100	100	0.503595	2			90.0975	50	10^-14.8313					100	14.6043	58	3	58	60.1192	79.4643	10^-20.2857					[264083]	0
264083	1	104242	Clavaria fumosa		eukaryota	false	151079	100	100	0.503595	2			90.0975	50	10^-14.8313					100	14.6043	58	3	58	60.1192	79.4643	10^-20.2857						0
15437	2	15437	Cynodon		eukaryota	false	151079	100	100	0.503595	2			100	73	10^-37.3079					100	14.6043	58	1	57	88.3906	78.069	10^-34.6744					[1920021]	0
1920021	1	15437	Cynodon dactylon x Cynodon transvaalensis		eukaryota	false	151079	100	100	0.503595	2			100	73	10^-37.3079					100	14.6043	58	1	57	88.3906	78.069	10^-34.6744						0
215249	2	215249	Acaromyces		eukaryota	false	110791	100	100	0.503595	2			91.8645	43	10^-12.1531					100	10.5755	42	1	38	79.6556	55.7353	10^-23.6923					[215250]	0
215250	1	215249	Acaromyces ingoldii		eukaryota	false	110791	100	100	0.503595	2			91.8645	43	10^-12.1531					100	10.5755	42	1	38	79.6556	55.7353	10^-23.6923						0
1803640	2	1803640	Dorcoceras		eukaryota	false	108273	100	100	0.503595	2			100	69	10^-34.5887					100	10.3237	41			90.1897	23.7179	10^-5.12851					[472368]	0
472368	1	1803640	Dorcoceras hygrometricum		eukaryota	false	108273	100	100	0.503595	2			100	69	10^-34.5887					100	10.3237	41			90.1897	23.7179	10^-5.12851						0
170555	1	61471	Timema monikensis		eukaryota	false	12589.9	100	100	0.503595	2			92.012	44.5	10^-13.1635					100	0.755393	3			91.8	24.3333	10^-5.35408						0
174080	1	5199	Cladonia uncialis		eukaryota	false	10071.9	100	100	0.503595	2			84.211	57	10^-14.085					100	0.503595	2			80.45	23	10^-3.91882						0
2774875	1	34072	Variovorax sp. 38R		bacteria	false	22.9137	100	100	0.503595	2			93.4035	75.5	10^-32.1469																		0
434014	1	34072	Variovorax sp. PBL-E5		bacteria	false	22.9137	100	100	0.503595	2			97.6095	66.5	10^-30.8332																		0
1034889	1	34072	Variovorax sp. HW608		bacteria	false	-0.00695417	-0.0303494	-0.0303494	0.503595	2			94.079	76	10^-33.1733	0.526179	0.744129																0
282217	1	34072	Variovorax sp. SRS16		bacteria	false	-0.101156	-0.441464	-0.441464	0.503595	2			92.105	76	10^-31.1147	1.34051	1.89577																0
7238	1	7215	Drosophila sechellia		eukaryota	false	3207.1	100	100	0.503595	2			84.772	56.5	10^-14.4566					100	0.251798	1			96	25	10^-8.64782						0
7232	1	7215	Drosophila navojoa		eukaryota	false	3207.1	100	100	0.503595	2			93.1285	41.5	10^-11.8227					100	0.251798	1			100	25	10^-7.10679						0
2358322	1	353918	Amphilophium steyermarkii		eukaryota	false	5035.95	100	100	0.503595	2			98.684	76	10^-37.9766																		0
2358316	1	353918	Amphilophium lactiflorum		eukaryota	false	5035.95	100	100	0.503595	2			100	75.5	10^-39.0087																		0
353981	1	353918	Amphilophium bauhinioides		eukaryota	false	5035.95	100	100	0.503595	2			100	75	10^-38.6685																		0
353974	1	353918	Amphilophium frutescens		eukaryota	false	5035.95	100	100	0.503595	2			100	75	10^-38.6685																		0
1698434	1	401624	Ceraceosorus africanus		eukaryota	false	5035.95	100	100	0.503595	2			99.3245	75	10^-37.9824																		0
5551	1	5550	Trichophyton rubrum		eukaryota	false	63101.2	100	100	0.503595	2			93.2815	71	10^-29.773					100	6.29494	25			99.136	24.44	10^-6.00419						1
4842	2	4842	Rhizopus		eukaryota	false	62949.4	100	100	0.503595	2			90.8655	52.5	10^-16.5351					100	12.0863	48			99.117	24.234	10^-6.62895					[64495, 58291, 936053, 4846]	2
58291	1	4842	Rhizopus microsporus		eukaryota	false	40287.6	100	100	0.503595	2			90.8655	52.5	10^-16.5351					100	3.52517	14			99.7143	24.3571	10^-7.12498						1
474922	1	5455	Colletotrichum gloeosporioides		eukaryota	false	25178.7	100	-0.368729	0.503595	2			95.129	70.5	10^-30.8048	1.05236	1.48826			100	2.51798	10			99.0889	24.3333	10^-5.92881						1
1368268	1	4028	Geranium subcaulescens		eukaryota	false	5035.95	100	100	0.503595	2			99.342	76	10^-38.6628																		0
379952	1	4028	Geranium phaeum		eukaryota	false	5035.95	100	100	0.503595	2			99.342	76	10^-38.6628																		0
29884	1	5314	Ganoderma applanatum		eukaryota	false	89.3551	100	100	0.503595	2			89.362	47	10^-12.7964																		0
5501	1	5500	Coccidioides immitis		eukaryota	false	42805.6	100	100	0.503595	2			91.874	48.5	10^-15.1863					100	3.77696	15			97.48	24.1333	10^-5.97141						1
3718	2	3718	Capsella		eukaryota	false	45323.6	100	100	0.503595	2			100	53	10^-23.7328					100	7.05033	28			98.5654	24.1923	10^-6.73437					[81985, 264402, 3719]	0
1446467	1	89966	Hymenobacter swuensis		bacteria	false	0.261186	0.646409	0.646409	0.503595	2			92.975	69	10^-27.728	0.263089	0.372065																0
2615203	1	89966	Hymenobacter baengnokdamensis		bacteria	false	-0.261933	-0.648258	-0.648258	0.503595	2			87.952	70	10^-23.604	6.05106	8.55749																0
354353	1	305399	Chrysoporthe austroafricana		eukaryota	false	7553.93	100	100	0.503595	2			94.4265	61	10^-24.3498					100	0.251798	1			95.8	24	10^-4.45593						0
305400	1	305399	Chrysoporthe cubensis		eukaryota	false	5035.95	100	100	0.503595	2			90.7545	75.5	10^-29.4021																		0
5454	1	5453	Ascochyta rabiei		eukaryota	false	35251.7	100	100	0.503595	2			90.728	75.5	10^-29.4021					100	3.02157	12			96.8333	24.0833	10^-5.87063						0
108930	2	108930	Nilaparvata		eukaryota	false	32733.7	100	100	0.503595	2			92.904	47	10^-14.8631					100	2.76977	11			87.7273	24.3636	10^-5.55387					[108931]	0
108931	1	108930	Nilaparvata lugens	brown planthopper	eukaryota	false	32733.7	100	100	0.503595	2			92.904	47	10^-14.8631					100	2.76977	11			87.7273	24.3636	10^-5.55387						0
749589	1	55170	Didymella pinodes	pea foot rot fungus	eukaryota	false	767.042	100	100	0.503595	2			88.8205	71.5	10^-25.3087																		0
28214	1	13687	Sphingomonas sp.		bacteria	false	5032.84	100	-0.728621	0.503595	2			100	70	10^-35.2675	1.26848	1.04977			100	0.503595	2			90	23.5	10^-4.1997						0
1517554	1	13687	Sphingomonas sp. HMP9		bacteria	false	426.541	100	100	0.503595	2			94.272	72	10^-31.1389																		0
1813879	1	13687	Sphingomonas sp. HKS19		bacteria	false	-0.749964	-0.175825	-0.175825	0.503595	2			90.4065	77.5	10^-30.077	0.670257	0.947887																0
1549858	1	13687	Sphingomonas taxi		bacteria	false	-9.62233	-2.2559	-2.2559	0.503595	2			96.761	64	10^-28.4524	1.72262	0.540372																0
65007	2	65007	Planoprotostelium		eukaryota	false	22661.8	100	100	0.503595	2			96.0525	76	10^-35.2318					100	2.76977	11			88.7545	24.5455	10^-4.80142					[1890364, 65008]	0
65008	1	65007	Planoprotostelium aurantium		eukaryota	false	10071.9	100	100	0.503595	2			96.0525	76	10^-35.2318					100	0.503595	2			96	25	10^-5.85823						0
64129	2	64129	Parrotia		eukaryota	false	22661.8	100	100	0.503595	2			100	43	10^-16.9522					100	1.76258	7			100	24	10^-5.26138					[64134]	0
64134	1	64129	Parrotia subaequalis		eukaryota	false	22661.8	100	100	0.503595	2			100	43	10^-16.9522					100	1.76258	7			100	24	10^-5.26138						0
337364	1	21555	Erodium chrysanthum		eukaryota	false	5035.95	100	100	0.503595	2			98.667	75	10^-37.2961																		0
2500546	1	1839	Nocardioides sp. HY056		bacteria	false	-3.75942	-4.22414	-4.22414	0.503595	2			91.6665	67.5	10^-26.7087	1.79465	0.305637																0
192250	1	105983	Apiotrichum dehoogii		eukaryota	false	5035.95	100	100	0.503595	2			92.6695	47.5	10^-15.1947																		0
7538	2	7538	Leptinotarsa		eukaryota	false	20143.8	100	100	0.503595	2			87.7255	55	10^-14.8143					100	1.51079	6			97.15	24.3333	10^-5.38897					[7539]	0
7539	1	7538	Leptinotarsa decemlineata	Colorado potato beetle	eukaryota	false	20143.8	100	100	0.503595	2			87.7255	55	10^-14.8143					100	1.51079	6			97.15	24.3333	10^-5.38897						0
29898	1	5533	Rhodotorula graminis		eukaryota	false	12652.8	100	100	0.503595	2			94.0295	47.5	10^-15.8816					100	1.25899	5			99.2	24.4	10^-5.10572						0
741276	1	5533	Rhodotorula taiwanensis		eukaryota	false	2580.89	100	100	0.503595	2			98	59.5	10^-26.0899					100	0.251798	1			95.5	22	10^-5.52143						0
1159320	2	1159320	Belonocnema		eukaryota	false	17625.8	100	100	0.503595	2			94.583	73.5	10^-32.1586					100	1.25899	5			93.26	24	10^-6.34214					[1159321]	0
1159321	1	1159320	Belonocnema treatae		eukaryota	false	17625.8	100	100	0.503595	2			94.583	73.5	10^-32.1586					100	1.25899	5			93.26	24	10^-6.34214						0
449632	2	449632	Parasteatoda		eukaryota	false	17625.8	100	100	0.503595	2			94.225	46.5	10^-15.2141					100	1.25899	5			94.78	23.6	10^-4.86847					[114398]	0
114398	1	449632	Parasteatoda tepidariorum	common house spider	eukaryota	false	17625.8	100	100	0.503595	2			94.225	46.5	10^-15.2141					100	1.25899	5			94.78	23.6	10^-4.86847						0
33187	2	33187	Uncinocarpus		eukaryota	false	17625.8	100	100	0.503595	2			91.116	58	10^-19.5701					100	1.25899	5			96	25	10^-6.34425					[33188]	0
33188	1	33187	Uncinocarpus reesii		eukaryota	false	17625.8	100	100	0.503595	2			91.116	58	10^-19.5701					100	1.25899	5			96	25	10^-6.34425						0
13289	2	13289	Tilletia		eukaryota	false	17625.8	100	100	0.503595	2			93.8785	61	10^-23.6757					100	2.51798	10			95.3778	24.1111	10^-6.64017					[43049, 117179, 157183, 13290]	0
43049	1	13289	Tilletia indica		eukaryota	false	17625.8	100	100	0.503595	2			93.8785	61	10^-23.6757					100	1.25899	5			98.4	24.4	10^-7.5224						0
30069	1	7164	Anopheles stephensi	Asian malaria mosquito	eukaryota	false	17625.8	100	100	0.503595	2			89.0225	50	10^-14.1423					100	1.25899	5			94.16	24.4	10^-6.31583						0
228709	1	126747	Cynanchum wilfordii		eukaryota	false	5035.95	100	100	0.503595	2			98.667	75	10^-37.2961																		0
1987369	1	4930	Saccharomyces jurei		eukaryota	false	56.4314	100	100	0.503595	2			92.9895	48	10^-15.5354																		0
1080349	1	4930	Saccharomyces eubayanus		eukaryota	false	56.4314	100	100	0.503595	2			91.42	46.5	10^-13.8304																		0
27291	1	4930	Saccharomyces paradoxus		eukaryota	false	56.4314	100	100	0.503595	2			93.561	40	10^-11.4963																		0
28612	1	28609	Rhagoletis zephyria	snowberry fruit fly	eukaryota	false	10071.9	100	100	0.503595	2			92.917	57	10^-20.9647					100	0.503595	2			100	23.5	10^-4.8745						0
1481248	1	870193	Pseudoidium neolycopersici		eukaryota	false	5035.95	100	100	0.503595	2			99.3335	75.5	10^-38.3225																		0
159075	2	159075	Acremonium		eukaryota	false	15107.9	100	100	0.503595	2			92.1055	76	10^-31.1147					100	1.00719	4			94	24.5	10^-5.73425					[5044]	0
5044	1	159075	Acremonium chrysogenum		eukaryota	false	15107.9	100	100	0.503595	2			92.1055	76	10^-31.1147					100	1.00719	4			94	24.5	10^-5.73425						0
115080	2	115080	Megalopta		eukaryota	false	15107.9	100	100	0.503595	2			93.202	62	10^-24.3526					100	1.00719	4			78.925	24.75	10^-5.48009					[115081]	0
115081	1	115080	Megalopta genalis		eukaryota	false	15107.9	100	100	0.503595	2			93.202	62	10^-24.3526					100	1.00719	4			78.925	24.75	10^-5.48009						0
7069	2	7069	Tribolium		eukaryota	false	15107.9	100	100	0.503595	2			89.7645	63	10^-21.5976					100	1.00719	4			91.875	24.5	10^-6.21535					[7070]	0
7070	1	7069	Tribolium castaneum	red flour beetle	eukaryota	false	15107.9	100	100	0.503595	2			89.7645	63	10^-21.5976					100	1.00719	4			91.875	24.5	10^-6.21535						0
3607	1	3606	Parthenocissus quinquefolia		eukaryota	false	5035.95	100	100	0.503595	2			98.6665	67.5	10^-32.1982																		0
106589	2	106589	Cupriavidus		bacteria	false	12589.9	100	-1.31306	0.503595	2			95.3055	75	10^-33.8652	6.67434	4.69951			100	1.51079	6			84.5333	24.6667	10^-4.53641					[164546, 96344, 106590, 119219]	0
28450	1	32008	Burkholderia pseudomallei		bacteria	false	1.33819	0.646409	0.646409	0.503595	2			99.3505	76	10^-38.6628	0.263089	0.372065																1
23216	2	23216	Rubus	bramble	eukaryota	false	12589.9	100	100	0.503595	2			100	59	10^-27.8103					100	2.26618	9			99.5556	24.2222	10^-7.33205					[1497950, 190230, 1813504, 59492, 32247]	0
7145	2	7145	Papilio		eukaryota	false	12589.9	100	100	0.503595	2			88.6595	64.5	10^-21.9235					100	1.76258	7			93.5286	24	10^-5.27139					[66420, 76194, 76193]	0
76194	1	7145	Papilio polytes	common Mormon	eukaryota	false	5035.95	100	100	0.503595	2			88.6595	64.5	10^-21.9235																		0
662	2	662	Vibrio		bacteria	false	12589.9	100	-1.14845	0.503595	2			97.297	37	10^-11.528	4.42555	3.41501			100	3.77696	15			97.7733	24.3333	10^-6.94984					[670, 2487322, 680, 2751178, 1853258, 29497, 672, 170673]	2
170673	1	662	Vibrio kanaloae		bacteria	false	57.8352	100	100	0.503595	2			97.297	37	10^-11.528																		0
84751	1	1392992	Anthracocystis flocculosa		eukaryota	false	12589.9	100	100	0.503595	2			89.5195	67	10^-22.9392					100	0.755393	3			94.5	24.6667	10^-7.47474						0
369122	2	369122	Dinoponera		eukaryota	false	12589.9	100	100	0.503595	2			89.6645	63	10^-21.5916					100	0.755393	3			85.4	24	10^-4.25186					[609295]	0
609295	1	369122	Dinoponera quadriceps		eukaryota	false	12589.9	100	100	0.503595	2			89.6645	63	10^-21.5916					100	0.755393	3			85.4	24	10^-4.25186						0
62701	2	62701	Podosphaera		eukaryota	false	12589.9	100	100	0.503595	2			97.3685	75.5	10^-36.264					100	1.25899	5			99.14	24.2	10^-6.36832					[135283, 2080718, 79249]	0
41687	2	41687	Scedosporium		eukaryota	false	12589.9	100	100	0.503595	2			89.495	55.5	10^-17.1923					100	1.00719	4			87.95	24.75	10^-6.00532					[563466, 5597]	2
563466	1	41687	Scedosporium apiospermum		eukaryota	false	12589.9	100	100	0.503595	2			89.495	55.5	10^-17.1923					100	0.755393	3			83.9333	24.6667	10^-5.61251						1
34630	2	34630	Rhipicephalus		eukaryota	false	12589.9	100	100	0.503595	2			90.1735	57	10^-18.2156					100	1.51079	6			94.2833	23.8333	10^-5.89213					[34632, 6941]	0
34632	1	34630	Rhipicephalus sanguineus	brown dog tick	eukaryota	false	12589.9	100	100	0.503595	2			90.1735	57	10^-18.2156					100	0.755393	3			100	24	10^-5.98911						0
43215	1	112497	Ramularia endophylla		eukaryota	false	-0.241638	-0.700406	-0.700406	0.503595	2			92.1055	75.5	10^-30.7745	53.1441	75.1571																0
1644131	1	29580	Janthinobacterium sp. 1_2014MBL_MicDiv		bacteria	false	2517.49	100	-1.18361	0.503595	2			100	76	10^-39.3489	1.86669	1.15164			100	0.251798	1			100	25	10^-7.2204						0
1707708	1	215251	Meira sp.		eukaryota	false	49.5934	100	100	0.503595	2			98.026	76	10^-37.2904																		0
47715	1	2759736	Lacticaseibacillus rhamnosus		bacteria	false	10071.9	100	100	0.503595	2			100	76	10^-39.3489					100	0.503595	2			90	25	10^-7.73351						0
1597	1	2759736	Lacticaseibacillus paracasei		bacteria	false	5035.95	100	100	0.503595	2			100	73	10^-37.3079																		0
529884	1	529883	Rhodoluna lacicola		bacteria	false	5035.95	100	100	0.503595	2			95.395	76	10^-34.5456																		0
186466	2	186466	Mizuhopecten		eukaryota	false	10071.9	100	100	0.503595	2			92.453	53	10^-18.2337					100	0.503595	2			68	25	10^-3.63255					[6573]	0
6573	1	186466	Mizuhopecten yessoensis	Yesso scallop	eukaryota	false	10071.9	100	100	0.503595	2			92.453	53	10^-18.2337					100	0.503595	2			68	25	10^-3.63255						0
139679	2	139679	Teleopsis		eukaryota	false	10071.9	100	100	0.503595	2			89.862	60	10^-20.2414					100	0.503595	2			100	25	10^-8.00496					[139649]	0
139649	1	139679	Teleopsis dalmanni		eukaryota	false	10071.9	100	100	0.503595	2			89.862	60	10^-20.2414					100	0.503595	2			100	25	10^-8.00496						0
73504	2	73504	Cladobotryum		eukaryota	false	10071.9	100	100	0.503595	2			95.3905	50	10^-18.2662					100	0.503595	2			91.9	24.5	10^-4.09964					[491253]	0
491253	1	73504	Cladobotryum mycophilum		eukaryota	false	10071.9	100	100	0.503595	2			95.3905	50	10^-18.2662					100	0.503595	2			91.9	24.5	10^-4.09964						0
57515	2	57515	Nicrophorus	sexton beetles	eukaryota	false	10071.9	100	100	0.503595	2			92.91	42	10^-12.1592					100	0.503595	2			78	25	10^-6.81798					[110193]	0
110193	1	57515	Nicrophorus vespilloides		eukaryota	false	10071.9	100	100	0.503595	2			92.91	42	10^-12.1592					100	0.503595	2			78	25	10^-6.81798						0
47204	2	47204	Pyronema		eukaryota	false	10071.9	100	100	0.503595	2			91.4475	76	10^-30.4285					100	0.503595	2			98	24.5	10^-6.62295					[337075]	0
337075	1	47204	Pyronema omphalodes		eukaryota	false	10071.9	100	100	0.503595	2			91.4475	76	10^-30.4285					100	0.503595	2			98	24.5	10^-6.62295						0
15747	2	15747	Phyllostachys		eukaryota	false	10071.9	100	100	0.503595	2			94.8895	59.5	10^-23.3473					100	0.755393	3			93.1	24.3333	10^-5.26609					[38705, 374952]	0
38705	1	15747	Phyllostachys edulis		eukaryota	false	10071.9	100	100	0.503595	2			94.8895	59.5	10^-23.3473					100	0.503595	2			89.65	24.5	10^-5.66551						0
7053	2	7053	Photinus		eukaryota	false	10071.9	100	100	0.503595	2			93.3085	50	10^-16.8923					100	0.503595	2			95.8	24	10^-7.42375					[7054]	0
7054	1	7053	Photinus pyralis	common eastern firefly	eukaryota	false	10071.9	100	100	0.503595	2			93.3085	50	10^-16.8923					100	0.503595	2			95.8	24	10^-7.42375						0
6411	2	6411	Helobdella		eukaryota	false	10071.9	100	100	0.503595	2			88.249	59.5	10^-18.5266					100	0.503595	2			96	25	10^-8.10361					[6412]	0
6412	1	6411	Helobdella robusta		eukaryota	false	10071.9	100	100	0.503595	2			88.249	59.5	10^-18.5266					100	0.503595	2			96	25	10^-8.10361						0
4950	1	4948	Torulaspora delbrueckii		eukaryota	false	5035.95	100	100	0.503595	2			94.595	37	10^-10.1556																		0
4910	2	4910	Kluyveromyces		eukaryota	false	10071.9	100	100	0.503595	2			89.51	60	10^-19.5552					100	0.503595	2			98	25	10^-5.48707					[4911]	0
4911	1	4910	Kluyveromyces marxianus		eukaryota	false	10071.9	100	100	0.503595	2			89.51	60	10^-19.5552					100	0.503595	2			98	25	10^-5.48707						0
44682	1	4053	Panax stipuleanatus		eukaryota	false	71.4107	100	100	0.503595	2			100	50.5	10^-22.0293																		0
2767890	2	2767890	Paucilactobacillus		bacteria	false	7553.93	100	100	0.503595	2			100	76	10^-39.3489					100	0.503595	2			100	24.5	10^-6.26895					[1296540, 1193095]	0
1296540	1	2767890	Lactobacillus nenjiangensis		bacteria	false	7553.93	100	100	0.503595	2			100	76	10^-39.3489					100	0.251798	1			100	25	10^-7.55909						0
1649474	2	1649474	Nibribacter		bacteria	false	7553.93	100	100	0.503595	2			92.061	75.5	10^-30.7745					100	0.251798	1			82.6	23	10^-3.24949					[2698458]	0
2698458	1	1649474	Nibribacter ruber		bacteria	false	7553.93	100	100	0.503595	2			92.061	75.5	10^-30.7745					100	0.251798	1			82.6	23	10^-3.24949						0
401469	2	401469	Undibacterium		bacteria	false	7553.93	100	100	0.503595	2			95.342	75.5	10^-34.2054					100	1.51079	6			100	24.5	10^-8.34084					[1119058, 401471, 2058624, 1131567]	0
230698	2	230698	Barbaceniopsis		eukaryota	false	7553.93	100	100	0.503595	2			98.684	76	10^-37.9766					100	0.251798	1			79.2	24	10^-3.60555					[1051461]	0
1051461	1	230698	Barbaceniopsis castillonii		eukaryota	false	7553.93	100	100	0.503595	2			98.684	76	10^-37.9766					100	0.251798	1			79.2	24	10^-3.60555						0
195164	2	195164	Agrilus		eukaryota	false	7553.93	100	100	0.503595	2			92.308	65	10^-25.0069					100	0.251798	1			83.3	24	10^-4.06098					[224129]	0
224129	1	195164	Agrilus planipennis	emerald ash borer	eukaryota	false	7553.93	100	100	0.503595	2			92.308	65	10^-25.0069					100	0.251798	1			83.3	24	10^-4.06098						0
122809	2	122809	Lagerstroemia		eukaryota	false	7553.93	100	100	0.503595	2			98.684	76	10^-37.9766					100	0.251798	1			92	25	10^-6.56864					[141186]	0
141186	1	122809	Lagerstroemia indica		eukaryota	false	7553.93	100	100	0.503595	2			98.684	76	10^-37.9766					100	0.251798	1			92	25	10^-6.56864						0
120384	2	120384	Kerria		eukaryota	false	7553.93	100	100	0.503595	2			98.0265	76	10^-37.2904					100	0.251798	1			91.7	24	10^-5.01011					[120385]	0
120385	1	120384	Kerria japonica		eukaryota	false	7553.93	100	100	0.503595	2			98.0265	76	10^-37.2904					100	0.251798	1			91.7	24	10^-5.01011						0
83484	2	83484	Linepithema		eukaryota	false	7553.93	100	100	0.503595	2			94.3305	61.5	10^-24.0141					100	0.251798	1			78.3	23	10^-4.05799					[83485]	0
83485	1	83484	Linepithema humile	Argentine ant	eukaryota	false	7553.93	100	100	0.503595	2			94.3305	61.5	10^-24.0141					100	0.251798	1			78.3	23	10^-4.05799						0
55500	2	55500	Triglochin		eukaryota	false	7553.93	100	100	0.503595	2			100	52.5	10^-23.3847					100	0.251798	1			100	25	10^-7.91364					[55501]	0
55501	1	55500	Triglochin maritima		eukaryota	false	7553.93	100	100	0.503595	2			100	52.5	10^-23.3847					100	0.251798	1			100	25	10^-7.91364						0
44447	1	41953	Pseudo-nitzschia delicatissima		eukaryota	false	5035.95	100	100	0.503595	2			100	61	10^-29.1652																		0
44446	1	41953	Pseudo-nitzschia americana		eukaryota	false	5035.95	100	100	0.503595	2			99.342	76	10^-38.6628																		0
34717	2	34717	Trachymyrmex		eukaryota	false	7553.93	100	100	0.503595	2			87.9035	62	10^-19.538					100	1.00719	4			95.75	23.25	10^-5.81596					[471704, 34720, 64791]	0
13786	2	13786	Trebouxia		eukaryota	false	7553.93	100	100	0.503595	2			98.026	76	10^-37.2904					100	0.755393	3			89.2333	24.6667	10^-5.61008					[2608996, 440082]	0
440082	1	13786	Trebouxia sp. LC-2007a		eukaryota	false	5035.95	100	100	0.503595	2			98.026	76	10^-37.2904																		0
187461	1	13414	Chamaecyparis formosensis		eukaryota	false	5035.95	100	100	0.503595	2			99.342	76	10^-38.6628																		0
12956	2	12956	Atta	leaf cutting ants	eukaryota	false	7553.93	100	100	0.503595	2			94.611	43	10^-13.5271					100	0.251798	1			91.7	24	10^-7.9914					[520822]	0
520822	1	12956	Atta colombica		eukaryota	false	7553.93	100	100	0.503595	2			94.611	43	10^-13.5271					100	0.251798	1			91.7	24	10^-7.9914						0
12320	2	12320	Alfamovirus		viruses	false	7553.93	100	100	0.503595	2			98.6755	75.5	10^-37.6363					100	0.251798	1			100	23	10^-5.95861					[12321]	0
12321	1	12320	Alfalfa mosaic virus		viruses	false	7553.93	100	100	0.503595	2			98.6755	75.5	10^-37.6363					100	0.251798	1			100	23	10^-5.95861						0
7108	1	7106	Spodoptera frugiperda	fall armyworm	eukaryota	false	7553.93	100	100	0.503595	2			88.7055	62	10^-20.2288					100	0.251798	1			100	25	10^-10.2882						0
6499	2	6499	Aplysia		eukaryota	false	7553.93	100	100	0.503595	2			95.94	37.5	10^-11.1794					100	0.251798	1			100	25	10^-4.97469					[6500]	0
6500	1	6499	Aplysia californica	California sea hare	eukaryota	false	7553.93	100	100	0.503595	2			95.94	37.5	10^-11.1794					100	0.251798	1			100	25	10^-4.97469						0
231932	1	5305	Phanerochaete carnosa		eukaryota	false	7553.93	100	100	0.503595	2			96.149	39.5	10^-12.5291					100	0.251798	1			100	24	10^-5.82391						0
307758	1	5269	Ustilago bromivora		eukaryota	false	-0.102037	-0.175825	-0.175825	0.503595	2			91.857	72.5	10^-28.7338	0.670257	0.947887																0
185543	1	4295	Ilex pubescens		eukaryota	false	7553.93	100	100	0.503595	2			100	76	10^-39.3489					100	0.251798	1			92	25	10^-4.83863						0
3684	2	3684	Passiflora	passionflowers	eukaryota	false	7553.93	100	100	0.503595	2			98.684	57	10^-25.7757					100	1.76258	7			97.6429	23.1429	10^-5.63495					[78168, 378695, 343965, 340645, 196578, 159430]	0
78168	1	3684	Passiflora edulis		eukaryota	false	7553.93	100	100	0.503595	2			98.684	57	10^-25.7757					100	0.251798	1			100	22	10^-5.21681						0
3653	2	3653	Citrullus		eukaryota	false	7553.93	100	100	0.503595	2			100	62	10^-29.8405					100	0.251798	1			96	25	10^-5.7122					[3654]	0
3654	1	3653	Citrullus lanatus		eukaryota	false	7553.93	100	100	0.503595	2			100	62	10^-29.8405					100	0.251798	1			96	25	10^-5.7122						0
953	2	953	Wolbachia		bacteria	false	7553.93	100	-0.928777	0.503595	2			100	75.5	10^-39.0087	0.598218	0.101879			100	0.755393	3			94.4333	24	10^-5.43547					[955, 116598, 109663]	0
192	1	191	Azospirillum brasilense		bacteria	false	-0.0799908	-0.368729	-0.368729	0.503595	2			100	74	10^-37.9881	1.05236	1.48826																0
5207	1	5206	Cryptococcus neoformans		eukaryota	false	2517.83	100	-0.441464	0.503595	2			88.2155	42	10^-9.41633	1.34051	1.89577			100	0.251798	1			100	24	10^-5.68403						1
104669	1	5206	Cryptococcus amylolentus		eukaryota	false	33.1957	100	100	0.503595	2			84.5235	74.5	10^-22.5463																		0
64657	1	105767	Tremella fuciformis		eukaryota	false	5080.61	100	100	0.503595	2			90.704	62	10^-21.5986					100	0.503595	2			93.75	24	10^-4.6112						0
5320	2	5320	Pleurotus		eukaryota	false	5044.81	100	-0.175825	0.503595	2			92.3655	57.5	10^-20.6123	0.670257	0.947887			100	1.25899	5			96.72	24.4	10^-6.22554					[5322, 2743663, 2048520, 28995]	0
5322	1	5320	Pleurotus ostreatus	oyster mushroom	eukaryota	false	5044.81	100	100	0.503595	2			92.3655	57.5	10^-20.6123					100	0.503595	2			97.9	24.5	10^-7.23573						0
83235	2	83235	Postia		eukaryota	false	5037.48	100	-0.0303494	0.503595	2			95.504	45	10^-15.5602	0.526179	0.744129			100	0.503595	2			100	24.5	10^-5.52088					[104341]	0
104341	1	83235	Postia placenta		eukaryota	false	5037.48	100	100	0.503595	2			95.504	45	10^-15.5602					100	0.503595	2			100	24.5	10^-5.52088						0
3865	2	3865	Leucaena		eukaryota	false	5036.16	100	0.646409	0.503595	2			100	57	10^-26.4619	0.263089	0.372065			100	0.503595	2			100	24	10^-6.01099					[190760]	0
190760	1	3865	Leucaena trichandra		eukaryota	false	5036.16	100	0.646409	0.503595	2			100	57	10^-26.4619	0.263089	0.372065			100	0.503595	2			100	24	10^-6.01099						0
2711215	1	2676233	Sphingosinithalassobacter sp. zrk23		bacteria	false	5035.95	100	100	0.503595	2			94.0875	76.5	10^-33.5135																		0
2340800	2	2340800	Halodinium		eukaryota	false	5035.95	100	100	0.503595	2			97.826	46	10^-17.6091																	[2448773]	0
2448773	1	2340800	Halodinium verrucatum		eukaryota	false	5035.95	100	100	0.503595	2			97.826	46	10^-17.6091																		0
2078956	2	2078956	Neocloeon		eukaryota	false	5035.95	100	100	0.503595	2			97.297	37	10^-11.528																	[2078957]	0
2078957	1	2078956	Neocloeon triangulifer		eukaryota	false	5035.95	100	100	0.503595	2			97.297	37	10^-11.528																		0
1918013	2	1918013	Botybirnavirus		viruses	false	5035.95	100	100	0.503595	2			98.0265	76	10^-37.2904																	[2748772]	0
2748772	1	1918013	Erysiphe necator associated botybirnavirus 1		viruses	false	5035.95	100	100	0.503595	2			98.0265	76	10^-37.2904																		0
5481	1	1910789	Diutina rugosa		eukaryota	false	5035.95	100	100	0.503595	2			92.5895	59	10^-21.6258																		0
1873266	2	1873266	Neopseudocercosporella		eukaryota	false	5035.95	100	100	0.503595	2			92.727	55	10^-19.59																	[1873267]	0
1873267	1	1873266	Neopseudocercosporella brassicae		eukaryota	false	5035.95	100	100	0.503595	2			92.727	55	10^-19.59																		0
1838142	2	1838142	Cutaneotrichosporon		eukaryota	false	5035.95	100	100	0.503595	2			95.2325	55	10^-20.99																	[879819]	0
879819	1	1838142	Cutaneotrichosporon oleaginosum		eukaryota	false	5035.95	100	100	0.503595	2			95.2325	55	10^-20.99																		0
1659841	2	1659841	Tropicoporus		eukaryota	false	5035.95	100	100	0.503595	2			100	38	10^-13.5749																	[1659895]	0
1659895	1	1659841	Tropicoporus linteus		eukaryota	false	5035.95	100	100	0.503595	2			100	38	10^-13.5749																		0
1654931	2	1654931	Crenobacter		bacteria	false	5035.95	100	100	0.503595	2			99.3505	76.5	10^-39.003																	[2290923]	0
2290923	1	1654931	Crenobacter cavernae		bacteria	false	5035.95	100	100	0.503595	2			99.3505	76.5	10^-39.003																		0
1539666	2	1539666	Suhomyces		eukaryota	false	5035.95	100	100	0.503595	2			88.4635	63	10^-20.2186																	[46583]	0
46583	1	1539666	Suhomyces tanzawaensis		eukaryota	false	5035.95	100	100	0.503595	2			88.4635	63	10^-20.2186																		0
512763	1	1379908	Rufibacter tibetensis		bacteria	false	2517.9	100	-0.175825	0.503595	2			94.872	57.5	10^-24.0546	0.670257	0.947887			100	0.251798	1			96	25	10^-6.76195						0
1379910	1	1379908	Rufibacter radiotolerans		bacteria	false	44.6557	100	100	0.503595	2			95.2595	74.5	10^-33.5251																		0
1190814	2	1190814	Microidium		eukaryota	false	5035.95	100	100	0.503595	2			100	75.5	10^-39.0087																	[1190815]	0
1190815	1	1190814	Microidium phyllanthi		eukaryota	false	5035.95	100	100	0.503595	2			100	75.5	10^-39.0087																		0
1079112	2	1079112	Ilyonectria		eukaryota	false	5035.95	100	100	0.503595	2			94.595	74	10^-32.4987																	[1755430]	0
1755430	1	1079112	Ilyonectria sp.		eukaryota	false	5035.95	100	100	0.503595	2			94.595	74	10^-32.4987																		0
704090	2	704090	Tropicoseius		eukaryota	false	5035.95	100	100	0.503595	2			100	76	10^-39.3489																	[704091]	0
704091	1	704090	Tropicoseius sp. APGD-2010		eukaryota	false	5035.95	100	100	0.503595	2			100	76	10^-39.3489																		0
688427	2	688427	Protoboarmia		eukaryota	false	5035.95	100	100	0.503595	2			87.6835	68.5	10^-22.5851																	[688428]	0
688428	1	688427	Protoboarmia porcelaria		eukaryota	false	5035.95	100	100	0.503595	2			87.6835	68.5	10^-22.5851																		0
522481	2	522481	Esteya		eukaryota	false	5035.95	100	100	0.503595	2			95.1155	51	10^-18.9367																	[522482]	0
522482	1	522481	Esteya vermicola		eukaryota	false	5035.95	100	100	0.503595	2			95.1155	51	10^-18.9367																		0
478374	2	478374	Acarapis		eukaryota	false	5035.95	100	100	0.503595	2			93.333	67.5	10^-27.3949																	[682150]	0
682150	1	478374	Acarapis dorsalis		eukaryota	false	5035.95	100	100	0.503595	2			93.333	67.5	10^-27.3949																		0
469376	2	469376	Sabalia		eukaryota	false	5035.95	100	100	0.503595	2			86.792	53	10^-14.1166																	[469377]	0
469377	1	469376	Sabalia picarina		eukaryota	false	5035.95	100	100	0.503595	2			86.792	53	10^-14.1166																		0
393350	2	393350	Cabera		eukaryota	false	5035.95	100	100	0.503595	2			86.9255	51	10^-12.7695																	[934826]	0
934826	1	393350	Cabera exanthemata		eukaryota	false	5035.95	100	100	0.503595	2			86.9255	51	10^-12.7695																		0
390846	2	390846	Echinicola		bacteria	false	5035.95	100	100	0.503595	2			91.999	62.5	10^-23.3085																	[1807691]	0
1807691	1	390846	Echinicola rosea		bacteria	false	5035.95	100	100	0.503595	2			91.999	62.5	10^-23.3085																		0
354042	2	354042	Pyrostegia		eukaryota	false	5035.95	100	100	0.503595	2			100	60.5	10^-28.8216																	[354045]	0
354045	1	354042	Pyrostegia venusta		eukaryota	false	5035.95	100	100	0.503595	2			100	60.5	10^-28.8216																		0
353920	2	353920	Bignonia		eukaryota	false	5035.95	100	100	0.503595	2			100	75	10^-38.6685																	[354028]	0
354028	1	353920	Bignonia corymbosa		eukaryota	false	5035.95	100	100	0.503595	2			100	75	10^-38.6685																		0
340070	2	340070	Criblamydia		bacteria	false	5035.95	100	100	0.503595	2			94.34	53	10^-19.6061																	[340071]	0
340071	1	340070	Criblamydia sequanensis		bacteria	false	5035.95	100	100	0.503595	2			94.34	53	10^-19.6061																		0
333395	2	333395	Neohydatothrips		eukaryota	false	5035.95	100	100	0.503595	2			96.4115	41	10^-13.5431																	[333396]	0
333396	1	333395	Neohydatothrips burungae		eukaryota	false	5035.95	100	100	0.503595	2			96.4115	41	10^-13.5431																		0
328886	2	328886	Styx		eukaryota	false	5035.95	100	100	0.503595	2			91.984	43.5	10^-12.4872																	[328887]	0
328887	1	328886	Styx infernalis		eukaryota	false	5035.95	100	100	0.503595	2			91.984	43.5	10^-12.4872																		0
300275	2	300275	Lachancea		eukaryota	false	5035.95	100	100	0.503595	2			91.621	47	10^-14.1713																	[1245769]	0
1245769	1	300275	Lachancea lanzarotensis		eukaryota	false	5035.95	100	100	0.503595	2			91.621	47	10^-14.1713																		0
252294	2	252294	Carposina		eukaryota	false	5035.95	100	100	0.503595	2			92.754	69	10^-27.7257																	[252295]	0
252295	1	252294	Carposina sasakii		eukaryota	false	5035.95	100	100	0.503595	2			92.754	69	10^-27.7257																		0
235572	2	235572	Candidatus Portiera		bacteria	false	5035.95	100	100	0.503595	2			99.342	75.5	10^-38.3225																	[91844]	0
91844	1	235572	Candidatus Portiera aleyrodidarum		bacteria	false	5035.95	100	100	0.503595	2			99.342	75.5	10^-38.3225																		0
228416	2	228416	Rotheca		eukaryota	false	5035.95	100	100	0.503595	2			100	40.5	10^-15.263																	[1158923]	0
1158923	1	228416	Rotheca serrata		eukaryota	false	5035.95	100	100	0.503595	2			100	40.5	10^-15.263																		0
216746	2	216746	Encyonema		eukaryota	false	5035.95	100	100	0.503595	2			99.3335	75.5	10^-38.3225																	[431330]	0
431330	1	216746	Encyonema minutum		eukaryota	false	5035.95	100	100	0.503595	2			99.3335	75.5	10^-38.3225																		0
209975	2	209975	Cerobasis		eukaryota	false	5035.95	100	100	0.503595	2			100	60.5	10^-28.8232																	[209976]	0
209976	1	209975	Cerobasis guestfalica		eukaryota	false	5035.95	100	100	0.503595	2			100	60.5	10^-28.8232																		0
176679	2	176679	Furia		eukaryota	false	5035.95	100	100	0.503595	2			100	75	10^-38.6685																	[176680]	0
176680	1	176679	Furia ithacensis		eukaryota	false	5035.95	100	100	0.503595	2			100	75	10^-38.6685																		0
174951	2	174951	Ramlibacter		bacteria	false	5035.95	100	100	0.503595	2			85.921	68	10^-20.8733					100	0.251798	1			100	24	10^-5.9431					[2732511, 2606681]	0
2732511	1	174951	Ramlibacter sp. H242		bacteria	false	5035.95	100	100	0.503595	2			85.921	68	10^-20.8733																		0
173385	2	173385	Aldrovanda		eukaryota	false	5035.95	100	100	0.503595	2			97.368	76	10^-36.6042																	[173386]	0
173386	1	173385	Aldrovanda vesiculosa		eukaryota	false	5035.95	100	100	0.503595	2			97.368	76	10^-36.6042																		0
2486653	1	172634	Parmotrema ultralucens		eukaryota	false	5035.95	100	100	0.503595	2			92.188	64	10^-24.3275																		0
159959	2	159959	Oresitrophe		eukaryota	false	5035.95	100	100	0.503595	2			100	75.5	10^-39.0087																	[159960]	0
159960	1	159959	Oresitrophe rupifraga		eukaryota	false	5035.95	100	100	0.503595	2			100	75.5	10^-39.0087																		0
158623	2	158623	Propylea		eukaryota	false	5035.95	100	100	0.503595	2			94.079	76	10^-33.1733																	[158624]	0
158624	1	158623	Propylea japonica		eukaryota	false	5035.95	100	100	0.503595	2			94.079	76	10^-33.1733																		0
148308	2	148308	Parelaphostrongylus		eukaryota	false	5035.95	100	100	0.503595	2			98.684	76	10^-37.9766																	[192632]	0
192632	1	148308	Parelaphostrongylus andersoni		eukaryota	false	5035.95	100	100	0.503595	2			98.684	76	10^-37.9766																		0
126412	2	126412	Forestiera		eukaryota	false	5035.95	100	100	0.503595	2			100	56	10^-25.7788																	[2057969]	0
2057969	1	126412	Forestiera isabelae		eukaryota	false	5035.95	100	100	0.503595	2			100	56	10^-25.7788																		0
114230	2	114230	Nigrospora		eukaryota	false	5035.95	100	100	0.503595	2			100	76	10^-39.3489																	[335854]	0
335854	1	114230	Nigrospora oryzae		eukaryota	false	5035.95	100	100	0.503595	2			100	76	10^-39.3489																		0
1071379	1	113604	Tetrapisispora blattae		eukaryota	false	5035.95	100	100	0.503595	2			85.6275	57.5	10^-13.7619																		0
113608	1	113604	Tetrapisispora phaffii		eukaryota	false	5035.95	100	100	0.503595	2			90.1575	63.5	10^-21.9378																		0
101650	2	101650	Legenere		eukaryota	false	5035.95	100	100	0.503595	2			100	37	10^-12.9003																	[2010882]	0
2010882	1	101650	Legenere valdiviana		eukaryota	false	5035.95	100	100	0.503595	2			100	37	10^-12.9003																		0
96503	2	96503	Trachelomonas		eukaryota	false	5035.95	100	100	0.503595	2			100	76	10^-39.3489																	[253974]	0
253974	1	96503	Trachelomonas zorensis		eukaryota	false	5035.95	100	100	0.503595	2			100	76	10^-39.3489																		0
90707	2	90707	Xerophyta		eukaryota	false	5035.95	100	100	0.503595	2			100	76	10^-39.3489					100	0.251798	1			100	25	10^-7.05998					[136983, 1289401]	0
136983	1	90707	Xerophyta retinervis		eukaryota	false	5035.95	100	100	0.503595	2			100	76	10^-39.3489																		0
85279	2	85279	Staphylea		eukaryota	false	5035.95	100	100	0.503595	2			100	76	10^-39.3489																	[380185]	0
380185	1	85279	Staphylea colchica		eukaryota	false	5035.95	100	100	0.503595	2			100	76	10^-39.3489																		0
83257	2	83257	Diplomitoporus		eukaryota	false	5035.95	100	100	0.503595	2			100	40	10^-14.925																	[931541]	0
931541	1	83257	Diplomitoporus rimosus		eukaryota	false	5035.95	100	100	0.503595	2			100	40	10^-14.925																		0
76218	2	76218	Nymphalis		eukaryota	false	5035.95	100	100	0.503595	2			89.469	48	10^-13.4758																	[111881]	0
111881	1	76218	Nymphalis urticae	small tortoiseshell	eukaryota	false	5035.95	100	100	0.503595	2			89.469	48	10^-13.4758																		0
72035	2	72035	Lepeophtheirus		eukaryota	false	5035.95	100	100	0.503595	2			93.27	49.5	10^-16.56																	[72036]	0
72036	1	72035	Lepeophtheirus salmonis	salmon louse	eukaryota	false	5035.95	100	100	0.503595	2			93.27	49.5	10^-16.56																		0
68745	2	68745	Stropharia		eukaryota	false	5035.95	100	100	0.503595	2			97.973	56	10^-23.723																	[68746]	0
68746	1	68745	Stropharia rugosoannulata		eukaryota	false	5035.95	100	100	0.503595	2			97.973	56	10^-23.723																		0
63298	2	63298	Pseudozyma		eukaryota	false	5035.95	100	100	0.503595	2			91.7715	70.5	10^-27.3746																	[327079]	0
327079	1	63298	Pseudozyma hubeiensis		eukaryota	false	5035.95	100	100	0.503595	2			91.7715	70.5	10^-27.3746																		0
63259	2	63259	Melanopsichium		eukaryota	false	5035.95	100	100	0.503595	2			96.6665	75	10^-35.2376																	[63383]	0
63383	1	63259	Melanopsichium pennsylvanicum		eukaryota	false	5035.95	100	100	0.503595	2			96.6665	75	10^-35.2376																		0
62700	2	62700	Leveillula		eukaryota	false	5035.95	100	100	0.503595	2			99.342	76	10^-38.6628																	[62718]	0
62718	1	62700	Leveillula taurica		eukaryota	false	5035.95	100	100	0.503595	2			99.342	76	10^-38.6628																		0
1295638	1	60849	Vorticella sp. 4 JG-2011		eukaryota	false	5035.95	100	100	0.503595	2			98.6665	75.5	10^-37.6363																		0
59293	2	59293	Solidago		eukaryota	false	5035.95	100	100	0.503595	2			100	49	10^-21.0134																	[59297]	0
59297	1	59293	Solidago canadensis		eukaryota	false	5035.95	100	100	0.503595	2			100	49	10^-21.0134																		0
59051	2	59051	Aphyllanthes		eukaryota	false	5035.95	100	100	0.503595	2			96.5715	73.5	10^-34.2173																	[59052]	0
59052	1	59051	Aphyllanthes monspeliensis		eukaryota	false	5035.95	100	100	0.503595	2			96.5715	73.5	10^-34.2173																		0
58738	2	58738	Fopius		eukaryota	false	5035.95	100	100	0.503595	2			97.3665	38	10^-12.2027																	[64838]	0
64838	1	58738	Fopius arisanus		eukaryota	false	5035.95	100	100	0.503595	2			97.3665	38	10^-12.2027																		0
57461	2	57461	Pleochaeta		eukaryota	false	5035.95	100	100	0.503595	2			89.9975	62.5	10^-21.2603																	[57462]	0
57462	1	57461	Pleochaeta shiraiana		eukaryota	false	5035.95	100	100	0.503595	2			89.9975	62.5	10^-21.2603																		0
1978917	1	54723	Hansenia oviformis		eukaryota	false	5035.95	100	100	0.503595	2			98.387	62	10^-28.4584																		0
54125	2	54125	Pristionchus		eukaryota	false	5035.95	100	100	0.503595	2			89.853	59	10^-19.5646					100	0.251798	1			100	25	10^-6.0013					[54126, 376545]	0
1903710	1	52990	Orthotrichum bicolor		eukaryota	false	5035.95	100	100	0.503595	2			91.365	74.5	10^-29.4087																		0
522324	1	52990	Orthotrichum diaphanum		eukaryota	false	5035.95	100	100	0.503595	2			91.781	73	10^-29.0736																		0
52939	2	52939	Tridacna		eukaryota	false	5035.95	100	100	0.503595	2			96.774	62	10^-27.086																	[80833]	0
80833	1	52939	Tridacna crocea		eukaryota	false	5035.95	100	100	0.503595	2			96.774	62	10^-27.086																		0
50927	2	50927	Siphula		eukaryota	false	5035.95	100	100	0.503595	2			87.5	56	10^-16.1513																	[50928]	0
50928	1	50927	Siphula coriacea		eukaryota	false	5035.95	100	100	0.503595	2			87.5	56	10^-16.1513																		0
50235	2	50235	Butomus		eukaryota	false	5035.95	100	100	0.503595	2			92.105	76	10^-31.1147																	[50236]	0
50236	1	50235	Butomus umbellatus		eukaryota	false	5035.95	100	100	0.503595	2			92.105	76	10^-31.1147																		0
46730	2	46730	Pocillopora		eukaryota	false	5035.95	100	100	0.503595	2			92.481	54	10^-18.9317																	[46731]	0
46731	1	46730	Pocillopora damicornis		eukaryota	false	5035.95	100	100	0.503595	2			92.481	54	10^-18.9317																		0
43877	2	43877	Peganum		eukaryota	false	5035.95	100	100	0.503595	2			100	76	10^-39.3489																	[43879]	0
43879	1	43877	Peganum harmala		eukaryota	false	5035.95	100	100	0.503595	2			100	76	10^-39.3489																		0
43852	2	43852	Toxicodendron		eukaryota	false	5035.95	100	100	0.503595	2			100	62	10^-29.8308																	[4013]	0
4013	1	43852	Toxicodendron vernicifluum		eukaryota	false	5035.95	100	100	0.503595	2			100	62	10^-29.8308																		0
43365	2	43365	Clitoria		eukaryota	false	5035.95	100	100	0.503595	2			89.4735	76	10^-28.37																	[43366]	0
43366	1	43365	Clitoria ternatea		eukaryota	false	5035.95	100	100	0.503595	2			89.4735	76	10^-28.37																		0
41820	2	41820	Culicoides	punkies	eukaryota	false	5035.95	100	100	0.503595	2			90.607	74	10^-28.3817																	[179676]	0
179676	1	41820	Culicoides sonorensis		eukaryota	false	5035.95	100	100	0.503595	2			90.607	74	10^-28.3817																		0
369350	1	40787	Tiarella cordifolia		eukaryota	false	5035.95	100	100	0.503595	2			99.3335	75.5	10^-38.3225																		0
39992	2	39992	Terminalia		eukaryota	false	5035.95	100	100	0.503595	2			98.889	46.5	10^-18.6339					100	0.251798	1			92	25	10^-3.20551					[2777731, 597418]	0
38442	2	38442	Myriosclerotinia		eukaryota	false	5035.95	100	100	0.503595	2			86.763	63	10^-18.8543																	[38443]	0
38443	1	38442	Myriosclerotinia scirpicola		eukaryota	false	5035.95	100	100	0.503595	2			86.763	63	10^-18.8543																		0
1167838	1	34487	Conidiobolus heterosporus		eukaryota	false	5035.95	100	100	0.503595	2			95.36	75.5	10^-34.2054																		0
34482	2	34482	Zoophthora		eukaryota	false	5035.95	100	100	0.503595	2			100	76	10^-39.3489																	[42210]	0
42210	1	34482	Zoophthora radicans		eukaryota	false	5035.95	100	100	0.503595	2			100	76	10^-39.3489																		0
71966	1	34444	Lactarius piperatus		eukaryota	false	5035.95	100	100	0.503595	2			91.3125	74.5	10^-29.408																		0
34435	2	34435	Macrolepiota		eukaryota	false	5035.95	100	100	0.503595	2			77.702	69.5	10^-13.6558																	[201230]	0
201230	1	34435	Macrolepiota fuliginosa		eukaryota	false	5035.95	100	100	0.503595	2			77.702	69.5	10^-13.6558																		0
30081	2	30081	Aonidiella		eukaryota	false	5035.95	100	100	0.503595	2			98.085	55.5	10^-24.0595																	[30082]	0
30082	1	30081	Aonidiella aurantii	California citrus scale	eukaryota	false	5035.95	100	100	0.503595	2			98.085	55.5	10^-24.0595																		0
30075	2	30075	Triatoma		eukaryota	false	5035.95	100	100	0.503595	2			90.6095	51.5	10^-15.8652																	[65344]	0
65344	1	30075	Triatoma brasiliensis		eukaryota	false	5035.95	100	100	0.503595	2			90.6095	51.5	10^-15.8652																		0
38005	1	29909	Tolypocladium cylindrosporum		eukaryota	false	5035.95	100	100	0.503595	2			93.502	77	10^-33.1677																		0
103933	1	28641	Bombus bifarius		eukaryota	false	5035.95	100	100	0.503595	2			93.023	43	10^-12.8351																		0
27049	2	27049	Stylobasium		eukaryota	false	5035.95	100	100	0.503595	2			100	50	10^-21.69																	[32255]	0
32255	1	27049	Stylobasium spathulatum		eukaryota	false	5035.95	100	100	0.503595	2			100	50	10^-21.69																		0
26955	2	26955	Rafflesia		eukaryota	false	5035.95	100	100	0.503595	2			100	76	10^-39.3489																	[1846240]	0
1846240	1	26955	Rafflesia lagascae		eukaryota	false	5035.95	100	100	0.503595	2			100	76	10^-39.3489																		0
26378	2	26378	Iris		eukaryota	false	5035.95	100	100	0.503595	2			99.3505	76.5	10^-39.003																	[292533]	0
292533	1	26378	Iris virginica		eukaryota	false	5035.95	100	100	0.503595	2			99.3505	76.5	10^-39.003																		0
24961	2	24961	Castanospermum		eukaryota	false	5035.95	100	100	0.503595	2			99.342	74.5	10^-37.6422																	[24962]	0
24962	1	24961	Castanospermum australe	Australian chestnut	eukaryota	false	5035.95	100	100	0.503595	2			99.342	74.5	10^-37.6422																		0
22665	2	22665	Trapa		eukaryota	false	5035.95	100	100	0.503595	2			100	76	10^-39.3489																	[236974]	0
236974	1	22665	Trapa bicornis		eukaryota	false	5035.95	100	100	0.503595	2			100	76	10^-39.3489																		0
16722	2	16722	Pterocarya		eukaryota	false	5035.95	100	100	0.503595	2			89.079	73	10^-26.3293																	[91225]	0
91225	1	16722	Pterocarya stenoptera		eukaryota	false	5035.95	100	100	0.503595	2			89.079	73	10^-26.3293																		0
13522	2	13522	Euptelea		eukaryota	false	5035.95	100	100	0.503595	2			100	47	10^-19.6607																	[13523]	0
13523	1	13522	Euptelea polyandra		eukaryota	false	5035.95	100	100	0.503595	2			100	47	10^-19.6607																		0
553814	1	12916	Acidovorax carolinensis		bacteria	false	-0.746306	-1.60886	-1.60886	0.503595	2			98.611	55.5	10^-24.7611	9.93169	5.8601																0
7110	2	7110	Trichoplusia		eukaryota	false	5035.95	100	100	0.503595	2			94.833	58.5	10^-22.6714																	[7111]	0
7111	1	7110	Trichoplusia ni	cabbage looper	eukaryota	false	5035.95	100	100	0.503595	2			94.833	58.5	10^-22.6714																		0
6696	2	6696	Macrobrachium		eukaryota	false	5035.95	100	100	0.503595	2			88.75	48	10^-12.7934																	[159736]	0
159736	1	6696	Macrobrachium nipponense		eukaryota	false	5035.95	100	100	0.503595	2			88.75	48	10^-12.7934																		0
6612	2	6612	Euprymna		eukaryota	false	5035.95	100	100	0.503595	2			87.662	73	10^-24.9567																	[6613]	0
6613	1	6612	Euprymna scolopes		eukaryota	false	5035.95	100	100	0.503595	2			87.662	73	10^-24.9567																		0
6127	2	6127	Acropora	staghorn corals	eukaryota	false	5035.95	100	100	0.503595	2			83.798	63	10^-16.1015																	[70779]	0
70779	1	6127	Acropora digitifera		eukaryota	false	5035.95	100	100	0.503595	2			83.798	63	10^-16.1015																		0
31278	1	5890	Tetrahymena sp.		eukaryota	false	5035.95	100	100	0.503595	2			99.3335	75.5	10^-38.3225																		0
5884	2	5884	Paramecium		eukaryota	false	5035.95	100	100	0.503595	2			86.085	60.5	10^-17.1471																	[5888]	0
5888	1	5884	Paramecium tetraurelia		eukaryota	false	5035.95	100	100	0.503595	2			86.085	60.5	10^-17.1471																		0
5850	1	5820	Plasmodium knowlesi		eukaryota	false	5035.95	100	100	0.503595	2			95.3525	43.5	10^-14.5478																		1
90962	1	5806	Cryptosporidium sp.		eukaryota	false	5035.95	100	100	0.503595	2			94.079	76	10^-33.1733																		0
5502	2	5502	Curvularia		eukaryota	false	5035.95	100	100	0.503595	2			89.0615	53.5	10^-15.8402					100	0.503595	2			95.5	22.5	10^-3.77266					[1715225, 90978]	0
1715225	1	5502	Curvularia sp.		eukaryota	false	5035.95	100	100	0.503595	2			89.0615	53.5	10^-15.8402																		0
5402	2	5402	Russula		eukaryota	false	5035.95	100	100	0.503595	2			89.82	43.5	10^-11.1153					100	0.251798	1			100	23	10^-3.11577					[482377, 152958]	0
482377	1	5402	Russula abietina		eukaryota	false	5035.95	100	100	0.503595	2			89.82	43.5	10^-11.1153																		0
167590	1	4672	Dioscorea membranacea		eukaryota	false	5035.95	100	100	0.503595	2			99.342	75.5	10^-38.3225																		0
4314	2	4314	Dichapetalum		eukaryota	false	5035.95	100	100	0.503595	2			96	75	10^-34.5514																	[1241922]	0
1241922	1	4314	Dichapetalum zenkeri		eukaryota	false	5035.95	100	100	0.503595	2			96	75	10^-34.5514																		0
4173	2	4173	Veronica	speedwells	eukaryota	false	5035.95	100	100	0.503595	2			100	52	10^-23.0453																	[932108]	0
932108	1	4173	Veronica americana		eukaryota	false	5035.95	100	100	0.503595	2			100	52	10^-23.0453																		0
1573227	1	3794	Heuchera parviflora		eukaryota	false	5035.95	100	100	0.503595	2			97.333	75	10^-35.9238																		0
71990	1	3794	Heuchera grossulariifolia		eukaryota	false	5035.95	100	100	0.503595	2			100	76	10^-39.3489																		0
3669	2	3669	Luffa		eukaryota	false	5035.95	100	100	0.503595	2			100	55.5	10^-25.4201																	[56866]	0
56866	1	3669	Luffa acutangula		eukaryota	false	5035.95	100	100	0.503595	2			100	55.5	10^-25.4201																		0
146096	1	3540	Bougainvillea spectabilis		eukaryota	false	5035.95	100	100	0.503595	2			98.684	76	10^-37.9766																		0
3541	1	3540	Bougainvillea glabra		eukaryota	false	5035.95	100	100	0.503595	2			100	58.5	10^-27.4724																		0
3189	2	3189	Scherffelia		eukaryota	false	5035.95	100	100	0.503595	2			98.684	76	10^-37.9766																	[3190]	0
3190	1	3189	Scherffelia dubia		eukaryota	false	5035.95	100	100	0.503595	2			98.684	76	10^-37.9766																		0
1188009	1	3038	Euglena pseudostellata		eukaryota	false	5035.95	100	100	0.503595	2			100	74.5	10^-38.3284																		0
2852	2	2852	Cylindrotheca		eukaryota	false	5035.95	100	100	0.503595	2			94.7795	76.5	10^-34.1997																	[2856]	0
2856	1	2852	Cylindrotheca closterium		eukaryota	false	5035.95	100	100	0.503595	2			94.7795	76.5	10^-34.1997																		0
334542	1	1827	Rhodococcus qingshengii		bacteria	false	-0.972319	-1.51686	-1.51686	0.503595	2			100	76	10^-39.3489	1.53157	0.677701																0
2507582	1	1827	Rhodococcus sp. ABRD24		bacteria	false	-2.17964	-3.40033	-3.40033	0.503595	2			89.1165	57.5	10^-17.8676	1.19644	0.203758																0
838	2	838	Prevotella		bacteria	false	5035.95	100	-0.945078	0.503595	2			95.8045	60.5	10^-25.3959	3.82733	3.51689			100	0.503595	2			100	23	10^-5.97939					[165179, 52227]	0
52227	1	838	Prevotella dentalis		bacteria	false	47.5937	100	100	0.503595	2			95.8045	60.5	10^-25.3959																		0
445	2	445	Legionella		bacteria	false	5035.95	100	-0.785335	0.503595	2			88.5025	56.5	10^-17.1767	2.17676	2.13051			100	0.503595	2			95.45	23.5	10^-7.16454					[446, 28082]	1
28082	1	445	Legionella anisa		bacteria	false	0.255649	0.646409	0.646409	0.503595	2			88.5025	56.5	10^-17.1767	0.263089	0.372065																0
107	2	107	Spirosoma		bacteria	false	5035.95	100	100	0.503595	2			93.421	76	10^-32.4871																	[564064]	0
564064	1	107	Spirosoma rigui		bacteria	false	5035.95	100	100	0.503595	2			93.421	76	10^-32.4871																		0
44	2	44	Melittangium		bacteria	false	5035.95	100	100	0.503595	2			96.6665	75.5	10^-35.5778																	[83453]	0
83453	1	44	Melittangium boletus		bacteria	false	5035.95	100	100	0.503595	2			96.6665	75.5	10^-35.5778																		0
1796566	1	-200029026	Staphylinidae sp. BMNH 1274234		eukaryota	false	5035.95	100	100	0.503595	2			97.619	39	10^-12.8787																		0
-200088165	2	-200088165	non-genus-specific reads in family Ochromonadaceae		eukaryota	false	5035.95	100	100	0.503595	2			99.3335	75	10^-37.9823																	[404427]	0
404427	1	-200088165	Ochromonadaceae environmental sample		eukaryota	false	5035.95	100	100	0.503595	2			99.3335	75	10^-37.9823																		0
41275	2	41275	Brevundimonas		bacteria	false	5022.46	100	-11.3524	0.503595	2			90.7895	76	10^-29.7423	48.5715	4.23418			100	0.755393	3			100	25	10^-6.90472					[41276, 1871086, 2579977]	0
3846	2	3846	Glycine		eukaryota	false	4354.35	-0.592229	-0.594313	0.503595	2			100	58	10^-27.137	3.15707	4.46478			-0.592229	272.949	1084	8	548	90.7683	134.013	10^-71.7759	1680.09	2376.01			[3848, 44015, 3847]	0
280036	1	63265	Sporisorium graminicola		eukaryota	false	271.121	100	100	0.503595	2			85.641	56	10^-14.78																		0
1678129	1	665874	Limnohabitans sp. 103DPR2		bacteria	false	-0.154472	-0.368729	-0.368729	0.503595	2			100	76	10^-39.3489	1.05236	1.48826																0
272196	2	272196	Anagyrus		eukaryota	false	2517.98	100	100	0.503595	2			99.342	76	10^-38.6628																	[1882726, 1882700]	0
195302	2	195302	Trachys		eukaryota	false	2517.98	100	100	0.503595	2			86.8995	61	10^-18.1862																	[2055557, 1857284]	0
186080	2	186080	Ptinus		eukaryota	false	2517.98	100	100	0.503595	2			94.059	50.5	10^-17.9116																	[2055518, 2055517]	0
1332080	1	165695	Sphingobium baderi		bacteria	false	-0.0109279	-0.0303494	-0.0303494	0.503595	2			93.8895	74.5	10^-32.1527	0.526179	0.744129																0
149348	2	149348	Cayratia		eukaryota	false	2517.98	100	100	0.503595	2			100	51.5	10^-22.7066																	[1006093, 1006091]	0
133746	2	133746	Punctularia		eukaryota	false	2517.98	100	100	0.503595	2			95.2975	74.5	10^-33.525					-0.705217	0.251798	1			100	25	10^-8.51004	94.186	133.199			[133747, 202698]	0
126359	2	126359	Chionanthus		eukaryota	false	2517.98	100	100	0.503595	2			100	76	10^-39.3489																	[1471837, 126361]	0
82154	2	82154	Hirtella		eukaryota	false	2517.98	100	100	0.503595	2			96.5115	47.5	10^-17.9402																	[1125932, 681448]	0
54066	2	54066	Xylophilus		bacteria	false	2517.98	100	0.355456	0.503595	2			95.3505	75.5	10^-34.2054	0.335129	0.473944			100	0.251798	1			92	25	10^-5.41117					[2795129, 2697032]	0
2697032	1	54066	Xylophilus rhododendri		bacteria	false	0.0636287	0.355456	0.355456	0.503595	2			95.3505	75.5	10^-34.2054	0.335129	0.473944																0
49647	2	49647	Primula	primroses	eukaryota	false	2517.98	100	100	0.503595	2			100	51	10^-22.3683					100	0.251798	1			100	24	10^-7.90309					[2037948, 170920, 152138]	0
34509	2	34509	Heterodera		eukaryota	false	2517.98	100	100	0.503595	2			97.778	45	10^-16.9324																	[157853, 34510]	0
34156	2	34156	Gloeotilopsis		eukaryota	false	2517.98	100	100	0.503595	2			98.2415	59.5	10^-26.7706																	[160069, 34157]	0
2509614	1	28065	Rhodoferax sediminis		bacteria	false	43.2078	100	100	0.503595	2			100	75.5	10^-39.0087																		0
13422	2	13422	Chrysanthemum		eukaryota	false	2517.98	100	100	0.503595	2			99.342	76	10^-38.6628																	[344871, 146995]	0
5475	2	5475	Candida		eukaryota	false	2517.98	100	0.646409	0.503595	2			91.9225	74	10^-29.7541	0.263089	0.372065			100	0.251798	1			84	25	10^-3.88606					[78167, 312227]	0
312227	1	5475	[Candida] hispaniensis		eukaryota	false	32.5528	100	100	0.503595	2			91.9225	74	10^-29.7541																		0
2988	2	2988	Mallomonas		eukaryota	false	2517.98	100	100	0.503595	2			99.342	75.5	10^-38.3225																	[984270, 2990]	0
2053	2	2053	Gordonia		bacteria	false	2517.98	100	-1.25555	0.503595	2			92.719	60.5	10^-22.6512	11.6261	8.85865			100	0.251798	1			88	25	10^-6.17328					[1517702, 1136941]	0
1136941	1	2053	Gordonia phthalatica		bacteria	false	0.408718	0.646409	0.646409	0.503595	2			92.719	60.5	10^-22.6512	0.263089	0.372065																0
1491	1	1485	Clostridium botulinum		bacteria	false	-2.28312	-1.32395	-1.32395	0.503595	2			97.222	36	10^-10.8537	0.861308	0.270186																1
-200340079	2	-200340079	non-genus-specific reads in family Frontoniidae		eukaryota	false	2517.98	100	100	0.503595	2			100	76	10^-39.3489																	[1683236, 1683233]	0
44689	1	5782	Dictyostelium discoideum		eukaryota	false	2517.97	100	-0.0303494	0.503595	2			97.75	45	10^-16.9351	0.526179	0.744129			100	0.251798	1			96	25	10^-7.9393						0
5786	1	5782	Dictyostelium purpureum		eukaryota	false	32.5528	100	100	0.503595	2			89.3475	61	10^-20.243																		0
1335631	2	1335631	Frischella		bacteria	false	2517.94	100	-0.255936	0.503595	2			93.878	60.5	10^-24.0113	0.789268	1.11619			100	0.251798	1			91.7	24	10^-3.24642					[1267021]	0
1267021	1	1335631	Frischella perrara		bacteria	false	2517.94	100	-0.255936	0.503595	2			93.878	60.5	10^-24.0113	0.789268	1.11619			100	0.251798	1			91.7	24	10^-3.24642						0
53387	2	53387	Friedmanniella		bacteria	false	2517.84	100	-0.639431	0.503595	2			92.1055	76	10^-31.1147	5.26179	7.44129			100	0.251798	1			100	25	10^-4.97881					[546871]	0
546871	1	53387	Friedmanniella luteola		bacteria	false	2517.84	100	-0.436406	0.503595	2			92.1055	76	10^-31.1147	1.31545	1.86032			100	0.251798	1			100	25	10^-4.97881						0
724	2	724	Haemophilus		bacteria	false	2517.8	100	-1.32453	0.503595	2			100	75	10^-38.6685	68.441	51.2916			100	0.251798	1			100	25	10^-5.65956					[727, 729]	2
6181	2	6181	Schistosoma		eukaryota	false	2517.68	100	-0.842813	0.503595	2			90.833	60	10^-20.9246	13.7152	15.6756			100	0.251798	1			96	25	10^-9.19314					[6182, 6185]	2
745	2	745	Pasteurella		bacteria	false	2517.54	100	-0.928777	0.503595	2			94.186	43	10^-13.5212	0.598218	0.101879			100	0.251798	1			100	24	10^-8.07314					[747]	1
747	1	745	Pasteurella multocida		bacteria	false	2517.54	100	-0.928777	0.503595	2			94.186	43	10^-13.5212	0.598218	0.101879			100	0.251798	1			100	24	10^-8.07314						1
5078	1	5073	Penicillium griseofulvum		eukaryota	false	347.317	100	100	0.503595	2			93.6185	39	10^-10.819					100	5.79134	23			91.881	24.0476	10^-5.28858						0
69789	1	5073	Penicillium soppii		eukaryota	false	27.2685	100	100	0.503595	2			100	76	10^-39.3489																		0
1758194	1	222	Achromobacter sp. AONIH1		bacteria	false	93.0776	100	100	0.503595	2			93.3065	74.5	10^-31.4665																		0
217204	1	222	Achromobacter insolitus		bacteria	false	-0.0282485	-0.0303494	-0.0303494	0.503595	2			96.7105	76	10^-35.918	0.526179	0.744129																0
573508	1	5052	Aspergillus cristatus		eukaryota	false	140.022	100	-0.642654	0.503595	2			92.1315	50.5	10^-16.5394	5.52488	7.81336			100	2.01438	8			90.1625	24.375	10^-4.92996						0
487661	1	5052	Aspergillus aculeatinus		eukaryota	false	52.5821	100	-0.0303494	0.503595	2			98.0265	62	10^-27.7836	0.526179	0.744129			100	0.755393	3			87.6667	24.3333	10^-4.86155						0
61420	1	5052	Aspergillus caelatus		eukaryota	false	52.5821	100	-0.0303494	0.503595	2			92.6665	75	10^-31.1205	0.526179	0.744129			100	0.755393	3			94.4333	24.6667	10^-6.11286						0
41061	1	5052	Aspergillus nomiae		eukaryota	false	35.1206	100	100	0.503595	2			89.571	65	10^-22.9547																		0
5053	1	5052	Aspergillus aculeatus		eukaryota	false	35.1206	100	100	0.503595	2			94.079	76	10^-33.1733																		0
319631	1	5052	Aspergillus costaricensis		eukaryota	false	0.227023	0.646409	0.646409	0.503595	2			95.6895	49.5	10^-17.9268	0.263089	0.372065																0
1341132	1	5052	Aspergillus welwitschiae		eukaryota	false	-0.234359	-0.667297	-0.667297	0.503595	2			90.01	70.5	10^-26.0023	8.94504	12.6502																0
1313	1	1301	Streptococcus pneumoniae		bacteria	false	-12.1386	-0.834267	-0.834267	0.503595	2			99.3335	74	10^-37.302	23.5841	27.6656			-0.914859	0.755393	3			92.8	24	10^-6.42124	171.21	186.318				1
28090	1	469	Acinetobacter lwoffii		bacteria	false	12.1349	100	-1.11966	0.503595	2			98.026	76	10^-37.2904	2.77497	2.02863			100	0.251798	1			100	24	10^-4.92812						0
1587	1	1578	Lactobacillus helveticus		bacteria	false	-0.0102029	-0.0303494	-0.0303494	0.503595	2			100	76	10^-39.3489	0.526179	0.744129																0
1279	2	1279	Staphylococcus		bacteria	false	225.735	-0.787186	-0.787186	0.503595	2			100	75.5	10^-39.0087	1686.94	2142.36			-2.98831	3.02157	12			88.8083	23.75	10^-5.10037	158.863	52.1503			[29385, 1290, 45972, 1282, 1280]	3
1290	1	1279	Staphylococcus hominis		bacteria	false	149.197	100	-3.26174	0.503595	2			100	75.5	10^-39.0087	7.25066	2.06855			100	0.503595	2			100	24.5	10^-6.09104						0
6668	2	6668	Daphnia	common water fleas	eukaryota	false	176.189	0.355456	0.355456	0.503595	2			87.8655	69.5	10^-23.2643	0.335129	0.473944			-0.999607	3.27337	13			93.7917	23.5	10^-5.64067	83.7946	80.5529			[6669, 35528, 42856, 35525]	0
1874895	1	71937	Entoloma sp.		eukaryota	false	66.634	100	100	0.503595	2			95.145	51	10^-18.938																		0
49840	1	3896	Sophora flavescens		eukaryota	false	66.634	100	100	0.503595	2			89.1305	46	10^-12.1196																		0
76775	1	55193	Malassezia restricta		eukaryota	false	-2.31678	-0.707105	-2.10713	0.503595	2			100	75	10^-38.6685	374.005	177.256			-100	0	0			0	0	10^0	0.263089	0.372065				0
2604941	1	286	Pseudomonas sp. C27(2019)		bacteria	false	36.1879	100	100	0.503595	2			98.6755	75.5	10^-37.6363																		0
930166	1	286	Pseudomonas brassicacearum		bacteria	false	-0.0109828	-0.0303494	-0.0303494	0.503595	2			95.1755	62	10^-26.4112	0.526179	0.744129																0
233186	1	3030	Cryptomonas curvata		eukaryota	false	0.651032	0.646409	0.646409	0.503595	2			97.4195	77.5	10^-37.625	0.263089	0.372065																0
3515	2	3515	Alnus		eukaryota	false	48.8218	-0.969466	-0.969466	0.503595	2			100	66.5	10^-32.8926	4.47568	4.09719															[38784]	0
38784	1	3515	Alnus alnobetula	European green alder	eukaryota	false	48.8218	100	100	0.503595	2			100	66.5	10^-32.8926																		0
33170	2	33170	Eremothecium		eukaryota	false	47.5494	-1.8884	-1.8884	0.503595	2			91.3135	44	10^-12.1417	3.06313	1.3554															[45285, 33169]	0
478127	1	3028	Chroomonas coerulea		eukaryota	false	43.8841	100	100	0.503595	2			100	76	10^-39.3489																		0
195065	1	3028	Chroomonas mesostigmatica		eukaryota	false	-0.491352	-1.11966	-1.11966	0.503595	2			93.377	75.5	10^-32.1469	2.77497	2.02863																0
372085	2	372085	Paracercomonas		eukaryota	false	40.9004	-1.62434	-1.62434	0.503595	2			99.296	73.5	10^-36.9621	1.9857	0.912436															[1979800, 1043739]	0
40323	2	40323	Stenotrophomonas		bacteria	false	38.5513	-0.030348	-0.765521	0.503595	2			92.719	75.5	10^-31.4607	239.85	312.658			-0.030348	0.251798	1			95.7	23	10^-7.48413	0.263089	0.372065			[266128, 2508572]	0
266128	1	40323	Stenotrophomonas koreensis		bacteria	false	38.5513	100	100	0.503595	2			92.719	75.5	10^-31.4607																		0
4769	2	4769	Saprolegnia		eukaryota	false	17.9006	0.355456	0.355456	0.503595	2			100	75	10^-38.6685	0.335129	0.473944															[637499]	0
637499	1	4769	Saprolegnia sp. SAP1		eukaryota	false	17.9006	100	100	0.503595	2			100	75	10^-38.6685																		0
39702	2	39702	Septoria		eukaryota	false	16.2764	0.646409	0.646409	0.503595	2			94.6665	75.5	10^-33.5192	0.263089	0.372065															[1894961, 687971]	0
83654	2	83654	Leclercia		bacteria	false	15.9114	-0.631911	-0.631911	0.503595	2			90.2985	70	10^-26.3475	4.73561	6.69717															[2714951, 83655]	0
34008	2	34008	Rhodovulum		bacteria	false	12.8888	-0.255936	-0.255936	0.503595	2			88.562	52.5	10^-15.1502	0.789268	1.11619															[1564506]	0
1564506	1	34008	Rhodovulum sp. P5		bacteria	false	12.8888	100	100	0.503595	2			88.562	52.5	10^-15.1502																		0
-200000712	2	-200000712	non-genus-specific reads in family Pasteurellaceae		bacteria	false	8.95029	0.355456	0.355456	0.503595	2			80.9265	66	10^-15.3962	0.335129	0.473944															[1524976, 749]	0
478070	2	478070	Labrenzia		bacteria	false	8.85444	-0.175825	-0.175825	0.503595	2			97.368	76	10^-36.6042	0.670257	0.947887															[2587866]	0
2587866	1	478070	Labrenzia sp. THAF191a		bacteria	false	8.85444	100	100	0.503595	2			97.368	76	10^-36.6042																		0
70742	2	70742	Peronospora		eukaryota	false	8.85444	-0.175825	-0.175825	0.503595	2			99.342	76	10^-38.6628	0.670257	0.947887															[162101]	0
162101	1	70742	Peronospora rumicis		eukaryota	false	8.85444	100	100	0.503595	2			99.342	76	10^-38.6628																		0
-200005708	2	-200005708	non-genus-specific reads in family Bodonidae		eukaryota	false	8.85444	-0.175825	-0.175825	0.503595	2			100	76	10^-39.3489	0.670257	0.947887															[464216]	0
464216	1	-200005708	Bodonidae sp. RCC923		eukaryota	false	8.85444	100	100	0.503595	2			100	76	10^-39.3489																		0
4924	1	766733	Scheffersomyces stipitis		eukaryota	false	-0.0370526	-0.368729	-0.368729	0.503595	2			87.2865	75	10^-25.631	1.05236	1.48826																0
60186	2	60186	Rhizophydium		eukaryota	false	4.42722	-0.175825	-0.175825	0.503595	2			92.6165	65	10^-25.0133	0.670257	0.947887															[382529, 139068]	0
152161	2	152161	Stappia		bacteria	false	0.314658	-0.966608	-0.966608	0.503595	2			96.154	52	10^-20.3006	1.1244	0.642251															[538381]	0
538381	1	152161	Stappia indica		bacteria	false	0.314658	0.646409	0.646409	0.503595	2			96.154	52	10^-20.3006	0.263089	0.372065																0
47614	2	47614	Gossypioides		eukaryota	false	0.210424	0.646409	0.646409	0.503595	2			94.531	70	10^-30.4658	0.263089	0.372065															[47615]	0
47615	1	47614	Gossypioides kirkii		eukaryota	false	0.210424	0.646409	0.646409	0.503595	2			94.531	70	10^-30.4658	0.263089	0.372065																0
-200034371	2	-200034371	non-genus-specific reads in family Erysiphaceae		eukaryota	false	0.0636287	0.355456	0.355456	0.503595	2			100	76	10^-39.3489	0.335129	0.473944															[698510]	0
698510	1	-200034371	uncultured Erysiphe		eukaryota	false	0.0636287	0.355456	0.355456	0.503595	2			100	76	10^-39.3489	0.335129	0.473944																0
1649486	2	1649486	Rhizorhabdus		bacteria	false	-0.000463854	-0.0303494	-0.0303494	0.503595	2			94.5945	75	10^-33.1791	0.526179	0.744129															[1850238]	0
1850238	1	1649486	Rhizorhabdus dicambivorans		bacteria	false	-0.000463854	-0.0303494	-0.0303494	0.503595	2			94.5945	75	10^-33.1791	0.526179	0.744129																0
13673	2	13673	Schisandra		eukaryota	false	-0.032987	-0.255936	-0.255936	0.503595	2			97.541	52	10^-20.9933	0.789268	1.11619															[13674]	0
13674	1	13673	Schisandra sphenanthera		eukaryota	false	-0.032987	-0.255936	-0.255936	0.503595	2			97.541	52	10^-20.9933	0.789268	1.11619																0
40466	2	40466	Sparassis		eukaryota	false	-0.0684694	-0.368729	-0.368729	0.503595	2			90.846	57.5	10^-19.2313	1.05236	1.48826															[139825]	0
139825	1	40466	Sparassis crispa		eukaryota	false	-0.0684694	-0.368729	-0.368729	0.503595	2			90.846	57.5	10^-19.2313	1.05236	1.48826																0
3358	2	3358	Tsuga	hemlocks	eukaryota	false	-0.098146	-0.441464	-0.441464	0.503595	2			100	75.5	10^-39.0087	1.34051	1.89577															[93694]	0
93694	1	3358	Tsuga chinensis		eukaryota	false	-0.098146	-0.441464	-0.441464	0.503595	2			100	75.5	10^-39.0087	1.34051	1.89577																0
46106	2	46106	Sarcobatus		eukaryota	false	-0.116765	-0.481522	-0.481522	0.503595	2			100	73	10^-37.3079	1.57854	2.23239															[46107]	0
46107	1	46106	Sarcobatus vermiculatus		eukaryota	false	-0.116765	-0.481522	-0.481522	0.503595	2			100	73	10^-37.3079	1.57854	2.23239																0
281459	2	281459	Nerada		eukaryota	false	-0.145718	-0.537918	-0.537918	0.503595	2			100	75	10^-38.6685	2.10472	2.97652															[281460]	0
281460	1	281459	Nerada mexicana		eukaryota	false	-0.145718	-0.537918	-0.537918	0.503595	2			100	75	10^-38.6685	2.10472	2.97652																0
1911577	2	1911577	Oryzomicrobium		bacteria	false	-0.236245	-0.684921	-0.684921	0.503595	2			91.959	64.5	10^-24.6702	16.0485	22.6959															[1735038]	0
1735038	1	1911577	Oryzomicrobium terrae		bacteria	false	-0.236245	-0.684921	-0.684921	0.503595	2			91.959	64.5	10^-24.6702	16.0485	22.6959																0
32067	2	32067	Leptotrichia		bacteria	false	-0.26314	-1.18361	-1.18361	0.503595	2			100	75.5	10^-39.0087	1.86669	1.15164															[712357]	0
712357	1	32067	Leptotrichia sp. oral taxon 212		bacteria	false	-0.26314	-0.441464	-0.441464	0.503595	2			100	75.5	10^-39.0087	1.34051	1.89577																0
38832	2	38832	Micromonas		eukaryota	false	-0.581004	-0.871416	-0.871416	0.503595	2			93.5635	38.5	10^-10.4823	1.38749	1.01432															[38833]	0
38833	1	38832	Micromonas pusilla		eukaryota	false	-0.581004	-1.32395	-1.32395	0.503595	2			93.5635	38.5	10^-10.4823	0.861308	0.270186																0
47420	2	47420	Hydrogenophaga		bacteria	false	-0.967744	-2.4721	-2.4721	0.503595	2			97.128	70	10^-32.5239	5.43094	1.99318															[2716225, 795665]	0
57493	2	57493	Kocuria		bacteria	false	-5.84378	-13.7415	-13.7415	0.503595	2			100	75	10^-38.6685	106.48	7.71215															[72000]	0
72000	1	57493	Kocuria rhizophila		bacteria	false	-5.84378	-0.844459	-0.844459	0.503595	2			100	75	10^-38.6685	3.87747	3.99531																0
165779	2	165779	Anaerococcus		bacteria	false	-8.55272	-0.707105	-17.536	0.503595	2			96.7105	76	10^-35.918	7.10658	0.376538			-100	0	0			0	0	10^0	0.263089	0.372065			[1870984]	0
1870984	1	165779	Anaerococcus mediterraneensis		bacteria	false	-8.55272	-0.968481	-0.968481	0.503595	2			96.7105	76	10^-35.918	2.53695	2.09953																0
2767887	2	2767887	Ligilactobacillus		bacteria	false	-40.3828	100	100	0.503595	2			100	76	10^-39.3489																	[1624]	0
1624	1	2767887	Ligilactobacillus salivarius		bacteria	false	-40.3828	-0.80189	-0.80189	0.503595	2			100	76	10^-39.3489	1.91367	1.75844																0
754097	1	3603	Vitis cordifolia		eukaryota	false	2492.8	100	100	0.251798	1			100	46	10^-18.9814																		0
171960	1	3603	Vitis sp. cv. 'Norton'		eukaryota	false	2492.8	100	100	0.251798	1			98.667	75	10^-37.2961																		0
152274	1	3603	Vitis cinerea var. helleri x Vitis riparia		eukaryota	false	2492.8	100	100	0.251798	1			100	75	10^-38.6685																		0
3908	1	3904	Vicia sativa		eukaryota	false	1.86204e+08	100	100	0.251798	1			90.769	65	10^-23.6346					100	18620.4	73950	1	73950	89.358	1090	10^-307.653						0
3906	1	3904	Vicia faba	fava bean	eukaryota	false	1.12956e+07	100	100	0.251798	1			100	75	10^-38.6685					100	1129.56	4486	1	4483	75.0234	75.9416	10^-27.7169						0
2506391	1	5121	Erysiphe trina		eukaryota	false	2492.8	100	100	0.251798	1			100	75	10^-38.6685																		0
1617254	1	5121	Erysiphe sengokui		eukaryota	false	2492.8	100	100	0.251798	1			100	76	10^-39.3489																		0
1617249	1	5121	Erysiphe ljubarskii		eukaryota	false	2492.8	100	100	0.251798	1			100	72	10^-36.6277																		0
1571568	1	5121	Erysiphe phyllanthi		eukaryota	false	2492.8	100	100	0.251798	1			100	75	10^-38.6685																		0
1571550	1	5121	Erysiphe euphorbiae		eukaryota	false	2492.8	100	100	0.251798	1			100	76	10^-39.3489																		0
1486407	1	5121	Erysiphe trifoliorum		eukaryota	false	2492.8	100	100	0.251798	1			100	76	10^-39.3489																		0
870195	1	5121	Erysiphe hommae		eukaryota	false	2492.8	100	100	0.251798	1			100	76	10^-39.3489																		0
81926	1	5121	Erysiphe mori		eukaryota	false	2492.8	100	100	0.251798	1			100	76	10^-39.3489																		0
79297	1	5121	Erysiphe aquilegiae		eukaryota	false	2492.8	100	100	0.251798	1			100	75	10^-38.6685																		0
4443	1	4441	Camellia japonica		eukaryota	false	5154.47	100	100	0.251798	1			100	47	10^-19.6583					100	0.503595	2			86.4	22	10^-3.30688						0
75702	1	3689	Populus euphratica	Euphrates poplar	eukaryota	false	219303	100	100	0.251798	1			100	43	10^-16.9522					100	50.6113	201	2	104	94.8603	113.22	10^-69.6276						0
3708	1	3705	Brassica napus	rape	eukaryota	false	4.65918e+07	100	100	0.251798	1			98.684	76	10^-37.9766					100	4659.01	18503	2	18379	76.2044	306.879	10^-138.256						0
2511077	1	5498	Cladosporium magnoliigena		eukaryota	false	2492.8	100	100	0.251798	1			98.684	76	10^-37.9766																		0
2486655	1	5498	Cladosporium michoacanense		eukaryota	false	2492.8	100	100	0.251798	1			98.667	75	10^-37.2961																		0
2036921	1	5498	Cladosporium cf. ramotenellum		eukaryota	false	2492.8	100	100	0.251798	1			100	74	10^-37.9881																		0
622350	1	5498	Cladosporium sp. 7F		eukaryota	false	2492.8	100	100	0.251798	1			100	75	10^-38.6685																		0
470196	1	5498	Cladosporium aff. cladosporioides CBS 673.69		eukaryota	false	2492.8	100	100	0.251798	1			98.649	74	10^-36.6158																		0
450181	1	5498	Cladosporium bruhnei		eukaryota	false	2492.8	100	100	0.251798	1			90.789	76	10^-29.7423																		0
93488	1	5498	Cladosporium macrocarpum		eukaryota	false	2492.8	100	100	0.251798	1			100	75	10^-38.6685																		0
2231684	1	186768	Sclerotinia sclerotiorum mitovirus 32		viruses	false	5010.77	100	100	0.251798	1			93.617	47	10^-15.5412					100	0.251798	1			72	25	10^-3.35067						0
4533	1	4527	Oryza brachyantha	malo sina	eukaryota	false	22661.6	100	-0.368728	0.251798	1			94.737	38	10^-10.8302	0.526179	0.744129			100	2.26618	9			91.675	23.75	10^-4.716						0
2691998	1	-200011012	Plasmopara viticola lesion associated Partitivirus 1		viruses	false	5035.95	100	100	0.251798	1			89.474	76	10^-28.37					100	0.251798	1			100	24	10^-7.28819						0
1256786	1	-200011012	Grapevine partitivirus		viruses	false	5035.95	100	100	0.251798	1			96.053	76	10^-35.2318					100	0.251798	1			100	25	10^-7.9431						0
62715	1	184027	Golovinomyces orontii		eukaryota	false	2517.98	100	100	0.251798	1			100	48	10^-20.3353																		0
373120	1	-200	Viridiplantae environmental sample		eukaryota	false	191445	100	100	0.251798	1			98.684	76	10^-37.9766					100	20.6474	82			99.8	24.4878	10^-9.08633						0
2689127	1	-200	Plasmopara viticola lesion associated mycobunyavirales-like virus 4		viruses	false	98069.1	100	100	0.251798	1			91.228	57	10^-19.5745					100	10.5755	42	1	18	81.5855	56.875	10^-19.9055						0
2737684	1	-200	Plasmopara viticola lesion associated mycobunyavirales-like virus 10		viruses	false	67721.8	100	100	0.251798	1			86.441	59	10^-16.8148					100	7.30213	29	1	6	92.4857	34.1429	10^-12.4333						0
2750080	1	-200	Candidatus Sungbacteria bacterium		bacteria	false	23.9991	100	100	0.251798	1			92	50	10^-16.2005																		0
2606716	1	-200	Fragilariales sp. endosymbiont of Amphistegina lobifera		eukaryota	false	23.9991	100	100	0.251798	1			100	76	10^-39.3489																		0
2053554	1	-200	Candidatus Falkowbacteria bacterium		bacteria	false	23.9991	100	100	0.251798	1			91.045	67	10^-24.9938																		0
2052180	1	-200	Phycisphaerales bacterium		bacteria	false	23.9991	100	100	0.251798	1			97.368	76	10^-36.6042																		0
1755443	1	-200	Pleosporales sp.		eukaryota	false	23.9991	100	100	0.251798	1			100	76	10^-39.3489																		0
1709465	1	-200	Capnodiales sp. L2186		eukaryota	false	23.9991	100	100	0.251798	1			89.474	76	10^-28.37																		0
1667054	1	-200	fungal sp. 48 SAB-2015		eukaryota	false	23.9991	100	100	0.251798	1			100	76	10^-39.3489																		0
1647062	1	-200	Thysanoptera sp. BOLD:ACC0470		eukaryota	false	23.9991	100	100	0.251798	1			95.238	63	10^-26.3929																		0
1576952	1	-200	Dothideomycetes sp. genotype csw009		eukaryota	false	23.9991	100	100	0.251798	1			100	76	10^-39.3489																		0
1538573	1	-200	uncultured Acidomyces		eukaryota	false	23.9991	100	100	0.251798	1			98.333	60	10^-27.1003																		0
1452443	1	-200	Prasiolales sp. Luecking 35836		eukaryota	false	23.9991	100	100	0.251798	1			98.592	71	10^-34.5752																		0
1300338	1	-200	Sordariomycetes sp. AH1001_3A		eukaryota	false	23.9991	100	100	0.251798	1			100	76	10^-39.3489																		0
1280489	1	-200	Dothideales sp. P44C001		eukaryota	false	23.9991	100	100	0.251798	1			100	76	10^-39.3489																		0
1256590	1	-200	uncultured bacterium A1Q1_fos_862		bacteria	false	23.9991	100	100	0.251798	1			95.89	73	10^-33.1908																		0
333509	1	-200	uncultured Rotifera		eukaryota	false	23.9991	100	100	0.251798	1			100	75	10^-38.6685																		0
329656	1	-200	uncultured marine stramenopile		eukaryota	false	23.9991	100	100	0.251798	1			85.897	78	10^-25.6139																		0
285226	1	-200	uncultured marine diatom		eukaryota	false	23.9991	100	100	0.251798	1			96.053	76	10^-35.2318																		0
282477	1	-200	uncultured Peritrichia		eukaryota	false	23.9991	100	100	0.251798	1			98.684	76	10^-37.9766																		0
187300	1	-200	uncultured dinoflagellate		eukaryota	false	23.9991	100	100	0.251798	1			91.667	60	10^-21.6108																		0
1211	1	-200	uncultured cyanobacterium		bacteria	false	-0.207757	-0.865686	-0.865686	0.251798	1			98.684	76	10^-37.9766	6.19514	6.86547																0
175244	1	-200	uncultured Basidiomycota		eukaryota	false	-0.209964	-0.874883	-0.874883	0.251798	1			96.61	59	10^-25.049	9.42425	10.4842																0
315267	1	-200	uncultured freshwater eukaryote		eukaryota	false	-1.90164	-7.92377	-7.92377	0.251798	1			98.701	77	10^-38.6571	2.91905	0.336614																0
3915	1	3913	Vigna mungo	black gram	eukaryota	false	22.473	100	100	0.251798	1			98.684	76	10^-37.9766																		0
875673	1	4107	Solanum x curtilobum		eukaryota	false	30.4743	100	100	0.251798	1			98.684	76	10^-37.9766																		0
856976	1	4107	Solanum hypacrarthrum		eukaryota	false	30.4743	100	100	0.251798	1			100	76	10^-39.3489																		0
329760	1	4107	Solanum anguivi		eukaryota	false	30.4743	100	100	0.251798	1			100	54	10^-24.4013																		0
172790	1	4107	Solanum phureja		eukaryota	false	30.4743	100	100	0.251798	1			100	75	10^-38.6685																		0
162495	1	4107	Solanum vernei		eukaryota	false	30.4743	100	100	0.251798	1			100	76	10^-39.3489																		0
42755	1	4107	Solanum spegazzinii		eukaryota	false	30.4743	100	100	0.251798	1			100	49	10^-21.0126																		0
85692	1	4564	Triticum dicoccoides		eukaryota	false	178774	100	-1.62003	0.251798	1			97.959	49	10^-19.6402	3.37319	1.92675			100	17.8776	71			99.5837	24.4082	10^-7.03197						0
93758	2	93758	Corchorus		eukaryota	false	6.8212e+06	100	100	0.251798	1			97.333	75	10^-35.9238					100	742.803	2950	4	2665	93.5966	380.969	10^-258.67					[93759, 210143, 358697]	0
93759	1	93758	Corchorus olitorius		eukaryota	false	6.8212e+06	100	100	0.251798	1			97.333	75	10^-35.9238					100	681.868	2708	4	2665	93.6676	397.266	10^-270.171						0
102107	1	3754	Prunus mume	Japanese apricot	eukaryota	false	75565.8	100	100	0.251798	1			96.053	76	10^-35.2318					100	7.55393	30			96.2367	23.3667	10^-5.31901						0
149371	2	149371	Tetrastigma		eukaryota	false	4.7061e+06	100	100	0.251798	1			100	62	10^-29.8308					100	475.142	1887	1	1869	97.644	506.481	10^-305.469					[255354, 1006121, 345143, 345135, 289689]	0
345135	1	149371	Tetrastigma laoticum		eukaryota	false	2517.98	100	100	0.251798	1			100	62	10^-29.8308																		0
2719533	1	186767	Plasmopara viticola lesion associated narnavirus 8		viruses	false	5035.95	100	100	0.251798	1			90.789	76	10^-29.7423					100	0.251798	1			100	24	10^-6.35655						0
49451	1	4085	Nicotiana attenuata		eukaryota	false	350797	100	100	0.251798	1			98.684	76	10^-37.9766					100	34.9999	139	1	83	92.8109	70.8106	10^-38.8267						0
37334	1	2706	Citrus maxima		eukaryota	false	2492.8	100	100	0.251798	1			100	48	10^-20.3353																		0
180804	1	4038	Daucus involucratus		eukaryota	false	2517.98	100	100	0.251798	1			100	42	10^-16.2762																		0
103723	1	249185	Grapevine Red Globe virus		viruses	false	2517.98	100	100	0.251798	1			89.474	76	10^-28.37																		0
75708	1	40685	Salix chaenomeloides		eukaryota	false	7.75611	100	100	0.251798	1			100	75	10^-38.6685																		0
5296	2	5296	Puccinia		eukaryota	false	2.241e+06	100	100	0.251798	1			89.583	48	10^-13.4735					100	237.949	945	1	720	96.5434	96.7658	10^-59.4115					[27350, 5297, 27344]	0
5297	1	5296	Puccinia graminis		eukaryota	false	138489	100	100	0.251798	1			89.583	48	10^-13.4735					100	13.5971	54			95.5417	24.4167	10^-6.02821						0
346951	1	53922	Senna bicapsularis		eukaryota	false	2517.98	100	100	0.251798	1			100	40	10^-14.925																		0
126820	1	53922	Senna occidentalis		eukaryota	false	2517.98	100	100	0.251798	1			100	47	10^-19.6583																		0
54733	1	3402	Magnolia stellata		eukaryota	false	-0.122849	-0.368728	-0.368728	0.251798	1			100	75	10^-38.6685	0.526179	0.744129																0
387291	1	22868	Anemone maxima		eukaryota	false	2517.98	100	100	0.251798	1			100	75	10^-38.6685																		0
231674	1	22868	Anemone cernua		eukaryota	false	2517.98	100	100	0.251798	1			100	44	10^-17.6284																		0
13442	2	13442	Coffea		eukaryota	false	1.59388e+06	100	-0.030348	0.251798	1			91.667	72	10^-28.3935	0.263089	0.372065			100	277.229	1101	4	268	94.8633	134.739	10^-89.2193					[49369, 13443, 49390]	0
13443	1	13442	Coffea arabica	coffee	eukaryota	false	941723	100	-0.030348	0.251798	1			91.667	72	10^-28.3935	0.263089	0.372065			100	94.1723	374	3	192	95.7499	197.017	10^-136.127						0
2719805	1	186783	Bremia lactucae associated ourmia-like virus 1		viruses	false	35864.4	100	100	0.251798	1			77.632	76	10^-16.0186					100	3.52517	14	1	12	62.0743	68.5	10^-19.5527						0
73283	1	4231	Helianthus decapetalus		eukaryota	false	45.1745	100	100	0.251798	1			100	53	10^-23.7232																		0
[truncated: 3,954 more rows]
