# Supplementary material for: Complete Genome Characterization of Penicillimonavirus gammaplasmoparae, a Bipartite Member of the Family Mymonaviridae
Source: Plants (Basel). 2023 Sep 18;12(18):3300. doi: 10.3390/plants12183300 (PMC10538141; doi:10.3390/plants12183300)
Supplement: Supplementary file 1 [file plants-12-03300-s001.zip › Supplementary Table S4.xlsx]

## Sheet: Hoja1
tax_id	tax_level	genus_tax_id	name	common_name	category	is_phage	agg_score	max_z_score	nt_z_score	nt_rpm	nt_count	nt_contigs	nt_contig_r	nt_percent_identity	nt_alignment_length	nt_e_value	nt_bg_mean	nt_bg_stdev	nt_bg_mean_mass_normalized	nt_bg_stdev_mass_normalized	nr_z_score	nr_rpm	nr_count	nr_contigs	nr_contig_r	nr_percent_identity	nr_alignment_length	nr_e_value	nr_bg_mean	nr_bg_stdev	nr_bg_mean_mass_normalized	nr_bg_stdev_mass_normalized	species_tax_ids	known_pathogen
3603	2	3603	Vitis		eukaryota	false	1.11987e+10	100	99	872932	3529920	35401	3211009	99.1294	3872.75	10^-197.192	3.03806	2.4007			100	542303	2192938	23714	2077969	97.4742	473.193	10^-214.367					[29760, 1046262, 3605, 96939, 2599121, 1306156, 2018007, 226012, 756011, 241073, 103351, 231512, 103349, 105599, 506485, 2448765, 228411, 153476, 754098, 103353, 103355, 754096, 390140, 345145, 345147, 754102, 326438, 153474, 239086, 256848, 2448762, 754101, 1051312, 754099, 104324, 246827, 1046264, 545888, 694578, 754105, 345149, 754104, 1046254, 103354, 239761, 2448766, 1046257, 1749390, 103352…	0
29760	1	3603	Vitis vinifera	wine grape	eukaryota	false	1.11987e+10	100	99	740842	2995781	33230	2712827	99.1248	2937.21	10^-188.037	3.03806	2.4007			100	393774	1592323	20402	1487158	97.2127	440.142	10^-202.568						0
1046262	1	3603	Vitis hancockii		eukaryota	false	9.91228e+08	100	100	100124	404877	1	404808	99.6595	19973.8	10^-307.617																		0
96939	1	3603	Vitis riparia	riverbank grape	eukaryota	false	6.3685e+08	100	100	20640.5	83465	2100	62554	98.3702	1062.24	10^-228.342					100	43250.9	174896	3267	165794	97.3042	412.171	10^-218.778						0
186768	2	186768	Mitovirus		viruses	false	4.20268e+07	100	99	6718.76	27169	8	27150	98.5026	2596.31	10^-228.33	0.263089	0.372065			100	6720	27174	8	27150	97.9228	701.071	10^-307.352					[2719443, 2052561, 2719446, 2719447, 2052563, 2719475, 2719445, 2052562, 2737697, 2080450, 2719466]	0
5021	2	5021	Leptosphaeria		eukaryota	false	4.65722e+07	100	99	4762.16	19257	4	19234	82.8038	174.077	10^-33.0762	0.335129	0.473944			100	0.247295	1			98	49	10^-21.4921					[5022, 220672]	0
5022	1	5021	Leptosphaeria maculans	blackleg of rapeseed fungus	eukaryota	false	4.65722e+07	100	99	4751.53	19214	2	19201	82.7692	173.872	10^-32.8351	0.335129	0.473944			100	0.247295	1			98	49	10^-21.4921						0
1306156	1	3603	Vitis yunnanensis		eukaryota	false	4.2555e+07	100	100	4298.48	17382	1	17376	99.7483	3179.82	10^-307.475																		0
2018007	1	3603	Vitis riparia x Vitis cinerea		eukaryota	false	3.96986e+07	100	100	3285.31	13285	56	12830	98.8032	2750.61	10^-235.388					100	717.403	2901	2	2863	95.1861	564.593	10^-302.591						0
34372	2	34372	Blumeria		eukaryota	false	3.43785e+07	100	99	3245.5	13124	38	12000	92.6413	1960.56	10^-35.0822	2.36781	3.34858			100	256.94	1039	50	416	73.5898	69.9816	10^-26.8044					[34373]	0
34373	1	34372	Blumeria graminis		eukaryota	false	3.43785e+07	100	99	3245.5	13124	38	12000	92.6413	1960.56	10^-35.0822	2.36781	3.34858			100	256.94	1039	50	416	73.5898	69.9816	10^-26.8044						0
65356	2	65356	Albugo		eukaryota	false	3.09446e+07	100	99	3141.39	12703	30	12008	91.7208	966.532	10^-208.663	3.87747	3.99531			100	15.5796	63	6	46	52.7165	110.698	10^-29.2698					[653948]	0
653948	1	65356	Albugo laibachii		eukaryota	false	3.09446e+07	100	99	3141.39	12703	30	12008	91.7208	966.532	10^-208.663	1.19644	0.203758			100	15.5796	63	6	46	52.7165	110.698	10^-29.2698						0
226012	1	3603	Vitis cinerea		eukaryota	false	2.19292e+07	100	100	2210.08	8937			99.5378	139.875	10^-81.9855					100	4.9459	20			99.0733	47.8667	10^-21.6177						0
2719443	1	186768	Plasmopara viticola lesion associated mitovirus 18		viruses	false	4.20268e+07	100	100	2111.9	8540	1	8532	98.7694	2684.3	10^-31.3151					100	2111.9	8540	1	8532	97.9472	780.928	10^-307.226						0
2052561	1	186768	Erysiphe necator mitovirus 1		viruses	false	1.75022e+07	100	100	879.381	3556	1	3554	99.563	2545.19	10^-307.483					100	879.629	3557	1	3554	98.7534	722.224	10^-307.33						0
2719446	1	186768	Plasmopara viticola lesion associated mitovirus 20		viruses	false	1.74751e+07	100	100	878.145	3551	1	3549	96.0144	2481.17	10^-307.462					100	878.145	3551	1	3549	96.9705	660.52	10^-307.427						0
2719447	1	186768	Plasmopara viticola lesion associated mitovirus 21		viruses	false	1.70026e+07	100	100	854.652	3456	1	3453	99.2695	2458.11	10^-307.326					100	854.157	3454	1	3453	97.9316	581.783	10^-307.534						0
45057	2	45057	Thrips		eukaryota	false	9.84976e+06	100	100	685.255	2771	40	886	92.217	256.333	10^-103.969					100	482.72	1952	34	343	89.3747	73.63	10^-33.6917					[161013, 161014, 159957, 670474, 163896]	0
2052563	1	186768	Erysiphe necator mitovirus 3		viruses	false	1.35234e+07	100	100	679.567	2748	1	2748	99.058	2865	10^-307.653					100	679.567	2748	1	2748	98.832	685	10^-307.653						0
129725	2	129725	Foveavirus		viruses	false	1.18553e+07	100	100	592.766	2397	1	2397	97.999	8694	10^-307.653					100	592.766	2397	1	2397	98.797	2161	10^-307.653					[196400]	0
196400	1	129725	Grapevine rupestris stem pitting-associated virus		viruses	false	1.18553e+07	100	100	592.766	2397	1	2397	97.999	8694	10^-307.653					100	592.766	2397	1	2397	98.797	2161	10^-307.653						0
5121	2	5121	Erysiphe		eukaryota	false	1.30767e+08	100	99	571.004	2309	17	2192	98.5602	542.336	10^-195.545	0.526179	0.744129			100	13794.4	55781	2810	31652	96.3272	128.513	10^-79.117					[52586, 225359, 36044, 157594, 1617253, 1617251, 1708143, 1136470, 374784]	0
52586	1	5121	Erysiphe necator	grape powdery mildew	eukaryota	false	1.30767e+08	100	100	549.242	2221	14	2157	98.9626	556.209	10^-200.77					100	12532.9	50680	2585	29857	98.2368	133.995	10^-83.9359						0
161013	1	45057	Thrips palmi		eukaryota	false	9.84976e+06	100	100	532.674	2154	31	313	91.2931	184.32	10^-79.3947					100	452.303	1829	29	242	89.6833	63.6228	10^-29.0483						0
2719475	1	186768	Plasmopara viticola lesion associated mitovirus 47		viruses	false	1.03591e+07	100	100	520.556	2105	1	2105	99.171	2654	10^-307.653					100	520.556	2105	1	2105	98.3	706	10^-307.653						0
5179	2	5179	Sclerotinia		eukaryota	false	5.34071e+06	100	99	499.041	2018	12	1777	87.3083	1032.5	10^-106.58	0.263089	0.372065			100	158.269	640	7	552	66.977	219.08	10^-73.4337					[77105, 5180]	0
-200	2	-200	all taxa with neither family nor genus classification			false	1.65021e+07	98.0321	-0.970265	457.496	1850	5	3152	99.2387	5613.92	10^-283.685	3834.28	3480.27			98.0321	3461.88	13999	37	25341	55.5375	1235.85	10^-192.013	26.7882	35.0405			[2770128, 2692015, 2692013, -100, 2770122, 2703488, 2026788, 2029458, 2026724, 373120, 175245, 940671, 2728926, 1906665, 155900, 100272, 2320119, 217275, 1211, 2665416, 1898104, 1813822, 215796, 172788, 2689127, 2585031, 2654212, 2250272, 2163009, 2053607, 1802319, 348539, 260559, 171245, 2770125, 2492835, 1913988, 1895924, 1869227, 1704024, 429461, 358574, 348541, 235205, 32644, 2010280, 2587552…	0
756011	1	3603	Vitis mustangensis		eukaryota	false	4.37497e+06	100	100	441.916	1787			99.6235	139.821	10^-82.1265																		0
77105	1	5179	Sclerotinia borealis		eukaryota	false	5.34071e+06	100	99	426.831	1726	5	1667	87.4164	1170.64	10^-114.021	0.263089	0.372065			100	115.734	468	2	458	62.5037	255.852	10^-76.3722						0
2692015	1	-200	Plasmopara viticola lesion associated mononegaambi virus 3		viruses	false	6.87464e+06	100	100	418.176	1691	1	1691	99.821	6150	10^-307.653					100	697.125	2819	2	2819	82.5109	1947.97	10^-307.653						0
2719445	1	186768	Plasmopara viticola lesion associated mitovirus 2		viruses	false	7.98459e+06	100	100	401.36	1623	1	1622	99.4447	2342.17	10^-307.451					100	401.113	1622	1	1622	98.206	669	10^-307.653						0
3701	2	3701	Arabidopsis		eukaryota	false	4.46198e+06	100	99	394.93	1597	5	1374	99.1423	362.924	10^-269.214	1.84163	2.60445			100	87.2952	353	3	30	82.0583	40.6575	10^-12.6931					[3702, 59689, 45251, 38785]	0
2052562	1	186768	Erysiphe necator mitovirus 2		viruses	false	7.81235e+06	100	100	392.705	1588	1	1587	96.0764	2545.07	10^-307.461					100	392.457	1587	1	1587	95.864	677	10^-307.653						0
3702	1	3701	Arabidopsis thaliana	thale cress	eukaryota	false	4.46198e+06	100	99	381.329	1542	2	1326	99.147	355.666	10^-272.188	1.05236	1.48826			100	72.4575	293	3	30	83.2924	43.0676	10^-14.0595						0
-200011012	2	-200011012	non-genus-specific reads in family Partitiviridae		viruses	false	7.12704e+06	100	100	356.352	1441			99.7808	1922.42	10^-307.653					100	356.352	1441			100	556.465	10^-307.653					[2052566]	0
2052566	1	-200011012	Erysiphe necator partitivirus 3		viruses	false	7.12704e+06	100	100	356.352	1441	2	1441	99.7808	1922.42	10^-307.653					100	356.352	1441	2	1441	100	556.465	10^-307.653						0
2706	2	2706	Citrus		eukaryota	false	3.75303e+06	100	99	278.949	1128	1	1116	98.9734	390.254	10^-303.567	1.9857	0.912436			100	307.635	1244	49	559	76.5485	80.3685	10^-27.7065					[2711, 85681, 55188, 37690, 37334, 159033, 37656, 2708, 85571, 76966]	0
2711	1	2706	Citrus sinensis	sweet orange	eukaryota	false	3.75303e+06	100	99	277.96	1124	1	1116	98.9921	392.034	10^-305.067	1.19644	0.203758			100	102.875	416	14	130	86.7989	47.5552	10^-18.7843						0
5538	2	5538	Scytalidium		eukaryota	false	2.62133e+06	100	100	247.048	999	1	997	81.5989	1465.35	10^-306.901					100	21.5147	87	3	58	83.409	46.2025	10^-17.8506					[1715249, 5539, 2487125]	0
1715249	1	5538	Scytalidium sp.		eukaryota	false	2.62133e+06	100	100	247.048	999	1	997	81.5989	1465.35	10^-306.901					100	15.085	61	1	48	83.5024	40.6491	10^-14.0016						0
38447	2	38447	Monilinia		eukaryota	false	5.18825e+06	100	100	234.436	948	4	863	87.1435	1852.88	10^-31.9295					100	769.582	3112	9	3050	76.3906	584.841	10^-267.846					[61186, 38448, 38457]	0
61186	1	38447	Monilinia laxa		eukaryota	false	5.18825e+06	100	100	232.21	939	4	863	87.1211	1868.38	10^-31.6998					100	286.615	1159	5	1123	82.2105	321.273	10^-222.322						0
3867	2	3867	Lotus		eukaryota	false	5.8494e+06	100	91.0232	230.232	931	4	684	86.9491	987.273	10^-234.337	2.43984	2.50257			100	394.188	1594	3	1567	94.2693	186.899	10^-110.605					[34305]	0
34305	1	3867	Lotus japonicus		eukaryota	false	5.8494e+06	100	91.0232	230.232	931	4	684	86.9491	987.273	10^-234.337	2.43984	2.50257			100	394.188	1594	3	1567	94.2693	186.899	10^-110.605						0
83905	2	83905	Boehmeria		eukaryota	false	1.8646e+06	100	100	186.46	754	1	677	99.548	414.599	10^-289.201																	[83906]	0
83906	1	83905	Boehmeria nivea		eukaryota	false	1.8646e+06	100	100	186.46	754	1	677	99.548	414.599	10^-289.201																		0
63067	2	63067	Hemiptelea		eukaryota	false	1.51839e+06	100	100	151.839	614	1	612	97.7578	266.365	10^-125.074																	[63068]	0
63068	1	63067	Hemiptelea davidii		eukaryota	false	1.51839e+06	100	100	151.839	614	1	612	97.7578	266.365	10^-125.074																		0
45059	2	45059	Frankliniella		eukaryota	false	3.04668e+06	100	100	151.345	612	3	16	98.2228	154.996	10^-84.5403					100	154.807	626	5	30	93.5714	49.8732	10^-21.9568					[133901, 407008, 163893]	0
133901	1	45059	Frankliniella occidentalis	western flower thrips	eukaryota	false	3.04668e+06	100	100	151.345	612	3	16	98.2228	154.996	10^-84.5403					100	153.323	620	5	30	93.6445	49.8903	10^-21.9982						0
506485	1	3603	Vitis acerifolia		eukaryota	false	1.42002e+06	100	100	142.937	578	2	334	99.6848	142.954	10^-44.0292					100	0.49459	2			100	31	10^-11.6174						0
33196	2	33196	Botrytis		eukaryota	false	1.60742e+06	100	100	141.453	572	3	258	87.602	827.171	10^-141.651					100	58.6089	237	3	190	61.6731	211.158	10^-53.1765					[40559, 1964551, 87229, 87230, 278948, 139639]	0
450987	2	450987	Haplothrips		eukaryota	false	1.32797e+06	100	100	132.797	537	1	537	88.35	103	10^-24.9957																	[764495]	0
764495	1	450987	Haplothrips chinensis		eukaryota	false	1.32797e+06	100	100	132.797	537	1	537	88.35	103	10^-24.9957																		0
150173	2	150173	Phialocephala		eukaryota	false	1.00896e+06	100	100	131.066	530	1	408	94.5376	80.0965	10^-27.1171					100	66.5224	269	1	218	91.4725	327.037	10^-257.23					[242229, 576137, 149040, 187636, 1105055, 242228]	0
4435	2	4435	Batis		eukaryota	false	1.22658e+06	100	100	120.68	488	2	488	91.7724	3136.41	10^-33.4999					100	1.97836	8	1	4	73.754	58	10^-16.626					[4436]	0
4436	1	4435	Batis maritima		eukaryota	false	1.22658e+06	100	100	120.68	488	2	488	91.7724	3136.41	10^-33.4999					100	1.97836	8	1	4	73.754	58	10^-16.626						0
2448765	1	3603	Vitis rufotomentosa		eukaryota	false	1.14087e+06	100	100	115.24	466			99.6674	141.593	10^-83.4043																		0
161014	1	45057	Thrips tabaci		eukaryota	false	1.20185e+06	100	100	111.53	451	7	411	98.6779	699.563	10^-257.511					100	8.65533	35	2	14	93.3811	64.1429	10^-33.8896						0
40559	1	33196	Botrytis cinerea		eukaryota	false	1.60742e+06	100	100	110.294	446	2	240	87.5329	1031.04	10^-171.413					100	50.4482	204	2	166	56.9673	232.552	10^-53.8245						0
242229	1	150173	Phialocephala helvetica		eukaryota	false	1.00896e+06	100	100	100.896	408	1	408	96.104	77	10^-24.7878																		0
4107	2	4107	Solanum		eukaryota	false	969976	100	5.71862	93.7248	379	1	312	99.2435	168.429	10^-82.3092	11.2503	14.4221			100	137.991	558	6	315	93.4869	61.9625	10^-32.2934					[4113, 4083, 4081, 28526, 172797, 4109, 2304586, 119830, 172263, 205524, 4111, 315334]	0
3633	2	3633	Gossypium		eukaryota	false	1.01771e+07	99	99	93.4775	378			95.6304	141.741	10^-75.8472	1.9857	0.912436			36.9304	3304.85	13364	52	12204	91.2812	226.605	10^-123.601	62.0891	87.8073			[29730, 3634, 3635, 34274, 29729, 34276, 47621, 34277, 34287, 34281, 34284, 34275]	0
3605	1	3603	Vitis aestivalis		eukaryota	false	8.90921e+08	100	100	88.037	356	1	5	99.0786	138.454	10^-78.6701					100	89005	359914	6	359899	99.5859	821.672	10^-295.589						0
2793225	2	2793225	Resinoscypha		eukaryota	false	860587	100	100	86.0587	348	1	348	95.833	192	10^-80.9747																	[2719159]	0
2719159	1	2793225	Resinoscypha variepilosa		eukaryota	false	860587	100	100	86.0587	348	1	348	95.833	192	10^-80.9747																		0
3482	2	3482	Cannabis		eukaryota	false	1.04635e+07	100	99	84.8222	343	2	234	99.6668	282.596	10^-223.243	0.263089	0.372065			100	963.214	3895	11	3336	68.3794	73.9161	10^-20.6876					[3483]	0
3483	1	3482	Cannabis sativa		eukaryota	false	1.04635e+07	100	99	84.8222	343	2	234	99.6668	282.596	10^-223.243	0.263089	0.372065			100	963.214	3895	11	3336	68.3794	73.9161	10^-20.6876						0
64357	2	64357	Lophodermium		eukaryota	false	798763	100	100	79.8763	323	1	323	80.387	775	10^-163.336																	[2048673]	0
2048673	1	64357	Lophodermium resinosum		eukaryota	false	798763	100	100	79.8763	323	1	323	80.387	775	10^-163.336																		0
4081	1	4107	Solanum lycopersicum	tomato	eukaryota	false	94038.6	100	38.5195	78.8871	319	1	312	99.2698	177.571	10^-85.3856	1.93873	1.99765			100	7.66615	31	1	17	91.85	33.5714	10^-11.23						0
5506	2	5506	Fusarium		eukaryota	false	2.47039e+06	100	96.5566	77.4034	313	3	196	86.7223	136.962	10^-32.871	2.12978	0.77958			100	268.068	1084	4	1039	52.9996	626.955	10^-283.351					[169388, 5128, 101028, 48865, 5507, 117187, 231269, 5127, 1567544, 1053134, 5518, 5516, 48495, 42677, 42673, 42668, 2747968, 582650, 56646, 1208366, 1101274, 694270, 282267, 179993, 57161, 48487, 47755, 44412, 2600298, 545334, 427292, 47756]	3
5453	2	5453	Ascochyta		eukaryota	false	759196	100	100	75.1777	304	1	302	92.7534	55.3554	10^-11.1617					100	4.45131	18	1	6	61.724	66.7273	10^-13.995					[5454, 205686]	0
5454	1	5453	Ascochyta rabiei		eukaryota	false	759196	100	100	75.1777	304	1	302	92.7534	55.3554	10^-11.1617					100	0.741885	3			65.3	49	10^-11.1599						0
228411	1	3603	Vitis piasezkii		eukaryota	false	734491	100	100	73.9412	299			99.4516	139.138	10^-81.2566					100	0.247295	1			100	31	10^-12.058						0
5180	1	5179	Sclerotinia sclerotiorum		eukaryota	false	1.14023e+06	100	100	72.2102	292	7	110	86.6996	254.752	10^-64.6861					100	42.5348	172	5	94	77.7603	130.437	10^-66.3504						0
147262	2	147262	Hostuviroid		viruses	false	682534	100	100	68.2534	276	1	246	99.9625	348.684	10^-56.4619																	[12893]	0
12893	1	147262	Hop stunt viroid		viruses	false	682534	100	100	68.2534	276	1	246	99.9625	348.684	10^-56.4619																		0
5052	2	5052	Aspergillus		eukaryota	false	555.03	-0.680624	-0.698201	68.0061	275	3	68	87.0731	172.759	10^-48.3823	5084.37	7184.7			-0.680624	267.326	1081	7	925	81.3735	78.4271	10^-39.2724	7137.88	10094.5			[34381, 1194566, 573508, 41068, 91492, 2070753, 454130, 1220188, 1405805, 319626, 132259, 209559, 162425, 109264, 5057, 40993, 979771, 41061, 1191711, 293939, 1810926, 1245748, 1226010, 36630, 5053, 1960876, 746128, 5059, 1506151, 1287682, 41067, 41058, 1873369, 1069201, 5066, 301854, 319627, 41047, 306088, 61420, 319630, 36643, 487661, 396024, 46472, 446911, 5068, 5062, 1810919, 51019, 41413, 50…	4
13428	2	13428	Cinnamomum		eukaryota	false	1.66608e+07	99	-0.30773	67.7588	274	1	250	98.7011	223.663	10^-109.577	119.969	169.662			99	1731.31	7001	4	6943	75.8931	247.582	10^-112.016	0.263089	0.372065			[337465, 13429, 1155220]	0
13429	1	13428	Cinnamomum camphora	camphor tree	eukaryota	false	308504	100	1.36239	67.7588	274	1	250	98.7011	223.663	10^-109.577	23.1519	32.7417			100	31.1592	126	1	126	100	50	10^-29.251						0
754098	1	3603	Vitis girdiana		eukaryota	false	634114	100	100	63.8021	258			99.5659	138.494	10^-81.1012					100	0.247295	1			100	31	10^-10.3143						0
37840	2	37840	Pestalotiopsis		eukaryota	false	1.15023e+06	100	99	60.5873	245	3	226	86.7266	1120.66	10^-273.373	0.263089	0.372065			100	55.6414	225	1	214	75.9092	648.735	10^-290.825					[393283]	0
393283	1	37840	Pestalotiopsis fici		eukaryota	false	1.15023e+06	100	99	60.5873	245	3	226	86.7266	1120.66	10^-273.373	0.263089	0.372065			100	55.6414	225	1	214	75.9092	648.735	10^-290.825						0
3573	2	3573	Silene	campions	eukaryota	false	487171	100	100	60.34	244	1	97	98.8725	148.197	10^-63.2572					100	4.69861	19			96.6769	35.0769	10^-13.045					[37657, 42043, 39892, 39875, 2600314, 1390720, 42040, 39899]	0
103353	1	3603	Vitis arizonica		eukaryota	false	585174	100	100	58.6089	237			99.4351	141.165	10^-82.6679					100	0.49459	2			73.4	37.5	10^-5.58903						0
103351	1	3603	Vitis amurensis		eukaryota	false	3.23623e+06	100	100	58.1143	235	3	19	99.0892	147.961	10^-83.786					100	266.089	1076	10	1059	99.2719	310.096	10^-210.178						0
4028	2	4028	Geranium		eukaryota	false	373416	100	100	56.136	227	1	113	99.4426	159.506	10^-83.5284					100	49.7063	201	1	113	98.5015	44.1926	10^-20.5546					[28964, 457541, 28963, 379939, 122183, 379948, 387083, 487788, 70270, 379954, 1659214, 1158081, 314574, 1368268, 379952, 379951, 314611]	0
5100	2	5100	Amorphotheca		eukaryota	false	509428	100	100	49.9536	202	2	134	88.0945	79	10^-19.4129					100	0.98918	4			86.375	41	10^-13.8021					[5101]	0
5101	1	5100	Amorphotheca resinae	creosote fungus	eukaryota	false	509428	100	100	49.9536	202	2	134	88.0945	79	10^-19.4129					100	0.98918	4			86.375	41	10^-13.8021						0
754096	1	3603	Vitis californica		eukaryota	false	504482	100	100	49.459	200			99.3252	135.188	10^-78.2827					100	1.48377	6			100	48.4	10^-24.2045						0
34274	1	3633	Gossypium herbaceum		eukaryota	false	487196	100	100	49.2117	199			95.9915	149.105	10^-79.2304																		0
345145	1	3603	Vitis betulifolia		eukaryota	false	465162	100	100	46.9861	190			99.8439	140.281	10^-82.8963																		0
37657	1	3573	Silene latifolia		eukaryota	false	487171	100	100	46.9861	190	1	97	98.9916	147.466	10^-56.0858					100	1.73107	7			97.14	37.8	10^-15.0526						0
390140	1	3603	Vitis bryoniifolia		eukaryota	false	465187	100	100	46.7388	189			99.3395	142.317	10^-83.1027					100	0.247295	1			100	31	10^-10.3143						0
36922	2	36922	Diaporthe		eukaryota	false	102309	100	0.84376	46.7388	189	2	174	86.2356	460.787	10^-135.149	21.3102	30.1372			100	20.0309	81	3	63	86.1367	133.931	10^-75.8326					[54899, 1303587, 1214573]	0
241073	1	3603	Vitis hybrid cultivar		eukaryota	false	4.04357e+06	100	100	46.4915	188			99.6183	149.105	10^-87.8842					100	358.331	1449	1	1441	98.5533	343.028	10^-305.788						0
103349	1	3603	Vitis rotundifolia		eukaryota	false	1.73388e+06	100	100	45.9969	186			99.1687	130.5	10^-75.2022					100	127.852	517	1	164	99.3749	45.5628	10^-23.3744						0
47830	2	47830	Lachnellula		eukaryota	false	472334	100	100	44.7604	181	1	88	86.3431	253.493	10^-69.1877					100	11.8702	48			81.2429	44.4524	10^-13.4159					[1316788, 602035, 215460, 1316786, 602034, 1316785, 215461]	0
1316788	1	47830	Lachnellula hyalina		eukaryota	false	472334	100	100	44.7604	181	1	88	86.3431	253.493	10^-69.1877					100	2.47295	10			77.55	48.5	10^-16.0708						0
47747	2	47747	Hyaloscypha		eukaryota	false	474807	100	100	43.2766	175	4	49	86.6916	154.801	10^-41.0903					100	7.41885	30	1	4	91.0687	49.1071	10^-21.9475					[2482752, 2082293, 2482757]	0
2482752	1	47747	Hyaloscypha bicolor		eukaryota	false	474807	100	100	43.2766	175	4	49	86.6916	154.801	10^-41.0903					100	4.20402	17	1	4	91.2691	54	10^-26.7405						0
13348	2	13348	Arthrobotrys		eukaryota	false	457496	100	100	42.0402	170	2	156	85.3374	229.348	10^-56.825					100	45.255	183	3	174	44.7149	447.425	10^-89.7854					[13349, 47236]	0
91493	2	91493	Exserohilum		eukaryota	false	397542	100	99	40.3091	163	5	109	85.6075	165.024	10^-42.8465	0.263089	0.372065			100	0.247295	1			80	50	10^-18.857					[93612]	0
93612	1	91493	Exserohilum turcicum		eukaryota	false	397542	100	99	40.3091	163	5	109	85.6075	165.024	10^-42.8465	0.263089	0.372065			100	0.247295	1			80	50	10^-18.857						0
5130	2	5130	Hypomyces		eukaryota	false	469861	100	100	39.5672	160	1	158	80.7969	165.304	10^-25.0334					100	7.41885	30	3	30	60.7718	79.7778	10^-19.2698					[29852]	0
29852	1	5130	Hypomyces aurantius		eukaryota	false	469861	100	100	39.5672	160	1	158	80.7969	165.304	10^-25.0334					100	7.41885	30	3	30	60.7718	79.7778	10^-19.2698						0
4235	2	4235	Lactuca		eukaryota	false	3.58319e+07	99	51.8008	39.0726	158			96.9686	145.569	10^-80.5601	0.526179	0.744129			99	3740.09	15124	9	14902	95.3958	90.5408	10^-47.9673	2.36781	3.34858			[75948, 4236, 75943, 1053361]	0
47236	1	13348	Arthrobotrys musiformis		eukaryota	false	415456	100	100	38.8253	157	2	156	85.0782	239.391	10^-58.2399					100	2.72025	11	1	8	61.1553	56.2222	10^-12.6374						0
2656786	2	2656786	Venustampulla		eukaryota	false	408037	100	100	37.8361	153	3	73	86.135	246.789	10^-64.4929					100	2.96754	12			63.5687	59.9167	10^-17.4559					[2656787]	0
2656787	1	2656786	Venustampulla echinocandica		eukaryota	false	408037	100	100	37.8361	153	3	73	86.135	246.789	10^-64.4929					100	2.96754	12			63.5687	59.9167	10^-17.4559						0
3537	2	3537	Mirabilis		eukaryota	false	383307	100	100	37.3416	151			99.4252	118.057	10^-67.1642					100	0.98918	4			97.6333	47	10^-21.0513					[482968]	0
482968	1	3537	Mirabilis himalaica		eukaryota	false	383307	100	100	37.3416	151			99.4252	118.057	10^-67.1642					100	0.98918	4			97.6333	47	10^-21.0513						0
4057	2	4057	Catharanthus		eukaryota	false	863060	100	100	35.8578	145			99.412	144.044	10^-84.5881					100	50.4482	204			99.0424	46.9424	10^-20.1395					[4058]	0
4058	1	4057	Catharanthus roseus	Madagascar periwinkle	eukaryota	false	863060	100	100	35.8578	145			99.412	144.044	10^-84.5881					100	50.4482	204			99.0424	46.9424	10^-20.1395						0
1303587	1	36922	Diaporthe nobilis		eukaryota	false	96997.7	100	100	35.8578	145	1	135	86.2438	453.865	10^-132.627					100	9.39721	38	2	24	84.5461	103.528	10^-53.7627						0
40921	2	40921	Anethum		eukaryota	false	353632	100	100	35.3632	143			98.0884	148.582	10^-85.0763																	[40922]	0
40922	1	40921	Anethum graveolens	dill	eukaryota	false	353632	100	100	35.3632	143			98.0884	148.582	10^-85.0763																		0
5144	2	5144	Podospora		eukaryota	false	437093	100	93.674	35.1159	142	3	127	84.2403	582.726	10^-222.368	0.263089	0.372065			100	34.1267	138	3	110	78.9513	168.573	10^-91.5601					[48703, 2587412]	0
3746	2	3746	Fragaria		eukaryota	false	286862	100	100	34.8686	141			99.1537	146.636	10^-85.9382					100	8.90262	36			82.2207	39.2414	10^-11.3435					[57918, 64939, 101007, 3747]	0
326438	1	3603	Vitis arizonica x Vitis rupestris		eukaryota	false	330510	100	100	33.3848	135	1	135	98.6632	1646	10^-307.653																		0
345147	1	3603	Vitis heyneana		eukaryota	false	387437	100	100	32.8902	133			99.6705	131.176	10^-76.3338					100	6.18238	25			99.7895	45.8421	10^-21.8085						0
695100	2	695100	Euplagia		eukaryota	false	326429	100	100	32.6429	132	1	132	82.143	140	10^-23.4067																	[1875024]	0
1875024	1	695100	Euplagia splendidior		eukaryota	false	326429	100	100	32.6429	132	1	132	82.143	140	10^-23.4067																		0
101851	2	101851	Glarea		eukaryota	false	514650	100	84.3688	31.6538	128	1	14	87.319	137.904	10^-44.1124	0.263089	0.372065			100	28.9335	117	4	40	88.8296	65.7526	10^-27.3898					[101852]	0
101852	1	101851	Glarea lozoyensis		eukaryota	false	514650	100	84.3688	31.6538	128	1	14	87.319	137.904	10^-44.1124	0.263089	0.372065			100	28.9335	117	4	40	88.8296	65.7526	10^-27.3898						0
5583	2	5583	Exophiala		eukaryota	false	114236	100	10.9719	30.4173	123	1	8	88.2616	81.3125	10^-27.2549	1.84163	2.60445			100	11.6229	47	1	16	85.6816	40.1842	10^-13.1399					[5970, 1033840, 1016849, 212818, 91925, 348802, 215243]	1
1964551	1	33196	Botrytis fragariae		eukaryota	false	306646	100	100	29.6754	120	1	18	87.9025	130.07	10^-39.5459					100	0.98918	4			92.9667	45.6667	10^-17.0844						0
4406	2	4406	Trochodendron		eukaryota	false	319011	100	100	28.6862	116			99.0435	142.66	10^-82.949					100	3.21484	13			96.1778	39.7778	10^-14.7354					[4407]	0
4407	1	4406	Trochodendron aralioides		eukaryota	false	319011	100	100	28.6862	116			99.0435	142.66	10^-82.949					100	3.21484	13			96.1778	39.7778	10^-14.7354						0
5094	2	5094	Talaromyces		eukaryota	false	94434.1	100	10.7893	28.4389	115	1	33	88.0035	102.571	10^-33.2567	3.63628	2.29882			100	15.085	61	1	4	70.9357	54.2115	10^-15.6884					[28564, 37727, 198730, 121627, 28573, 1441469, 28572, 1472165, 128442]	1
457541	1	4028	Geranium traversii		eukaryota	false	281916	100	100	28.1916	114	1	113	99.4201	174.718	10^-83.848																		0
5128	1	5506	Fusarium sambucinum		eukaryota	false	269821	100	100	27.9443	113	1	113	81.78	236	10^-46.7033																		0
112177	2	112177	Arthrinium		eukaryota	false	210319	100	73.7343	27.697	112	4	45	99.0661	231.093	10^-143.798	0.263089	0.372065			100	4.9459	20			89.2884	53.3571	10^-21.5199					[335852, 335849, 2421359, 2338529, 1756131, 990691, 2421358, 335842]	0
149040	1	150173	Phialocephala scopiformis		eukaryota	false	314065	100	100	27.2025	110			89.3086	84.8817	10^-31.1274					100	4.20402	17			85.6628	49.9167	10^-19.3715						0
4236	1	4235	Lactuca sativa		eukaryota	false	500121	36.5875	34.852	26.4606	107			96.7308	146.167	10^-80.4855	0.526179	0.744129			36.5875	124.884	505	7	381	93.4007	60.7143	10^-32.2351	2.36781	3.34858				0
4119	2	4119	Ipomoea		eukaryota	false	269730	100	7.19492	26.4606	107	1	40	91.1333	158.34	10^-57.4545	2.36781	3.34858			100	32.8902	133	1	62	84.4993	116.611	10^-57.6193					[35883, 35885, 4120, 89652, 35884]	0
35885	1	4119	Ipomoea triloba	trilobed morning glory	eukaryota	false	48682.5	100	9.16779	25.7187	104	1	40	91.0035	161.648	10^-58.5596	1.84163	2.60445			100	4.69861	19			79.7828	37.8889	10^-10.9352						0
106146	2	106146	Pelistega		bacteria	false	252241	100	100	25.2241	102	1	102	84.177	158	10^-33.4425																	[2652177]	0
2652177	1	106146	Pelistega sp. NLN63		bacteria	false	252241	100	100	25.2241	102	1	102	84.177	158	10^-33.4425																		0
5149	2	5149	Chaetomium		eukaryota	false	108809	100	1.01418	24.9768	101	1	84	89.1702	354.768	10^-124.352	10.2605	14.5105			100	12.1175	49	2	8	74.9167	57.5238	10^-20.7092					[38033, 209285]	0
209285	1	5149	Chaetomium thermophilum		eukaryota	false	13981	100	65.0938	24.4822	99	1	84	89.2086	360.086	10^-126.117	0.263089	0.372065			100	1.23648	5			91.075	41.25	10^-14.5511						0
33194	2	33194	Bipolaris		eukaryota	false	249768	100	100	24.2349	98	2	24	92.0252	161.462	10^-70.548					100	21.5147	87	4	55	83.8179	71.7639	10^-35.9533					[45130, 74410, 5016, 101162, 40125, 5017]	0
335852	1	112177	Arthrinium arundinis		eukaryota	false	210319	100	100	23.493	95	4	45	98.9804	246.575	10^-154.269					100	3.70943	15			86.5489	54.5455	10^-20.8073						0
-200011006	2	-200011006	non-genus-specific reads in family Totiviridae		viruses	false	504482	100	100	23.2457	94			92.2616	84.8871	10^-35.2482					100	50.9428	206			58.87	162.259	10^-57.9881					[1714370, 2719862, 2719861]	0
3554	2	3554	Beta		eukaryota	false	8.4229e+06	100	1.20334	22.7511	92			99.4489	140.317	10^-82.3877	9.68734	10.8563			100	842.287	3406	4	885	95.0832	172.481	10^-99.9939					[161934]	0
161934	1	3554	Beta vulgaris		eukaryota	false	8.4229e+06	100	1.20334	22.7511	92			99.4489	140.317	10^-82.3877	9.68734	10.8563			100	842.287	3406	4	885	95.0832	172.481	10^-99.9939						0
4930	2	4930	Saccharomyces		eukaryota	false	283.23	0.243683	0.243683	22.7511	92	1	35	86.3385	161.416	10^-38.7984	19.4969	13.3544															[27291, 1080349, 1987369, 114524, 4932]	1
2719862	1	-200011006	Erysiphales associated toti-like virus 2		viruses	false	220093	100	100	22.0093	89			91.8008	88.5965	10^-37.0207																		0
231512	1	3603	Vitis pseudoreticulata		eukaryota	false	1.80308e+06	100	100	21.762	88	1	11	98.9536	185.984	10^-117.419					100	158.763	642	13	613	98.7216	270.596	10^-218.708						0
5598	2	5598	Alternaria		eukaryota	false	93972.1	100	13.2485	21.0201	85			94.278	137.069	10^-63.8666	3.06313	1.3554			100	16.8161	68	1	4	84.5715	51.7358	10^-18.565					[119927, 156630, 5599, 1678846, 45303, 1132467, 48100]	1
670474	1	45057	Thrips vulgatissimus		eukaryota	false	207728	100	100	20.7728	84	1	84	90.576	382	10^-139.565																		0
28100	2	28100	Phyllobacterium		bacteria	false	195363	100	100	20.7728	84	3	68	97.9853	900.026	10^-227.012					100	4.45131	18			96.7771	55.5625	10^-28.7145					[2718938, 28101, 1871046, 314237, 1882772, 1867719]	0
29729	1	3633	Gossypium arboreum		eukaryota	false	409602	100	100	20.5255	83			96.7008	147.415	10^-81.44					100	55.8887	226	13	143	68.3927	126.548	10^-51.5804						0
48703	1	5144	Podospora comata		eukaryota	false	437093	100	100	20.5255	83	1	81	83.7565	682.134	10^-299.317					100	24.4822	99	2	93	80.4719	211.557	10^-119.789						0
103355	1	3603	Vitis labrusca		eukaryota	false	571697	100	100	20.2782	82	3	26	99.3296	211.952	10^-127.21					100	37.0943	150	4	139	99.6884	255.766	10^-253.608						0
159957	1	45057	Thrips imaginis	plague thrips	eukaryota	false	417929	100	100	20.2782	82	1	78	92.4144	275.793	10^-107.831					100	21.5147	87	3	87	81.5642	291.507	10^-133.439						0
3511	2	3511	Quercus		eukaryota	false	2.98979e+06	100	-0.486764	20.2782	82	1	4	94.7211	120.382	10^-58.9478	25.0969	9.89947			100	400.865	1621	10	1363	86.9251	180.211	10^-103.954					[97700, 103485, 58331, 1815914, 103490, 58334, 1495044, 167439, 103481, 3512]	0
57918	1	3746	Fragaria vesca	wild strawberry	eukaryota	false	286862	100	100	20.2782	82			99.1583	145.339	10^-85.1845					100	8.40803	34			81.8464	39.1786	10^-11.1782						0
239086	1	3603	Vitis quinquangularis		eukaryota	false	223085	100	100	19.5363	79	1	75	96.0208	1114.72	10^-297.958					100	2.96754	12			95.62	36.4	10^-13.8946						0
2718938	1	28100	Phyllobacterium sp. 628		bacteria	false	195363	100	100	19.5363	79	3	68	97.9669	950.775	10^-236.508																		0
3635	1	3633	Gossypium hirsutum	cotton	eukaryota	false	587748	100	22.8882	17.5579	71			96.2814	142.293	10^-78.5825	0.526179	0.744129			100	148.377	600	10	485	87.6229	139.746	10^-83.0719						0
507510	2	507510	Hyphopichia		eukaryota	false	96445.1	100	100	17.3107	70	1	12	82.8176	112.4	10^-30.0379																	[717741, 717740]	0
324777	2	324777	Marssonina		eukaryota	false	205255	100	100	17.0634	69			88.1197	94.0847	10^-35.5533					100	8.16074	33	2	22	73.4931	58.48	10^-19.6378					[698440, 503106]	0
698440	1	324777	Marssonina brunnea		eukaryota	false	205255	100	100	17.0634	69			88.1197	94.0847	10^-35.5533					100	3.46213	14	1	4	69.1673	76.75	10^-25.0614						0
4038	2	4038	Daucus		eukaryota	false	5.06223e+06	100	100	16.3215	66			98.4089	127.872	10^-72.6029					33.1828	4463.68	18050	6	17929	96.2807	515.443	10^-293.762	93.1337	131.711			[4039, 180803, 180804, 79167, 92057]	0
5579	2	5579	Aureobasidium		eukaryota	false	163264	100	2.01789	16.3215	66	1	5	94.9426	122.218	10^-61.5598	8.20591	4.02181			100	19.289	78	2	20	95.4975	51.2258	10^-22.965					[5580, 46634, 559561]	0
99210	2	99210	Amblyseius		eukaryota	false	113756	100	100	16.0742	65	3	58	99.2114	258.224	10^-131.197					100	0.98918	4			84.053	85	10^-34.6869					[1712292, 759916, 911334]	0
182301	2	182301	Franklinia		eukaryota	false	155796	100	100	15.5796	63			97.4743	148.182	10^-83.4742																	[182302]	0
182302	1	182301	Franklinia alatamaha		eukaryota	false	155796	100	100	15.5796	63			97.4743	148.182	10^-83.4742																		0
137666	2	137666	Antigonon		eukaryota	false	155796	100	100	15.5796	63			99.6058	148.805	10^-88.2117																	[137667]	0
137667	1	137666	Antigonon leptopus		eukaryota	false	155796	100	100	15.5796	63			99.6058	148.805	10^-88.2117																		0
6247	2	6247	Strongyloides		eukaryota	false	138485	100	100	15.5796	63	1	46	84.0794	116.174	10^-25.1865																	[6248, 75913, 174720, 34506]	1
5455	2	5455	Colletotrichum		eukaryota	false	133549	100	2.04014	15.3323	62			90.1282	76.7414	10^-28.8445	3.94634	5.58097			100	30.17	122	6	53	60.8855	82.4486	10^-20.6988					[690256, 2175873, 1173701, 306554, 80884, 1573173, 690259, 702518, 5467, 708197, 708187, 1347389, 1095194, 31870, 1209926, 2175906, 290576, 27357, 1209932, 1215731]	0
5543	2	5543	Trichoderma		eukaryota	false	55006.6	100	2.7032	15.3323	62	1	14	89.1567	71.4286	10^-21.9391	8.184	2.64438			100	7.41885	30	1	11	65.3285	58.4348	10^-13.9756					[5544, 858221, 101201, 1567552, 58853, 51453, 398673, 63577, 29875]	0
1351751	2	1351751	Parastagonospora		eukaryota	false	19900	100	2.82941	15.085	61	2	12	91.7958	160.2	10^-65.8973	3.01616	4.26549			100	1.97836	8			84.2857	42.7143	10^-12.882					[13684, 1351752]	0
2448762	1	3603	Vitis baileyana		eukaryota	false	146893	100	100	14.8377	60			99.5436	128.718	10^-74.4588																		0
4039	1	4038	Daucus carota	carrot	eukaryota	false	5.06223e+06	100	100	14.8377	60			98.2333	129.647	10^-73.623					33.1791	4463.18	18048	6	17929	96.2804	515.528	10^-293.811	93.1337	131.711				0
5580	1	5579	Aureobasidium pullulans		eukaryota	false	163264	100	1.64271	14.8377	60			96.01	122.163	10^-65.1944	6.33922	5.17346			100	16.3215	66	1	10	95.5648	50.8889	10^-23.5583						0
28572	1	5094	Talaromyces funiculosus		eukaryota	false	3078.91	19.2326	19.2326	14.8377	60	1	33	87.6552	121	10^-37.4656	0.526179	0.744129																0
5599	1	5598	Alternaria alternata		eukaryota	false	37375.8	100	39.1722	14.8377	60			96.095	153.041	10^-72.8106	0.263089	0.372065			100	2.96754	12			93.5917	50.5	10^-22.4188						1
13684	1	1351751	Parastagonospora nodorum		eukaryota	false	19900	100	2.77144	14.8377	60	2	12	91.6283	161.143	10^-65.9106	3.01616	4.26549			100	1.97836	8			84.2857	42.7143	10^-12.882						0
754101	1	3603	Vitis monticola		eukaryota	false	144445	100	100	14.5904	59			99.6012	128.1	10^-74.2																		0
2587412	1	5144	Podospora anserina		eukaryota	false	149075	100	38.5076	14.5904	59	2	46	84.945	437.935	10^-110.289	0.263089	0.372065			100	9.64451	39	1	17	75.076	59.0323	10^-19.6232						0
27308	2	27308	Ascoidea		eukaryota	false	143431	100	100	14.3431	58	1	44	93.5261	58.5417	10^-15.836																	[54195]	0
54195	1	27308	Ascoidea rubescens		eukaryota	false	143431	100	100	14.3431	58	1	44	93.5261	58.5417	10^-15.836																		0
48865	1	5506	Fusarium redolens		eukaryota	false	136104	100	100	14.0958	57	1	57	95.238	63	10^-17.4295																		0
1535326	2	1535326	Candida		eukaryota	false	26649.1	48.983	48.983	14.0958	57	1	9	87.0009	90.3077	10^-26.3718	0.861308	0.270186															[5482, 5476, 273371, 42374, 5480]	4
36044	1	5121	Erysiphe pisi		eukaryota	false	139573	100	100	13.8485	56	3	35	86.9979	323.981	10^-99.7106					100	0.247295	1			100	50	10^-24.7423						0
6248	1	6247	Strongyloides stercoralis		eukaryota	false	138485	100	100	13.8485	56	1	46	83.4219	122.125	10^-25.0321																		1
7215	2	7215	Drosophila	fruit flies	eukaryota	false	23295.8	100	22.4291	13.8485	56	1	42	94.8106	53.1915	10^-13.8934	0.933347	0.575822			100	2.96754	12			86.2125	46	10^-17.2557					[7274, 7227, 30023, 7260, 7291, 7244, 198719, 30019, 7232]	0
34381	1	5052	Aspergillus japonicus		eukaryota	false	555.03	100	36.5136	13.8485	56	2	56	83.5001	593.571	10^-148.822	0.263089	0.372065			100	2.96754	12			92.49	28.6	10^-8.9285						0
62703	2	62703	Oidium		eukaryota	false	8.13353e+06	100	100	13.6012	55	2	16	87.1817	220.06	10^-62.4711					100	803.462	3249	153	2000	84.9206	102.981	10^-51.8172					[212602, 299130]	0
45130	1	33194	Bipolaris sorokiniana		eukaryota	false	249768	100	100	13.6012	55	1	8	91.5882	170	10^-72.5413					100	11.3756	46	2	24	92.7918	76.1944	10^-42.1098						0
4753	2	4753	Pneumocystis		eukaryota	false	54404.9	100	100	13.6012	55	1	8	87.2109	105.261	10^-29.8198																	[263815, 42068, 4754]	1
2010280	1	-200	Wilkie narna-like virus 1		viruses	false	1247.7	100	100	12.8593	52			92.5244	54.2222	10^-19.002																		0
100474	2	100474	Batrachochytrium		eukaryota	false	128593	100	100	12.8593	52	1	50	82.67	120.19	10^-18.2315																	[109871]	0
109871	1	100474	Batrachochytrium dendrobatidis		eukaryota	false	128593	100	100	12.8593	52	1	50	82.67	120.19	10^-18.2315																		0
353918	2	353918	Amphilophium		eukaryota	false	108810	100	100	12.612	51			94.9415	149.536	10^-79.1234																	[353927, 2358324, 2358323, 2358319]	0
153476	1	3603	Vitis thunbergii		eukaryota	false	666460	100	100	12.3648	50			99.723	148.467	10^-88.2353					100	54.4049	220	1	220	99.811	529	10^-307.653						0
112415	2	112415	Letharia		eukaryota	false	81607.4	100	100	12.1175	49	1	10	87.0255	111.585	10^-31.0475					100	0.247295	1			69.4	49	10^-15.8729					[112416, 560253]	0
4375	2	4375	Nepenthes		eukaryota	false	12364.8	100	31.861	12.1175	49			97.3845	142.528	10^-79.5459	0.263089	0.372065			100	1.97836	8			84.0714	41.5714	10^-11.3908					[150983, 1744888, 122310]	0
1744888	1	4375	Nepenthes ventricosa x Nepenthes alata		eukaryota	false	12300.7	31.861	31.861	12.1175	49			97.3845	142.528	10^-79.5459	0.263089	0.372065																0
45251	1	3701	Arabidopsis neglecta		eukaryota	false	117515	100	100	11.8702	48	3	48	99.5169	551.1	10^-235.078																		0
27291	1	4930	Saccharomyces paradoxus		eukaryota	false	283.23	100	100	11.6229	47	1	35	84.9372	256.605	10^-56.8328																		0
1712292	1	99210	Amblyseius sp. ARP-2015		eukaryota	false	113756	100	100	11.3756	46	1	46	99.627	268	10^-135.289																		0
599737	2	599737	Wickerhamomyces		eukaryota	false	69242.6	100	100	11.3756	46			88.7736	72.2093	10^-24.2736																	[4927, 1041607]	0
877559	2	877559	Thecamonas		eukaryota	false	6172.94	23.2948	23.2948	11.3756	46	1	46	91.667	60	10^-12.2741	0.335129	0.473944															[529818]	0
529818	1	877559	Thecamonas trahens		eukaryota	false	6172.94	23.2948	23.2948	11.3756	46	1	46	91.667	60	10^-12.2741	0.335129	0.473944																0
3877	2	3877	Medicago	medics	eukaryota	false	1.38891e+06	100	9.60327	11.1283	45			97.7092	142.481	10^-81.2974	1.38749	1.01432			100	139.474	564	3	444	70.7475	118.129	10^-34.6056					[3880, 3879, 70973, 70952]	0
3880	1	3877	Medicago truncatula	barrel medic	eukaryota	false	1.38891e+06	100	37.9996	11.1283	45			97.7092	142.481	10^-81.2974	0.861308	0.270186			100	138.485	560	3	444	70.5441	118.97	10^-34.8542						0
82105	2	82105	Cladophialophora		eukaryota	false	2511.38	6.77027	6.77027	11.1283	45			86.6118	71.9429	10^-21.3754	1.05236	1.48826															[86049, 470704, 569365, 89940, 1182553]	2
3328	2	3328	Picea		eukaryota	false	641683	100	16.9483	10.881	44			91.6046	128.189	10^-60.9618	1.72262	0.540372			100	79.8763	323	6	234	87.3833	66.8727	10^-31.8646					[3330, 3332, 171229, 3329]	0
1933192	2	1933192	Galendromus		eukaryota	false	430293	100	100	10.881	44			90.1985	136	10^-59.5262					100	32.1484	130	1	4	85.2011	52.6604	10^-20.4313					[34638]	0
34638	1	1933192	Galendromus occidentalis	western predatory mite	eukaryota	false	430293	100	100	10.881	44			90.1985	136	10^-59.5262					100	32.1484	130	1	4	85.2011	52.6604	10^-20.4313						0
353927	1	353918	Amphilophium paniculatum		eukaryota	false	108810	100	100	10.881	44			94.9263	149.292	10^-78.9404																		0
54899	1	36922	Diaporthe longicolla		eukaryota	false	102309	100	100	10.881	44	1	39	86.2051	486.361	10^-144.467					100	10.1391	41	1	39	87.2436	171.088	10^-102.455						0
220672	1	5021	Leptosphaeria biglobosa		eukaryota	false	105274	100	100	10.6337	43	2	33	95.001	246.333	10^-117.972																		0
101028	1	5506	Fusarium pseudograminearum		eukaryota	false	137297	100	100	10.6337	43	1	26	87.0779	96.7647	10^-25.5455					100	3.46213	14	1	10	61.8507	61.7143	10^-12.8681						0
474995	2	474995	Ophiocordyceps		eukaryota	false	123648	100	100	10.6337	43	2	32	93.82	97.3947	10^-33.7735					100	5.1932	21			74.1529	47.6875	10^-14.6225					[72228, 1330020, 94213, 1399860]	0
470095	2	470095	Pseudovirgaria		eukaryota	false	106337	100	100	10.6337	43	1	14	85.8032	121.152	10^-31.6115																	[470096]	0
470096	1	470095	Pseudovirgaria hyperparasitica		eukaryota	false	106337	100	100	10.6337	43	1	14	85.8032	121.152	10^-31.6115																		0
5529	2	5529	Metarhizium		eukaryota	false	32390.8	100	4.90206	10.6337	43	1	4	87.2572	85.7222	10^-27.2106	1.34051	1.89577			100	11.1283	45			67.3262	47.7857	10^-10.4824					[1649241, 169041, 5530, 568076, 92637, 1650735, 92629, 500148]	0
58331	1	3511	Quercus suber		eukaryota	false	380851	100	3.28083	10.3864	42	1	4	93.0798	107.711	10^-51.1008	1.84163	2.60445			100	38.0834	154	3	32	85.162	66.0252	10^-30.7615						0
7274	1	7215	Drosophila serrata		eukaryota	false	23295.8	100	100	10.3864	42	1	42	97.778	45	10^-10.5751																		0
4113	1	4107	Solanum tuberosum	potato	eukaryota	false	969976	100	9.98942	10.1391	41			98.5154	99.8947	10^-54.2917	0.670257	0.947887			100	96.9397	392	3	268	95.8646	68.6939	10^-37.6602						0
72228	1	474995	Ophiocordyceps sinensis		eukaryota	false	123648	100	100	10.1391	41	2	32	94.0805	100.25	10^-34.9765					100	2.22566	9			74.4932	54.25	10^-18.5592						0
212602	1	62703	Oidium neolycopersici		eukaryota	false	8.13353e+06	100	100	9.8918	40	2	16	86.8182	249.744	10^-66.7335					100	803.462	3249	153	2000	84.9206	102.981	10^-51.8172						0
42043	1	3573	Silene vulgaris	bladder campion	eukaryota	false	103864	100	100	9.8918	40			98.0557	150.903	10^-86.42					100	0.49459	2			98.7	42	10^-20.2986						0
3337	2	3337	Pinus		eukaryota	false	234930	100	-0.12209	9.8918	40			93.5163	124.364	10^-60.0288	11.2973	11.512			100	27.2025	110			84.7825	29.1625	10^-8.4425					[88728, 3352, 3347, 88733, 3348, 28528, 71647, 548568, 88732, 3341]	0
1407826	2	1407826	Karrabina		eukaryota	false	98918	100	100	9.8918	40			97.9077	142.552	10^-80.6737																	[133501]	0
133501	1	1407826	Karrabina biagiana		eukaryota	false	98918	100	100	9.8918	40			97.9077	142.552	10^-80.6737																		0
439357	2	439357	Megalurothrips		eukaryota	false	98918	100	100	9.8918	40	1	40	99.625	267	10^-134.606																	[864842]	0
864842	1	439357	Megalurothrips sp. 1 YF-2010		eukaryota	false	98918	100	100	9.8918	40	1	40	99.625	267	10^-134.606																		0
5024	2	5024	Venturia		eukaryota	false	2.96012e+06	100	100	9.64451	39	2	17	85.2061	202.483	10^-52.2412					100	294.528	1191	1	1191	63.1	729	10^-307.653					[5025, 50376]	0
4231	2	4231	Helianthus		eukaryota	false	1.95118e+06	100	1.34984	9.64451	39			99.1989	148.69	10^-87.2813	3.75529	4.3629			100	195.858	792	4	24	80.5796	38.9534	10^-13.4645					[4232, 73306, 4233]	0
4232	1	4231	Helianthus annuus	common sunflower	eukaryota	false	1.95118e+06	100	1.34984	9.64451	39			99.1989	148.69	10^-87.2813	3.75529	4.3629			100	195.116	789	4	24	80.4619	38.9407	10^-13.4173						0
717741	1	507510	Hyphopichia pseudoburtonii		eukaryota	false	96445.1	100	100	9.64451	39	1	12	82.8439	110.207	10^-28.3595																		0
75948	1	4235	Lactuca saligna		eukaryota	false	3.58319e+07	100	100	9.39721	38			97.7483	146.1	10^-82.5033					100	3614.46	14616	2	14521	95.5177	92.263	10^-48.8803						0
97700	1	3511	Quercus lobata		eukaryota	false	2.98979e+06	100	-2.03513	9.39721	38			96.5716	139.5	10^-70.146	22.7291	6.55089			100	298.98	1209	6	1089	85.3498	215.949	10^-127.302						0
50147	2	50147	Monotropa		eukaryota	false	98918	100	100	9.39721	38			99.6094	145.417	10^-85.9003					100	0.49459	2			92.7	41	10^-14.2749					[176248]	0
176248	1	50147	Monotropa hypopitys		eukaryota	false	98918	100	100	9.39721	38			99.6094	145.417	10^-85.9003					100	0.49459	2			92.7	41	10^-14.2749						0
64939	1	3746	Fragaria iinumae		eukaryota	false	89026.2	100	100	8.90262	36			99.9338	147.8	10^-88.1916																		0
91925	1	5583	Exophiala lecanii-corni		eukaryota	false	2268.14	23.2205	23.2205	8.90262	36	1	8	88.6543	77.1379	10^-23.2998	0.263089	0.372065																0
343581	2	343581	Hermetia		eukaryota	false	89026.2	100	100	8.90262	36	1	36	81.013	237	10^-43.109																	[343691]	0
343691	1	343581	Hermetia illucens		eukaryota	false	89026.2	100	100	8.90262	36	1	36	81.013	237	10^-43.109																		0
43220	2	43220	Capronia		eukaryota	false	8799.22	100	23.2563	8.90262	36			85.5039	95.4062	10^-32.6797	1.79465	0.305637			100	0.49459	2			89	42	10^-13.2788					[43229, 43228]	0
1051312	1	3603	Vitis lanata		eukaryota	false	85687.7	100	100	8.65533	35			97.9859	138.579	10^-77.1243																		0
169261	2	169261	Barbeuia		eukaryota	false	86553.3	100	100	8.65533	35			94.091	108	10^-54.0246																	[169262]	0
169262	1	169261	Barbeuia madagascariensis		eukaryota	false	86553.3	100	100	8.65533	35			94.091	108	10^-54.0246																		0
353917	2	353917	Adenocalymma		eukaryota	false	42040.2	100	100	8.65533	35			99.4324	139.5	10^-81.503					100	3.95672	16			99.19	48.1	10^-22.6116					[2099405, 353922, 2099404, 2099416, 353924, 2099431, 2099430, 2099426, 2099424, 2099420, 2099415, 2099427]	0
45234	2	45234	Cordyceps		eukaryota	false	14837.7	100	13.4104	8.65533	35	1	24	83.7862	296.793	10^-63.206	0.933347	0.575822			100	1.73107	7	1	4	62.5389	78.2857	10^-25.512					[43265, 2004951, 114497, 73501]	0
42360	2	42360	Daldinia		eukaryota	false	91499.2	100	100	8.40803	34			86.9892	94.4828	10^-33.7972					100	1.23648	5			92.8	43.2	10^-17.2331					[326645, 1001832]	0
326645	1	42360	Daldinia childiae		eukaryota	false	91499.2	100	100	8.40803	34			86.9892	94.4828	10^-33.7972					100	0.741885	3			88	50	10^-20.6106						0
50376	1	5024	Venturia effusa		eukaryota	false	81607.4	100	100	8.16074	33	1	12	84.8579	192.87	10^-47.0641																		0
240058	2	240058	Dysphania		eukaryota	false	79134.4	100	100	8.16074	33			100	125	10^-72.7605																	[240045, 434245]	0
490731	2	490731	Kwoniella		eukaryota	false	11548.3	21.2265	21.2265	8.16074	33	1	8	87.9875	79.7917	10^-20.771	0.263089	0.372065															[453459, 324770, 324769, 463800]	0
754099	1	3603	Vitis jacquemontii		eukaryota	false	78343.1	100	100	7.91344	32			99.4161	136.765	10^-79.5852																		0
112416	1	112415	Letharia columbiana		eukaryota	false	81607.4	100	100	7.91344	32	1	10	86.3357	131.769	10^-33.454					100	0.247295	1			69.4	49	10^-15.8729						0
240045	1	240058	Dysphania botrys		eukaryota	false	79134.4	100	100	7.91344	32			100	112	10^-63.8834																		0
2587552	1	-200	Penicillium glabrum negative-stranded RNA virus 1		viruses	false	743.819	100	100	7.66615	31			86.9588	81.2963	10^-27.171																		0
3982	2	3982	Manihot		eukaryota	false	1.07573e+06	100	100	7.66615	31			95.9233	129.5	10^-69.1293					100	100.402	406	6	140	75.5403	87.4096	10^-30.5903					[3983, 510181]	0
3983	1	3982	Manihot esculenta	cassava	eukaryota	false	1.07573e+06	100	100	7.66615	31			95.9233	129.5	10^-69.1293					100	99.9072	404	6	140	75.4708	87.6037	10^-30.6535						0
5140	2	5140	Neurospora		eukaryota	false	314092	100	2.23637	7.66615	31	1	8	88.5426	83.6	10^-27.2939	1.84163	2.60445			100	31.4065	127	1	16	86.3866	69.5	10^-23.755					[5141, 40127]	0
717740	1	507510	Hyphopichia burtonii		eukaryota	false	76661.5	100	100	7.66615	31			82.7883	114.846	10^-31.9099																		0
16923	2	16923	Davidia		eukaryota	false	86553.3	100	100	7.66615	31			95.4524	143.733	10^-76.1418					100	0.98918	4			99	49.5	10^-25.0364					[16924]	0
16924	1	16923	Davidia involucrata		eukaryota	false	86553.3	100	100	7.66615	31			95.4524	143.733	10^-76.1418					100	0.98918	4			99	49.5	10^-25.0364						0
109264	1	5052	Aspergillus bombycis		eukaryota	false	106.5	19.8972	19.8972	7.66615	31			87.0233	91.125	10^-32.231	0.263089	0.372065																0
348802	1	5583	Exophiala xenobiotica		eukaryota	false	348.208	4.27781	4.27781	7.41885	30			87.1378	80.96	10^-26.9958	1.05236	1.48826																0
36048	2	36048	Tuber	truffles	eukaryota	false	69242.6	100	100	7.41885	30			91.0203	69.0435	10^-25.3861					100	6.42967	26	1	16	82.4791	57.125	10^-24.0433					[39416, 55307, 59557, 1894963, 60458, 42251]	0
305399	2	305399	Chrysoporthe		eukaryota	false	54404.9	100	100	7.41885	30	2	14	87.7585	233.885	10^-76.8572					100	8.16074	33	1	6	85.6604	52.6207	10^-19.5348					[354353, 305400, 764597, 2029752]	0
3705	2	3705	Brassica		eukaryota	false	1.20002e+06	100	6.4673	7.17156	29			97.482	114.652	10^-63.337	2.12978	0.77958			100	280.68	1135	10	813	92.1669	97.1562	10^-54.8143					[3708, 3712, 3711, 69181, 3707, 3710]	0
73501	1	45234	Cordyceps militaris		eukaryota	false	1785.73	18.5679	18.5679	7.17156	29	1	24	82.712	352.609	10^-72.0313	0.263089	0.372065																0
246827	1	3603	Vitis shuttleworthii		eukaryota	false	68550.2	100	100	6.92426	28			99.6633	133.667	10^-78.2244																		0
4564	2	4564	Triticum		eukaryota	false	9.94373e+06	100	-5.76816	6.92426	28			94.9095	135.652	10^-70.3945	267.926	45.2487			100	1027.26	4154	4	3632	86.2451	424.986	10^-264.923					[4571, 4565, 85692, 4572, 4570, 4568]	0
4565	1	4564	Triticum aestivum	bread wheat	eukaryota	false	281665	100	-6.30258	6.92426	28			94.9095	135.652	10^-70.3945	226.367	34.8179			100	28.1916	114			79.9686	43.5233	10^-12.9518						0
3352	1	3337	Pinus taeda	loblolly pine	eukaryota	false	14838.1	100	0.480771	6.92426	28			93.0194	124.292	10^-58.6846	4.54772	4.94319			100	1.48377	6			83.425	39.75	10^-12.5516						0
23249	2	23249	Francoa		eukaryota	false	74188.5	100	100	6.92426	28			98.979	146.1	10^-85.1784					100	0.49459	2			93.9	33	10^-9.93181					[23250]	0
23250	1	23249	Francoa sonchifolia		eukaryota	false	74188.5	100	100	6.92426	28			98.979	146.1	10^-85.1784					100	0.49459	2			93.9	33	10^-9.93181						0
4927	1	599737	Wickerhamomyces anomalus		eukaryota	false	69242.6	100	100	6.92426	28			87.2719	84.64	10^-29.2929																		0
4948	2	4948	Torulaspora		eukaryota	false	39567.2	100	100	6.92426	28			88.4345	80.0455	10^-27.4233																	[4950, 2792677]	0
1046264	1	3603	Vitis retordii		eukaryota	false	66102	100	100	6.67697	27			99.8531	124	10^-71.7879																		0
3402	2	3402	Magnolia		eukaryota	false	4.64667e+07	100	8.26575	6.67697	27			98.8056	119.714	10^-67.3972	0.526179	0.744129			100	4857.62	19643	3	19614	71.5601	109.176	10^-42.7351					[85855, 86725, 85864, 114511, 101471, 86749, 3403]	0
5141	1	5140	Neurospora crassa		eukaryota	false	314092	100	1.85657	6.67697	27	1	8	89.1442	83.9091	10^-27.6488	1.84163	2.60445			100	31.4065	127	1	16	86.3866	69.5	10^-23.755						0
124870	2	124870	Microdesmis		eukaryota	false	69242.6	100	100	6.67697	27			96.5766	149.562	10^-82.4993					100	0.247295	1			100	38	10^-17.5482					[1009494]	0
1009494	1	124870	Microdesmis caseariifolia		eukaryota	false	69242.6	100	100	6.67697	27			96.5766	149.562	10^-82.4993					100	0.247295	1			100	38	10^-17.5482						0
39416	1	36048	Tuber melanosporum	Perigord truffle	eukaryota	false	69242.6	100	100	6.67697	27			91.2916	70.15	10^-26.1253					100	0.247295	1			67.4	46	10^-9.93181						0
13685	2	13685	Solenopsis		eukaryota	false	66769.7	100	100	6.67697	27	1	27	81.081	111	10^-13.6162																	[13686]	0
13686	1	13685	Solenopsis invicta	red fire ant	eukaryota	false	66769.7	100	100	6.67697	27	1	27	81.081	111	10^-13.6162																		0
5500	2	5500	Coccidioides		eukaryota	false	44513.1	100	100	6.67697	27			85.5016	99.7619	10^-34.0708					100	1.73107	7			90	40	10^-15.2209					[5501, 199306]	2
754102	1	3603	Vitis palmata		eukaryota	false	375246	100	100	6.42967	26			99.5743	135.13	10^-78.8477					100	31.1592	126	1	125	99.4786	377.096	10^-305.173						0
4201	2	4201	Sambucus		eukaryota	false	2.93757e+08	100	100	6.42967	26			98.6758	143.75	10^-82.8895					100	29369.8	118764	1	118764	99.588	486	10^-307.653					[57009, 180062, 4202]	0
77133	1	-200	uncultured bacterium		bacteria	false	-215.065	-0.603718	-1.62918	6.42967	26			98.5014	137.042	10^-79.3342	1893.44	1158.26			-0.603718	3.46213	14			81.4522	49.3333	10^-18.4674	23.6781	33.4858				0
28964	1	4028	Geranium maderense		eukaryota	false	373416	100	100	6.42967	26			99.3263	141.7	10^-82.7911					100	30.9119	125	1	113	99.8283	43.0761	10^-21.937						0
122183	1	4028	Geranium robertianum		eukaryota	false	64296.7	100	100	6.42967	26			99.3239	144.778	10^-84.8921																		0
78156	2	78156	Pseudogymnoascus		eukaryota	false	56877.9	100	7.93343	6.42967	26			87.2327	86.1739	10^-30.1883	0.526179	0.744129			100	20.0309	81	2	26	83.2223	55.5846	10^-25.7872					[1437433, 655981, 342668, 1524831, 79858, 1420909, 1420915, 1420901, 1420914, 1420902, 78157, 1622149, 1420908, 1420906]	0
2692021	1	-200	Plasmopara viticola lesion associated mononegaambi virus 9		viruses	false	599.854	100	100	6.18238	25			94.905	42.2632	10^-13.4927																		0
38037	2	38037	Rhynchosporium		eukaryota	false	647913	100	100	6.18238	25			88.3491	108.941	10^-36.9488					100	82.5966	334	4	233	91.7097	154.823	10^-83.4898					[210010, 914238, 38038, 914237]	0
43228	1	43220	Capronia epimyces		eukaryota	false	4537.04	100	14.356	6.18238	25			86.0234	96.0476	10^-34.065	1.79465	0.305637			100	0.247295	1			78	50	10^-16.4698						0
1177	2	1177	Nostoc		bacteria	false	4945.9	100	2.06229	6.18238	25			83.929	56	10^-13.4065	1.57854	2.23239			100	0.741885	3			100	30.6667	10^-12.6646					[92942, 212362, 264686]	0
264686	1	1177	Nostoc edaphicum		bacteria	false	1274.99	100	100	6.18238	25			83.929	56	10^-13.4065																		0
57009	1	4201	Sambucus javanica		eukaryota	false	2.93757e+08	100	100	5.93508	24			98.5806	149.333	10^-86.4788					100	29369.8	118764	1	118764	99.588	486	10^-307.653						0
3330	1	3328	Picea glauca	white spruce	eukaryota	false	641683	100	11.8156	5.93508	24			91.7449	125.727	10^-59.977	0.335129	0.473944			100	64.0494	259	4	196	87.607	72.2465	10^-35.4857						0
31870	1	5455	Colletotrichum graminicola		eukaryota	false	3683.79	100	100	5.93508	24			90.9435	92.1818	10^-38.6102					100	0.247295	1			92.5	40	10^-15.7595						0
33411	2	33411	Zerene		eukaryota	false	59350.8	100	100	5.93508	24	1	24	83.036	224	10^-48.8416																	[33412]	0
33412	1	33411	Zerene cesonia	dogface butterfly	eukaryota	false	59350.8	100	100	5.93508	24	1	24	83.036	224	10^-48.8416																		0
278028	2	278028	Naumovozyma		eukaryota	false	44513.1	100	100	5.93508	24	1	8	86.3599	86.7059	10^-24.6384																	[27288, 27289]	0
5550	2	5550	Trichophyton		eukaryota	false	15916.2	100	7.26877	5.93508	24			89.2426	69.1111	10^-22.578	0.526179	0.744129			100	2.47295	10	1	4	98.4125	60.625	10^-29.6109					[5551, 69891, 63417, 63400, 523103]	1
81055	2	81055	Wolfiporia		eukaryota	false	2470.01	100	-0.703975	5.93508	24	1	24	84.906	106	10^-18.8894	1339.65	1894.55			100	0.247295	1			71.4	49	10^-14.7905					[81056]	0
81056	1	81055	Wolfiporia cocos		eukaryota	false	2470.01	100	-0.703975	5.93508	24	1	24	84.906	106	10^-18.8894	1339.65	1894.55			100	0.247295	1			71.4	49	10^-14.7905						0
694578	1	3603	Vitis coignetiae		eukaryota	false	56309.1	100	100	5.68779	23			99.5772	130.467	10^-75.6729																		0
56646	1	5506	Fusarium venenatum		eukaryota	false	2907.09	5.29338	5.29338	5.68779	23			85.6104	87.2105	10^-28.1546	0.670257	0.947887																0
101007	1	3746	Fragaria chiloensis		eukaryota	false	56877.9	100	100	5.68779	23			98.0265	148.619	10^-84.8365																		0
242544	2	242544	Thecamoeba		eukaryota	false	56877.9	100	100	5.68779	23	1	10	94.5624	198.182	10^-90.5171																	[2653195]	0
2653195	1	242544	Thecamoeba foliovenanda		eukaryota	false	56877.9	100	100	5.68779	23	1	10	94.5624	198.182	10^-90.5171																		0
5587	2	5587	Rhinocladiella		eukaryota	false	54404.9	100	100	5.44049	22			86.6968	84.5263	10^-28.2115																	[86056]	1
86056	1	5587	Rhinocladiella mackenziei		eukaryota	false	54404.9	100	100	5.44049	22			86.6968	84.5263	10^-28.2115																		1
263815	1	4753	Pneumocystis murina		eukaryota	false	54404.9	100	100	5.44049	22	1	8	84.6482	146.789	10^-35.8983																		0
5482	1	1535326	Candida tropicalis		eukaryota	false	26649.1	100	100	5.44049	22	1	9	84.4202	110.588	10^-27.3686																		1
453459	1	490731	Kwoniella pini		eukaryota	false	11548.3	100	100	5.44049	22	1	8	86.6764	94	10^-24.0365																		0
162425	1	5052	Aspergillus nidulans		eukaryota	false	115.33	100	-0.655622	5.44049	22	1	12	86.2408	78.6471	10^-18.1685	74.7174	105.666			100	1.73107	7			53.26	46	10^-8.26377						1
5073	2	5073	Penicillium		eukaryota	false	302.738	-0.68011	-0.709959	5.44049	22			87.5804	77.3529	10^-24.8121	819.671	1146.87			-0.68011	22.7511	92	2	18	65.2163	52.942	10^-14.1625	595.898	842.727			[1316194, 254877, 5082, 60175, 416450, 104259, 36651, 2720512, 5077, 1909432, 1835702, 1108849, 27334, 229535]	0
85864	1	3402	Magnolia officinalis		eukaryota	false	4292.57	100	100	5.1932	21			99.3465	152	10^-89.8256																		0
4575	2	4575	Zea		eukaryota	false	430291	100	-0.709733	5.1932	21			98.3981	141.083	10^-80.3158	50.8264	64.2963			100	43.0293	174	2	14	86.371	41.6763	10^-16.1265					[4577]	0
4577	1	4575	Zea mays		eukaryota	false	430291	100	-0.709733	5.1932	21			98.3981	141.083	10^-80.3158	50.8264	64.2963			100	43.0293	174	2	14	86.371	41.6763	10^-16.1265						0
243023	2	243023	Pochonia		eukaryota	false	69242.6	100	100	5.1932	21	1	6	88.8619	76.875	10^-24.0239					100	1.73107	7			63.46	44.6	10^-8.86627					[280754]	0
280754	1	243023	Pochonia chlamydosporia		eukaryota	false	69242.6	100	100	5.1932	21	1	6	88.8619	76.875	10^-24.0239					100	1.73107	7			63.46	44.6	10^-8.86627						0
360145	2	360145	Grosmannia		eukaryota	false	54404.9	100	100	5.1932	21			87.8986	82.4737	10^-28.6839					100	0.247295	1			100	48	10^-23.083					[226899]	0
226899	1	360145	Grosmannia clavigera		eukaryota	false	54404.9	100	100	5.1932	21			87.8986	82.4737	10^-28.6839					100	0.247295	1			100	48	10^-23.083						0
84381	2	84381	Neoseiulus		eukaryota	false	46986.1	100	100	5.1932	21	3	12	92.4766	265.316	10^-106.428					100	2.96754	12	1	4	94.4384	82.3	10^-45.7916					[193551, 573039, 1350304, 1162628]	0
4895	2	4895	Schizosaccharomyces		eukaryota	false	27202.5	100	100	5.1932	21			86.4156	76	10^-24.3497																	[4896, 866546, 4899, 4897]	0
40354	2	40354	Fonsecaea		eukaryota	false	14837.7	100	100	5.1932	21			84.6186	91.9524	10^-29.9799																	[1367422, 979981, 40355, 254056, 856822]	1
1080349	1	4930	Saccharomyces eubayanus		eukaryota	false	126.55	100	100	5.1932	21			85.5642	78.8333	10^-24.148																		0
561	2	561	Escherichia		bacteria	false	-19.2582	-0.936687	-1.05729	5.1932	21			99.918	180.278	10^-99.953	5360.37	5065.02			-0.936687	15.3323	62			95.9886	50.8958	10^-25.6262	3912.53	4160.62			[562]	1
562	1	561	Escherichia coli		bacteria	false	-19.2582	-0.936687	-1.05742	5.1932	21			99.918	180.278	10^-99.953	5359.06	5063.16			-0.936687	15.3323	62			95.9886	50.8958	10^-25.6262	3912.53	4160.62				1
5159	2	5159	Ophiostoma		eukaryota	false	1.28792e+07	100	2.61617	4.9459	20	1	16	86.8059	126.056	10^-31.1897	1.05236	1.48826			100	1290.14	5217	2	5215	70.5837	111.932	10^-104.103					[91031, 42373, 150568]	0
47605	2	47605	Hibiscus		eukaryota	false	1.27401e+06	100	5.93946	4.9459	20			99.2518	131.625	10^-75.9192	0.526179	0.744129			100	127.604	516	11	300	84.453	179.542	10^-113.835					[106335, 229543]	0
3624	2	3624	Actinidia		eukaryota	false	754250	100	12.586	4.9459	20			99.5709	138.333	10^-81.1067	0.263089	0.372065			100	152.828	618	12	342	88.4148	161.513	10^-102.177					[165716, 3625, 64478, 165199, 165200, 165704, 165711, 165710, 165705]	0
5970	1	5583	Exophiala dermatitidis		eukaryota	false	114236	100	100	4.9459	20			86.329	100.643	10^-37.0258					100	10.881	44	1	16	85.3886	39.4	10^-12.1191						1
42068	1	4753	Pneumocystis jirovecii		eukaryota	false	49459	100	100	4.9459	20			90.665	63.6429	10^-20.7897																		1
3174	2	3174	Klebsormidium		eukaryota	false	54404.9	100	100	4.9459	20			96.2815	132.833	10^-71.7165					100	6.67697	27			92.6143	45.8571	10^-18.2702					[105231, 3175, 1856625, 329816, 2358393, 940633]	0
766502	2	766502	Millerozyma		eukaryota	false	49459	100	100	4.9459	20	1	10	88.096	112.188	10^-29.3469																	[4920]	0
4920	1	766502	Millerozyma farinosa		eukaryota	false	49459	100	100	4.9459	20	1	10	88.096	112.188	10^-29.3469																		0
43365	2	43365	Clitoria		eukaryota	false	49459	100	100	4.9459	20			88.1499	112.556	10^-45.9781																	[43366]	0
43366	1	43365	Clitoria ternatea		eukaryota	false	49459	100	100	4.9459	20			88.1499	112.556	10^-45.9781																		0
1129544	2	1129544	Rhizophagus		eukaryota	false	47007	100	100	4.9459	20			86.7687	93.1111	10^-32.3606					-0.844645	0.247295	1			89.2	37	10^-14.0443	52.239	61.5545			[588596, 94130]	0
4932	1	4930	Saccharomyces cerevisiae	baker's yeast	eukaryota	false	-1.31323	-1.0896	-1.0896	4.9459	20			88.7994	63.6471	10^-19.9888	19.4969	13.3544																1
754105	1	3603	Vitis vulpina		eukaryota	false	46516.2	100	100	4.69861	19			99.3188	125.077	10^-71.5573																		0
1033840	1	5583	Exophiala aquamarina		eukaryota	false	5155.25	100	100	4.69861	19			89.5733	84.0833	10^-30.6016																		0
364710	2	364710	Endocarpon		eukaryota	false	89026.2	100	100	4.69861	19	1	6	86.3996	94.6429	10^-29.6323					100	4.20402	17			88.0595	46.1538	10^-18.8855					[364733]	0
364733	1	364710	Endocarpon pusillum		eukaryota	false	89026.2	100	100	4.69861	19	1	6	86.3996	94.6429	10^-29.6323					100	4.20402	17			88.0595	46.1538	10^-18.8855						0
588596	1	1129544	Rhizophagus irregularis		eukaryota	false	47007	100	100	4.69861	19			87.2712	91.2941	10^-32.2042					100	0.247295	1			89.2	37	10^-14.0443						0
92637	1	5529	Metarhizium acridum		eukaryota	false	4776.24	100	100	4.69861	19	1	4	86.7411	80.4375	10^-24.1034					100	0.247295	1			65.3	49	10^-7.47108						0
1036719	2	1036719	Verticillium		eukaryota	false	32148.4	100	11.9214	4.69861	19			86.8112	84.0769	10^-29.5557	0.263089	0.372065			100	4.9459	20			92.8429	50.5556	10^-22.8097					[100787, 27337, 1051613, 1051616]	0
583	2	583	Proteus		bacteria	false	9891.8	100	0.0782469	4.69861	19	1	19	82.787	122	10^-20.4828	4.49759	2.569			100	0.98918	4			99.134	60.6667	10^-35.9259					[584, 2697019]	1
2697019	1	583	Proteus sp. ZN5		bacteria	false	2.06147	5.60713	5.60713	4.69861	19	1	19	82.787	122	10^-20.4828	0.526179	0.744129																0
1912216	2	1912216	Cutibacterium		bacteria	false	-232.47	-2.65039	-6.48977	4.69861	19			100	164	10^-93.1909	1375.98	211.299			-2.65039	4.69861	19			100	45.8947	10^-22.4059	1420.7	534.261			[1747]	0
1747	1	1912216	Cutibacterium acnes		bacteria	false	-232.47	-2.65039	-6.54134	4.69861	19			100	164	10^-93.1909	1356.63	206.675			-2.65039	4.69861	19			100	45.8947	10^-22.4059	1420.7	534.261				0
545888	1	3603	Vitis ficifolia		eukaryota	false	56432.7	100	100	4.45131	18			99.6667	128.6	10^-74.5395					100	1.23648	5			100	46	10^-22.0765						0
754104	1	3603	Vitis treleasei		eukaryota	false	44068	100	100	4.45131	18			99.4611	137	10^-79.8783																		0
4085	2	4085	Nicotiana		eukaryota	false	1.17018e+06	100	17.7757	4.45131	18			96.0263	131.8	10^-70.9983	1.45953	0.168307			100	164.451	665	5	64	75.3076	46.1583	10^-12.5463					[4097, 4098, 49451, 4096, 4100, 118713, 76336]	0
28963	1	4028	Geranium macrorrhizum		eukaryota	false	111283	100	100	4.45131	18			99.5821	130.375	10^-75.573					100	6.67697	27			98.1778	47	10^-20.2699						0
74410	1	33194	Bipolaris cookei		eukaryota	false	111283	100	100	4.45131	18	1	16	98.6805	267.417	10^-134.085					100	6.67697	27	1	17	72.1791	70.7273	10^-29.971						0
1041607	1	599737	Wickerhamomyces ciferrii		eukaryota	false	44513.1	100	100	4.45131	18			90.8593	54.9444	10^-17.3024																		0
412764	2	412764	Spathaspora		eukaryota	false	44513.1	100	100	4.45131	18			83.5952	91.5	10^-29.2389																	[340170]	0
340170	1	412764	Spathaspora passalidarum		eukaryota	false	44513.1	100	100	4.45131	18			83.5952	91.5	10^-29.2389																		0
410829	2	410829	Sugiyamaella		eukaryota	false	44513.1	100	100	4.45131	18			90.0336	66.7857	10^-20.9891																	[796027]	0
796027	1	410829	Sugiyamaella lignohabitans		eukaryota	false	44513.1	100	100	4.45131	18			90.0336	66.7857	10^-20.9891																		0
27288	1	278028	Naumovozyma castellii		eukaryota	false	44513.1	100	100	4.45131	18	1	8	85.8424	83.0909	10^-21.2393																		0
1047167	2	1047167	Zymoseptoria		eukaryota	false	24729.5	100	-0.645438	4.45131	18			89.3215	97.7059	10^-41.0779	51.0394	72.1806			100	2.96754	12	1	8	67.6158	76.7	10^-24.0522					[1047168, 1047171]	0
1047171	1	1047167	Zymoseptoria tritici		eukaryota	false	4944.05	100	-0.645438	4.45131	18			89.3215	97.7059	10^-41.0779	51.0394	72.1806			100	0.49459	2			100	40	10^-16.8827						0
64497	2	64497	Sydowia		eukaryota	false	4969.12	100	2.28384	4.45131	18			91.2275	135.5	10^-48.5469	1.05236	1.48826			100	0.49459	2			90.9	33	10^-7.8729					[64499]	0
64499	1	64497	Sydowia polyspora		eukaryota	false	4969.12	100	2.28384	4.45131	18			91.2275	135.5	10^-48.5469	1.05236	1.48826			100	0.49459	2			90.9	33	10^-7.8729						0
42373	1	5159	Ophiostoma novo-ulmi		eukaryota	false	23356.4	100	100	4.20402	17	1	16	85.6286	139.2	10^-33.0571					100	2.22566	9	1	8	94.2158	90	10^-50.0704						0
29730	1	3633	Gossypium raimondii		eukaryota	false	1.01771e+07	100	100	4.20402	17			89.0022	96.4286	10^-41.3209					100	2744.48	11098	13	10844	92.2136	257.253	10^-140.046						0
229543	1	47605	Hibiscus cannabinus		eukaryota	false	4969.91	100	100	4.20402	17			99.2019	135.467	10^-78.4479					100	0.247295	1			100	49	10^-19.6778						0
314126	2	314126	Drechslerella		eukaryota	false	220093	100	100	4.20402	17			91.6482	80.9231	10^-32.5834					100	17.8052	72	1	52	59.3509	159.298	10^-45.8347					[47238]	0
47238	1	314126	Drechslerella brochopaga		eukaryota	false	220093	100	100	4.20402	17			91.6482	80.9231	10^-32.5834					100	17.8052	72	1	52	59.3509	159.298	10^-45.8347						0
156630	1	5598	Alternaria arborescens		eukaryota	false	39774.9	100	3.72804	4.20402	17			92.853	94.3333	10^-44.7522	0.670257	0.947887			100	3.95672	16			86.4683	50.2308	10^-18.5364						0
560253	1	112415	Letharia lupina		eukaryota	false	42040.2	100	100	4.20402	17			88.2212	76.6	10^-26.8763																		0
342668	1	78156	Pseudogymnoascus verrucosus		eukaryota	false	23118.8	100	100	4.20402	17			87.1361	87.7857	10^-31.1193					100	1.97836	8			100	36	10^-13.4366						0
51453	1	5543	Trichoderma reesei		eukaryota	false	42.3666	3.72804	3.72804	4.20402	17	1	14	88.7321	67.7059	10^-14.0279	0.670257	0.947887																0
305400	1	305399	Chrysoporthe cubensis		eukaryota	false	51932	100	100	4.20402	17	2	14	87.0659	326.214	10^-98.4297					100	0.98918	4			95.3	49.6667	10^-20.2013						0
3725	2	3725	Raphanus		eukaryota	false	51950.8	100	2.11768	4.20402	17			98.8604	93.4444	10^-50.6977	1.05236	1.48826			100	5.1932	21			69.75	35.1875	10^-5.72189					[3726]	0
3726	1	3725	Raphanus sativus	radish	eukaryota	false	51950.8	100	2.11768	4.20402	17			98.8604	93.4444	10^-50.6977	1.05236	1.48826			100	5.1932	21			69.75	35.1875	10^-5.72189						0
2099405	1	353917	Adenocalymma acutissimum		eukaryota	false	42040.2	100	100	4.20402	17			99.9054	128	10^-74.6479																		0
123414	2	123414	Elaeodendron		eukaryota	false	42040.2	100	100	4.20402	17			98.5037	140.091	10^-80.1933																	[123415]	0
123415	1	123414	Elaeodendron orientale		eukaryota	false	42040.2	100	100	4.20402	17			98.5037	140.091	10^-80.1933																		0
48558	2	48558	Pyricularia		eukaryota	false	37094.3	100	100	4.20402	17			83.6399	91.6923	10^-28.8375					100	3.21484	13			69.6	39.375	10^-9.50758					[148305, 318829, 1578925]	0
32263	2	32263	Tetranychus		eukaryota	false	27202.5	100	100	4.20402	17			89.5183	52.8182	10^-15.2511					100	1.73107	7	1	6	98.9	80	10^-52.8994					[32264, 178897, 93132]	0
42374	1	1535326	Candida dubliniensis		eukaryota	false	1681	8.16317	8.16317	4.20402	17			86.1948	88.7	10^-30.4489	0.335129	0.473944																1
229219	2	229219	Blastomyces		eukaryota	false	9891.8	100	10.592	4.20402	17			86.0454	98.3571	10^-34.0328	0.263089	0.372065			100	1.23648	5			80.08	46.4	10^-15.9988					[1658174, 5039, 1681229]	2
1681229	1	229219	Blastomyces gilchristii		eukaryota	false	471.654	10.592	10.592	4.20402	17			86.0454	98.3571	10^-34.0328	0.263089	0.372065																1
-200000543	2	-200000543	non-genus-specific reads in family Enterobacteriaceae		bacteria	false	67.3939	-0.272524	-0.272524	4.20402	17			93.1097	51.6154	10^-17.8246	6.84033	9.67368															[2675796, 2675772, 1265478]	0
345149	1	3603	Vitis tiliifolia		eukaryota	false	44117.4	100	100	3.95672	16			99.7053	132.417	10^-77.255					100	0.49459	2			98.75	39	10^-14.257						0
1046254	1	3603	Vitis bellula		eukaryota	false	39171.5	100	100	3.95672	16			100	148.429	10^-88.7578																		0
3332	1	3328	Picea sitchensis	Sitka spruce	eukaryota	false	158781	100	7.64139	3.95672	16			91.3319	140.167	10^-66.4188	0.335129	0.473944			100	15.8269	64	2	38	86.4582	44.6538	10^-16.8928						0
5016	1	33194	Bipolaris maydis	southern corn leaf blight pathogen	eukaryota	false	74188.5	100	100	3.95672	16			89.6996	65.9091	10^-22.1601					100	3.46213	14	1	14	79.032	62	10^-29.5229						0
1209926	1	5455	Colletotrichum orchidophilum		eukaryota	false	3280.18	100	100	3.95672	16			90.9388	52.1429	10^-15.2224					100	0.247295	1			87.9	33	10^-7.1945						0
759916	1	99210	Amblyseius swirskii		eukaryota	false	44513.1	100	100	3.95672	16	2	12	100	259.143	10^-134.677					100	0.49459	2			89.535	86	10^-30.1656						0
37727	1	5094	Talaromyces marneffei		eukaryota	false	32198	100	1.16185	3.95672	16			87.2424	96.7143	10^-35.5399	1.91367	1.75844			100	3.21484	13			69.79	46	10^-12.3288						1
1441469	1	5094	Talaromyces atroroseus		eukaryota	false	4269.02	100	100	3.95672	16			89.9783	64	10^-20.5637																		0
23261	2	23261	Penthorum		eukaryota	false	46986.1	100	100	3.95672	16			94.94	145.75	10^-76.6368					100	0.741885	3			100	28	10^-11.644					[49684]	0
49684	1	23261	Penthorum chinense		eukaryota	false	46986.1	100	100	3.95672	16			94.94	145.75	10^-76.6368					100	0.741885	3			100	28	10^-11.644						0
2601651	2	2601651	Candidatus Nesciobacter		bacteria	false	39567.2	100	100	3.95672	16	1	16	85.714	84	10^-13.6073																	[2601668]	0
2601668	1	2601651	Candidatus Nesciobacter abundans		bacteria	false	39567.2	100	100	3.95672	16	1	16	85.714	84	10^-13.6073																		0
1217823	2	1217823	Xylona		eukaryota	false	39567.2	100	100	3.95672	16			86.7152	84.6429	10^-28.0101																	[1217826]	0
1217826	1	1217823	Xylona heveae		eukaryota	false	39567.2	100	100	3.95672	16			86.7152	84.6429	10^-28.0101																		0
1071704	2	1071704	Hyalopeziza		eukaryota	false	39567.2	100	100	3.95672	16			97.7723	151	10^-85.8985																	[2719167]	0
2719167	1	1071704	Hyalopeziza alni		eukaryota	false	39567.2	100	100	3.95672	16			97.7723	151	10^-85.8985																		0
34392	2	34392	Microsporum		eukaryota	false	39567.2	100	100	3.95672	16			86.5938	74.3571	10^-23.7459																	[63405]	0
63405	1	34392	Microsporum canis		eukaryota	false	39567.2	100	100	3.95672	16			86.5938	74.3571	10^-23.7459																		0
4950	1	4948	Torulaspora delbrueckii		eukaryota	false	39567.2	100	100	3.95672	16			90.3267	65.1	10^-20.8844																		0
226991	2	226991	Cyphellophora		eukaryota	false	4299.89	32.9656	32.9656	3.95672	16			88.6973	88.4286	10^-31.8704	0.598218	0.101879															[293227]	0
293227	1	226991	Cyphellophora europaea		eukaryota	false	4299.89	32.9656	32.9656	3.95672	16			88.6973	88.4286	10^-31.8704	0.598218	0.101879																0
105599	1	3603	Vitis labrusca x Vitis vinifera		eukaryota	false	1.59963e+06	100	100	3.70943	15	1	9	99.7231	359	10^-228.736					100	156.29	632	3	629	99.6953	632.228	10^-302.511						0
157594	1	5121	Erysiphe alphitoides		eukaryota	false	46615.1	100	100	3.70943	15			99.9188	138.182	10^-81.6352					100	0.98918	4			93.9	49	10^-19.2541						0
299130	1	62703	Oidium heveae		eukaryota	false	37094.3	100	100	3.70943	15			88.4706	114.818	10^-47.3591																		0
4145	2	4145	Olea		eukaryota	false	4.62937e+06	100	0.954531	3.70943	15			98.7365	112.8	10^-63.3629	1.57854	2.23239			100	462.936	1872	4	1609	91.0981	190.143	10^-128.187					[4146]	0
4146	1	4145	Olea europaea	common olive	eukaryota	false	4.62937e+06	100	0.954531	3.70943	15			98.7365	112.8	10^-63.3629	1.57854	2.23239			100	462.936	1872	4	1609	91.0981	190.143	10^-128.187						0
231269	1	5506	Fusarium coffeatum		eukaryota	false	35816.9	100	100	3.70943	15			87.8327	81.3571	10^-27.6439																		0
387083	1	4028	Geranium yeoi		eukaryota	false	37094.3	100	100	3.70943	15			99.2892	134.909	10^-78.1536																		0
51502	2	51502	Cynomorium		eukaryota	false	86553.3	100	100	3.70943	15			99.7636	139.917	10^-82.6077					100	4.9459	20			99.6353	46.4706	10^-22.583					[51503]	0
51503	1	51502	Cynomorium coccineum		eukaryota	false	86553.3	100	100	3.70943	15			99.7636	139.917	10^-82.6077					100	4.9459	20			99.6353	46.4706	10^-22.583						0
500148	1	5529	Metarhizium brunneum		eukaryota	false	1818.38	100	100	3.70943	15			86.3237	89.4615	10^-26.7349																		0
5476	1	1535326	Candida albicans		eukaryota	false	18169.9	100	100	3.70943	15			91.7003	65.6	10^-23.1124																		1
5581	2	5581	Beauveria		eukaryota	false	24868.6	100	7.11961	3.70943	15			86.4648	96.75	10^-35.4283	0.335129	0.473944			100	4.45131	18	1	4	79.606	53.6875	10^-15.4336					[176275, 371061, 1290591, 118266, 931006]	0
38946	2	38946	Paracoccidioides		eukaryota	false	18895.2	100	7.11961	3.70943	15			86.7178	90.5333	10^-31.1592	0.335129	0.473944			100	1.73107	7			97.9286	45.2857	10^-20.4056					[121759, 1048829]	1
5498	2	5498	Cladosporium		eukaryota	false	9891.8	100	-24.2286	3.70943	15			96.0739	140.333	10^-72.61	82.814	3.26493			100	1.97836	8			93.3286	46.1429	10^-20.5534					[70808, 450181, 92950, 1707700, 29917, 29918]	0
3689	2	3689	Populus	poplars	eukaryota	false	3984.47	0.29136	-0.704057	3.70943	15			88.3305	119.6	10^-49.4609	860.04	1216.28			0.29136	416.445	1684	15	1335	87.9109	177.532	10^-119.924	294.923	417.085			[3696, 3694, 75702, 113636, 591066, 3691, 295326, 266767, 118781, 77070, 43335]	0
86049	1	82105	Cladophialophora carrionii		eukaryota	false	2511.38	100	100	3.70943	15			88.1343	52.6	10^-14.1368																		1
125007	2	125007	Ampelopsis		eukaryota	false	4.11994e+06	100	100	3.46213	14			99.8119	97.7692	10^-53.9725					100	411.994	1666	1	1624	99.9308	95.4361	10^-65.3407					[416091, 714442, 345099, 345092]	0
3707	1	3705	Brassica juncea		eukaryota	false	12512.5	100	6.59783	3.46213	14			99.8468	124	10^-71.78	0.335129	0.473944			100	1.23648	5			95.475	38	10^-18.7408						0
3749	2	3749	Malus		eukaryota	false	967712	100	100	3.46213	14			95.5925	114.364	10^-60.5573					99	133.539	540	13	311	80.047	255.402	10^-122.384	0.263089	0.372065			[3750, 106549, 106556]	0
71323	2	71323	Camelina		eukaryota	false	882843	100	100	3.46213	14			92.0951	81.1818	10^-34.4403					100	85.8114	347	3	294	95.405	197.119	10^-135.252					[90675, 71324, 359823]	0
90675	1	71323	Camelina sativa	false flax	eukaryota	false	882843	100	100	3.46213	14			92.0951	81.1818	10^-34.4403					100	84.8222	343	3	294	95.3414	199.235	10^-136.806						0
210010	1	38037	Rhynchosporium orthosporum		eukaryota	false	647913	100	100	3.46213	14			88.9391	90.5	10^-35.2307					100	61.3292	248	3	227	92.846	184.379	10^-101.028						0
199306	1	5500	Coccidioides posadasii		eukaryota	false	39567.2	100	100	3.46213	14			84.4512	100.273	10^-32.963					100	0.49459	2			100	50	10^-24.3969						1
1955842	2	1955842	Bonordeniella		eukaryota	false	44513.1	100	100	3.46213	14	1	8	86.5524	127.1	10^-41.3791					100	0.98918	4			97.925	38.25	10^-15.1707					[61459]	0
61459	1	1955842	Coniosporium apollinis		eukaryota	false	44513.1	100	100	3.46213	14	1	8	86.5524	127.1	10^-41.3791					100	0.98918	4			97.925	38.25	10^-15.1707						0
741162	2	741162	Lindgomyces		eukaryota	false	44513.1	100	100	3.46213	14			85.5709	97.3571	10^-34.5095					100	0.98918	4	1	4	52.857	70	10^-10.433					[673940]	0
673940	1	741162	Lindgomyces ingoldianus		eukaryota	false	44513.1	100	100	3.46213	14			85.5709	97.3571	10^-34.5095					100	0.98918	4	1	4	52.857	70	10^-10.433						0
374468	2	374468	Nakaseomyces		eukaryota	false	34621.3	100	100	3.46213	14			89.4039	56.2727	10^-17.7106																	[5478]	1
5478	1	374468	[Candida] glabrata		eukaryota	false	34621.3	100	100	3.46213	14			89.4039	56.2727	10^-17.7106																		1
4725	2	4725	Pandanus	screw pines	eukaryota	false	34621.3	100	100	3.46213	14			99.2549	151	10^-88.9707																	[101712]	0
101712	1	4725	Pandanus utilis		eukaryota	false	34621.3	100	100	3.46213	14			99.2549	151	10^-88.9707																		0
149371	2	149371	Tetrastigma		eukaryota	false	29675.4	100	100	3.46213	14			100	97	10^-53.6676					100	3.70943	15			95.5308	36.5385	10^-13.9001					[1006121, 1932023, 1932027, 1932024, 1006134, 1006114, 2002880, 1932026, 1006100, 345136]	0
5092	2	5092	Byssochlamys		eukaryota	false	7418.97	100	0.152805	3.46213	14			90.0022	66.7778	10^-23.4867	2.96602	3.2467			100	0.741885	3			98	40	10^-15.5805					[264951]	0
264951	1	5092	Byssochlamys spectabilis		eukaryota	false	7418.97	100	0.223413	3.46213	14			90.0022	66.7778	10^-23.4867	2.63089	3.72065			100	0.741885	3			98	40	10^-15.5805						0
5059	1	5052	Aspergillus flavus		eukaryota	false	31.9599	100	-0.704528	3.46213	14			85.7105	83.2308	10^-27.2965	766.452	1082.98			100	0.49459	2			95.9	49	10^-22.9031						1
103354	1	3603	Vitis davidii		eukaryota	false	34299.8	100	100	3.21484	13			99.9264	151	10^-90.3622					100	0.247295	1			100	29	10^-12.2807						0
75943	1	4235	Lactuca serriola		eukaryota	false	19101.3	100	100	3.21484	13			97.5994	140.875	10^-78.6339					100	0.247295	1			100	37	10^-17.1024						0
4614	2	4614	Ananas		eukaryota	false	1.05546e+07	100	100	3.21484	13	1	4	89.2281	133.583	10^-47.5441					100	1052.24	4255	13	4077	72.6483	68.104	10^-28.6771					[4615]	0
4615	1	4614	Ananas comosus	pineapple	eukaryota	false	1.05546e+07	100	100	3.21484	13	1	4	89.2281	133.583	10^-47.5441					100	1052.24	4255	13	4077	72.6483	68.104	10^-28.6771						0
3750	1	3749	Malus domestica	apple	eukaryota	false	967712	100	100	3.21484	13			95.2179	110.7	10^-57.6988					99	95.4559	386	9	260	84.9133	317.673	10^-159.165	0.263089	0.372065				0
53922	2	53922	Senna		eukaryota	false	939721	100	100	3.21484	13	1	4	94.411	231.75	10^-90.426					100	90.7573	367	4	270	84.4282	126.466	10^-59.6926					[362788]	0
362788	1	53922	Senna tora		eukaryota	false	939721	100	100	3.21484	13	1	4	94.411	231.75	10^-90.426					100	90.7573	367	4	270	84.4282	126.466	10^-59.6926						0
39892	1	3573	Silene littorea		eukaryota	false	37094.3	100	100	3.21484	13			99.9173	149.5	10^-89.3182					100	0.49459	2			100	31.5	10^-11.0535						0
13349	1	13348	Arthrobotrys oligospora		eukaryota	false	457496	100	100	3.21484	13			88.6546	100.8	10^-38.7139					100	42.5348	172	2	166	43.6873	471.875	10^-94.6072						0
-200474942	2	-200474942	non-genus-specific reads in family Ophiocordycipitaceae		eukaryota	false	98918	100	100	3.21484	13			89.9632	78.2308	10^-18.6036					100	6.67697	27			68.5015	85.8333	10^-28.4915					[1907519]	0
1907519	1	-200474942	Ophiocordycipitaceae sp.		eukaryota	false	98918	100	100	3.21484	13	1	12	89.9632	78.2308	10^-18.6036					100	6.67697	27	1	17	68.5015	85.8333	10^-28.4915						0
1132856	2	1132856	Rasamsonia		eukaryota	false	76661.5	100	100	3.21484	13			86.9374	71.5556	10^-22.7767					100	4.45131	18	1	7	65.0381	75.8125	10^-27.8045					[68825]	0
68825	1	1132856	Rasamsonia emersonii		eukaryota	false	76661.5	100	100	3.21484	13			86.9374	71.5556	10^-22.7767					100	4.45131	18	1	7	65.0381	75.8125	10^-27.8045						0
4754	1	4753	Pneumocystis carinii		eukaryota	false	32148.4	100	100	3.21484	13			87.2367	89.3846	10^-30.6607																		0
5501	1	5500	Coccidioides immitis		eukaryota	false	44513.1	100	100	3.21484	13			86.6571	99.2	10^-35.2892					100	1.23648	5			86.6667	36.6667	10^-12.1623						1
153761	2	153761	Neolamarckia		eukaryota	false	32148.4	100	100	3.21484	13	1	13	93.8162	566	10^-47.259																	[153762]	0
153762	1	153761	Neolamarckia cadamba		eukaryota	false	32148.4	100	100	3.21484	13	1	13	93.8162	566	10^-47.259																		0
176275	1	5581	Beauveria bassiana		eukaryota	false	24868.6	100	6.07605	3.21484	13			85.7089	99.7	10^-36.0231	0.335129	0.473944			100	2.47295	10			89.23	43.1	10^-15.8556						0
5820	2	5820	Plasmodium		eukaryota	false	17310.7	100	100	3.21484	13			87.654	82.7273	10^-28.7414																	[880536, 5833, 5858]	2
75702	1	3689	Populus euphratica	Euphrates poplar	eukaryota	false	536.166	100	100	3.21484	13			89.1054	119.778	10^-50.7581					100	10.6337	43	1	9	82.2917	43.7632	10^-14.0491						0
746128	1	5052	Aspergillus fumigatus		eukaryota	false	32.5068	100	-0.515094	3.21484	13			87.9048	82.5	10^-29.6565	11.839	16.7429			100	0.49459	2			100	49.5	10^-21.9722						1
55193	2	55193	Malassezia		eukaryota	false	107.578	0.622206	-2.1751	3.21484	13	1	6	93.72	175.2	10^-80.32	388.744	177.247			0.622206	0.49459	2			99	50	10^-23.4001	0.263089	0.372065			[77020, 76777, 76775]	0
153474	1	3603	Vitis flexuosa		eukaryota	false	298930	100	100	2.96754	12			99.7324	131	10^-76.3127					100	26.9552	109			99.1288	40.7458	10^-19.6115						0
5518	1	5506	Fusarium graminearum		eukaryota	false	10586.2	100	2.42358	2.96754	12			88.3321	90.5	10^-32.1121	0.670257	0.947887			100	0.98918	4			100	48.5	10^-23.5299						0
3497	2	3497	Morus	mulberries	eukaryota	false	1.20769e+06	100	3.28083	2.96754	12			98.5927	128	10^-72.6988	0.526179	0.744129			100	120.68	488	8	326	84.16	168.298	10^-108.718					[981085, 3498]	0
4097	1	4085	Nicotiana tabacum	common tobacco	eukaryota	false	1.17018e+06	100	8.95988	2.96754	12			98.4378	129.222	10^-73.0484	1.45953	0.168307			100	116.971	473	2	36	71.3609	46.9244	10^-10.5192						0
5112	2	5112	Epichloe		eukaryota	false	1.07079e+06	100	100	2.96754	12	1	4	86.9567	131.583	10^-32.1747					100	104.111	421	2	420	48.2999	731.713	10^-298.068					[35717]	0
35717	1	5112	Epichloe festucae		eukaryota	false	1.07079e+06	100	100	2.96754	12	1	4	86.9567	131.583	10^-32.1747					100	104.111	421	2	420	48.2999	731.713	10^-298.068						0
205524	1	4107	Solanum aethiopicum		eukaryota	false	1697.02	100	100	2.96754	12			99.8178	134.273	10^-78.7242																		0
5027	2	5027	Pyrenophora		eukaryota	false	76661.5	100	100	2.96754	12			91.0612	104	10^-43.3114					100	7.41885	30	1	6	74.8187	72.6923	10^-26.8818					[53485, 45151]	0
63577	1	5543	Trichoderma atroviride		eukaryota	false	7.66809	0.955898	0.955898	2.96754	12			89.5562	93.2727	10^-36.808	1.86669	1.15164																0
3175	1	3174	Klebsormidium flaccidum		eukaryota	false	37094.3	100	100	2.96754	12			95.4157	123.75	10^-64.3759					100	0.741885	3			100	44.3333	10^-22.5268						0
2792677	1	4948	Torulaspora sp. CBS 2947		eukaryota	false	29675.4	100	100	2.96754	12			86.8577	92.5	10^-32.8724																		0
5340	2	5340	Agaricus		eukaryota	false	34621.3	100	100	2.96754	12			93.4777	56.75	10^-22.3134					100	0.98918	4			80.45	36	10^-10.5903					[5341, 87252]	0
80744	2	80744	Serpula		eukaryota	false	32148.4	100	100	2.96754	12	1	8	85.2924	109.556	10^-23.3668					100	0.247295	1			58.7	46	10^-8.52578					[85982]	0
85982	1	80744	Serpula lacrymans		eukaryota	false	32148.4	100	100	2.96754	12	1	8	85.2924	109.556	10^-23.3668					100	0.247295	1			58.7	46	10^-8.52578						0
1494215	2	1494215	Verruconis		eukaryota	false	29675.4	100	100	2.96754	12	1	8	84.0921	157.2	10^-35.6292																	[253628]	0
253628	1	1494215	Verruconis gallopava		eukaryota	false	29675.4	100	100	2.96754	12	1	8	84.0921	157.2	10^-35.6292																		0
473129	2	473129	Kerria		eukaryota	false	29675.4	100	100	2.96754	12	1	12	89.5628	297	10^-15.6159																	[473130]	0
473130	1	473129	Kerria lacca	common lac scale	eukaryota	false	29675.4	100	100	2.96754	12	1	12	89.5628	297	10^-15.6159																		0
469376	2	469376	Sabalia		eukaryota	false	29675.4	100	100	2.96754	12			86.792	53	10^-14.1166																	[469377]	0
469377	1	469376	Sabalia picarina		eukaryota	false	29675.4	100	100	2.96754	12			86.792	53	10^-14.1166																		0
460517	2	460517	Komagataella		eukaryota	false	29675.4	100	100	2.96754	12	1	10	81.9339	130.5	10^-21.7712																	[460519]	0
460519	1	460517	Komagataella phaffii		eukaryota	false	29675.4	100	100	2.96754	12	1	10	81.9339	130.5	10^-21.7712																		0
64616	2	64616	Amylomyces		eukaryota	false	29675.4	100	100	2.96754	12			92.738	41.4	10^-11.7541																	[29923]	0
29923	1	64616	Amylomyces rouxii		eukaryota	false	29675.4	100	100	2.96754	12			92.738	41.4	10^-11.7541																		0
58859	2	58859	Tamarindus		eukaryota	false	29675.4	100	100	2.96754	12	1	8	96.9992	163.6	10^-76.2429																	[58860]	0
58860	1	58859	Tamarindus indica		eukaryota	false	29675.4	100	100	2.96754	12	1	8	96.9992	163.6	10^-76.2429																		0
57654	2	57654	Sapindus		eukaryota	false	29675.4	100	100	2.96754	12			99.5918	126.6	10^-73.312																	[57655]	0
57655	1	57654	Sapindus mukorossi		eukaryota	false	29675.4	100	100	2.96754	12			99.5918	126.6	10^-73.312																		0
33187	2	33187	Uncinocarpus		eukaryota	false	29675.4	100	100	2.96754	12			85.532	116.9	10^-35.3159																	[33188]	0
33188	1	33187	Uncinocarpus reesii		eukaryota	false	29675.4	100	100	2.96754	12			85.532	116.9	10^-35.3159																		0
378889	2	378889	Monopsis		eukaryota	false	14837.7	100	100	2.96754	12			97.101	138	10^-76.1439																	[2041138, 2041135]	0
29002	2	29002	Cercospora		eukaryota	false	4945.9	100	-0.377386	2.96754	12			87.3265	89.6364	10^-32.0833	5.59692	6.96735			100	0.98918	4			84.125	47.75	10^-18.7787					[135779, 357750, 348901, 122368, 438356]	0
1810919	1	5052	Aspergillus mulundensis		eukaryota	false	-0.638807	-0.308313	-0.308313	2.96754	12			88.1328	72.1	10^-23.818	5.26179	7.44129																0
27334	1	5073	Penicillium expansum		eukaryota	false	-1.4357	-0.681451	-0.681451	2.96754	12			87.991	70.4286	10^-22.4543	46.1847	63.4193																0
112497	2	112497	Ramularia		eukaryota	false	9.544	2.61617	-0.702628	2.96754	12			92.6944	113.3	10^-43.7725	468.562	662.647			2.61617	1.23648	5			92.5896	62.4	10^-29.3608	0.263089	0.372065			[112498, 321176, 438378]	0
981085	1	3497	Morus notabilis		eukaryota	false	1.20769e+06	100	100	2.72025	11			98.4167	133.875	10^-76.4422					100	120.68	488	8	326	84.16	168.298	10^-108.718						0
576137	1	150173	Phialocephala subalpina		eukaryota	false	642967	100	100	2.72025	11			92.2905	147.25	10^-72.3418					100	61.5765	249	1	218	91.8242	346.093	10^-273.554						0
4346	2	4346	Rhododendron		eukaryota	false	707264	100	100	2.72025	11			99.03	143.6	10^-83.54					100	110.788	448	6	131	79.8251	54.6203	10^-18.8523					[262921, 118357, 488668, 940883]	0
118357	1	4346	Rhododendron simsii		eukaryota	false	420402	100	100	2.72025	11			99.03	143.6	10^-83.54					100	39.3199	159	2	24	81.1719	45.184	10^-15.1261						0
51952	2	51952	Elaeis		eukaryota	false	301819	100	6.60411	2.72025	11	1	8	84.5353	87.6364	10^-16.0681	0.263089	0.372065			100	30.17	122	3	78	88.7749	85.7	10^-43.0624					[51953]	0
51953	1	51952	Elaeis guineensis	African oil palm	eukaryota	false	301819	100	6.60411	2.72025	11	1	8	84.5353	87.6364	10^-16.0681	0.263089	0.372065			100	30.17	122	3	78	88.7749	85.7	10^-43.0624						0
28564	1	5094	Talaromyces stipitatus		eukaryota	false	94434.1	100	100	2.72025	11			89.6824	84.2727	10^-30.9299					100	9.14992	37	1	4	66.1663	59.5806	10^-16.3579						0
193551	1	84381	Neoseiulus cucumeris		eukaryota	false	46986.1	100	100	2.72025	11	2	8	93.3527	293.1	10^-124.679					100	1.97836	8	1	4	95.648	90.75	10^-52.795						0
159393	2	159393	Phytocrene		eukaryota	false	27202.5	100	100	2.72025	11			90.9197	135.286	10^-62.919																	[1705849]	0
1705849	1	159393	Phytocrene racemosa		eukaryota	false	27202.5	100	100	2.72025	11			90.9197	135.286	10^-62.919																		0
85279	2	85279	Staphylea		eukaryota	false	27202.5	100	100	2.72025	11			99.2717	145.143	10^-85.1426																	[380185]	0
380185	1	85279	Staphylea colchica		eukaryota	false	27202.5	100	100	2.72025	11			99.2717	145.143	10^-85.1426																		0
13422	2	13422	Chrysanthemum		eukaryota	false	27202.5	100	100	2.72025	11			96.6887	151	10^-83.6528																	[344871]	0
344871	1	13422	Chrysanthemum boreale		eukaryota	false	27202.5	100	100	2.72025	11			96.6887	151	10^-83.6528																		0
5133	2	5133	Nectria		eukaryota	false	27202.5	100	100	2.72025	11			91.4431	129.222	10^-60.3983																	[29855]	0
29855	1	5133	Nectria cinnabarina		eukaryota	false	27202.5	100	100	2.72025	11			91.4431	129.222	10^-60.3983																		0
4896	1	4895	Schizosaccharomyces pombe	fission yeast	eukaryota	false	27202.5	100	100	2.72025	11			85.6453	75.7778	10^-23.2297																		0
5199	2	5199	Cladonia		eukaryota	false	22256.6	100	100	2.72025	11			88.933	104.143	10^-41.7066					100	1.97836	8			88.575	43.25	10^-14.0194					[195755, 184108, 111670, 27339]	0
63417	1	5550	Trichophyton verrucosum		eukaryota	false	1977.28	100	100	2.72025	11			90.7414	61.625	10^-20.5088																		0
43229	1	43220	Capronia coronata		eukaryota	false	8799.22	100	100	2.72025	11			84.5121	94.1818	10^-30.0349					100	0.247295	1			100	34	10^-10.0878						0
131324	2	131324	Pseudocercospora		eukaryota	false	7418.85	100	-0.494625	2.72025	11			89.5451	65	10^-20.5543	5.93205	6.49341			100	1.73107	7			82.6857	37.8571	10^-10.7565					[685502, 321146, 1873960]	0
1873960	1	131324	Pseudocercospora fijiensis		eukaryota	false	2473.29	100	0.255097	2.72025	11			89.5451	65	10^-20.5543	2.17676	2.13051			100	0.247295	1			54.5	44	10^-5.48678						0
89940	1	82105	Cladophialophora bantiana		eukaryota	false	54.302	2.9485	2.9485	2.72025	11			86.9055	73.3636	10^-22.8591	0.526179	0.744129																1
3869	2	3869	Lupinus		eukaryota	false	67.4353	1.1207	1.1207	2.72025	11			98.3058	112.333	10^-56.1164	1.05236	1.48826			-0.485528	3123.34	12630	14	12336	96.0143	129.616	10^-82.07	8877.47	11851.3			[3873, 3871, 3870]	0
1046257	1	3603	Vitis bloodworthiana		eukaryota	false	24482.2	100	100	2.47295	10			99.6143	126.75	10^-73.273																		0
4441	2	4441	Camellia		eukaryota	false	1.62075e+08	100	0.242401	2.47295	10			93.8691	120.6	10^-51.7636	1.84163	2.60445			100	16212.7	65560	17	64719	94.2205	441.745	10^-265.362					[4442, 4443, 147914, 542725]	0
225359	1	5121	Erysiphe pulchra		eukaryota	false	1.26167e+07	100	100	2.47295	10			95.4743	78.875	10^-35.6589					100	1259.23	5092	225	1795	77.2517	73.8429	10^-31.0455						0
-200186766	2	-200186766	non-genus-specific reads in family Narnaviridae		viruses	false	1.42838e+07	100	100	2.47295	10			97.222	36	10^-10.8537					100	2320.86	9385			39.4995	636.185	10^-132.874					[2719866, 2600322, 2592756, 2600342]	0
2592756	1	-200186766	Phakopsora narnavirus C		viruses	false	3.29644e+06	100	100	2.47295	10			97.222	36	10^-10.8537					100	327.171	1323	1	1314	62.8285	666.37	10^-305.426						0
3817	2	3817	Arachis		eukaryota	false	1.28495e+07	100	-0.663026	2.47295	10			91.1428	51.8	10^-16.1918	9.42425	10.4842			100	1302.26	5266	8	259	93.805	51.8888	10^-26.8727					[3818, 130454, 130453]	0
-200675071	2	-200675071	non-genus-specific reads in family Virgaviridae		viruses	false	1.30325e+06	100	100	2.47295	10			89.7018	92.625	10^-37.4637					100	127.852	517			77.608	1112	10^-307.653					[2754865]	0
2754865	1	-200675071	Leveillula taurica associated virga-like virus 1		viruses	false	1.30325e+06	100	100	2.47295	10			89.7018	92.625	10^-37.4637					100	127.852	517	1	517	77.608	1112	10^-307.653						0
3655	2	3655	Cucumis		eukaryota	false	976286	64.6285	2.61617	2.47295	10			95.9996	113.625	10^-61.0951	0.526179	0.744129			64.6285	243.091	983	14	718	88.0425	166.439	10^-106.675	2.63089	3.72065			[3656, 3659]	0
335849	1	112177	Arthrinium marii		eukaryota	false	18234.1	100	100	2.47295	10			99.4663	142.571	10^-83.7816																		0
215243	1	5583	Exophiala oligosperma		eukaryota	false	70.9843	2.61617	2.61617	2.47295	10			87.6196	78.5	10^-25.8218	0.526179	0.744129																0
95729	2	95729	Stemphylium		eukaryota	false	91499.2	100	100	2.47295	10			97.4075	179.2	10^-87.7807					100	7.66615	31			78.5705	57.6522	10^-20.0501					[183478, 119933]	0
53485	1	5027	Pyrenophora teres		eukaryota	false	76661.5	100	100	2.47295	10			90.5937	109.444	10^-45.0278					100	5.1932	21	1	6	71.5493	80.75	10^-30.5068						0
1802956	2	1802956	Cairneyella		eukaryota	false	54404.9	100	100	2.47295	10			87.4338	140	10^-58.3063					100	2.96754	12			85.5222	45.3333	10^-13.9557					[1802957]	0
1802957	1	1802956	Cairneyella variabilis		eukaryota	false	54404.9	100	100	2.47295	10			87.4338	140	10^-58.3063					100	2.96754	12			85.5222	45.3333	10^-13.9557						0
5341	1	5340	Agaricus bisporus		eukaryota	false	34621.3	100	100	2.47295	10			92.1732	42.1	10^-11.8155					100	0.98918	4			80.45	36	10^-10.5903						0
89415	2	89415	Antarctomyces		eukaryota	false	29675.4	100	100	2.47295	10			89.5305	125	10^-55.2664					100	0.49459	2			98	50	10^-23.8042					[1955577]	0
1955577	1	89415	Antarctomyces pellizariae		eukaryota	false	29675.4	100	100	2.47295	10			89.5305	125	10^-55.2664					100	0.49459	2			98	50	10^-23.8042						0
63399	2	63399	Arthroderma		eukaryota	false	27202.5	100	100	2.47295	10			86.9135	68.8333	10^-21.8981					100	0.247295	1			98	50	10^-22.3686					[74035]	0
74035	1	63399	Arthroderma uncinatum		eukaryota	false	27202.5	100	100	2.47295	10			86.9135	68.8333	10^-21.8981					100	0.247295	1			98	50	10^-22.3686						0
114064	2	114064	Myrmecia		eukaryota	false	27202.5	100	100	2.47295	10			98.6345	136.5	10^-78.216					100	1.23648	5			99.2	46.6667	10^-22.4556					[3171, 1462973]	0
1172191	2	1172191	Catenovulum		bacteria	false	24729.5	100	100	2.47295	10			93.8769	36.2222	10^-9.32616																	[2172099]	0
2172099	1	1172191	Catenovulum sp. CCB-QB4		bacteria	false	24729.5	100	100	2.47295	10			93.8769	36.2222	10^-9.32616																		0
1169916	2	1169916	Rugonectria		eukaryota	false	24729.5	100	100	2.47295	10			83.181	129.25	10^-45.8093																	[2259881]	0
2259881	1	1169916	Rugonectria sinica		eukaryota	false	24729.5	100	100	2.47295	10			83.181	129.25	10^-45.8093																		0
1117308	2	1117308	Funneliformis		eukaryota	false	24729.5	100	100	2.47295	10			83.444	151	10^-56.2054																	[27381]	0
27381	1	1117308	Funneliformis mosseae		eukaryota	false	24729.5	100	100	2.47295	10			83.444	151	10^-56.2054																		0
766765	2	766765	Yamadazyma		eukaryota	false	24729.5	100	100	2.47295	10	1	8	86.0995	183.5	10^-36.4612																	[2315449]	0
2315449	1	766765	Yamadazyma tenuis		eukaryota	false	24729.5	100	100	2.47295	10	1	8	86.0995	183.5	10^-36.4612																		0
688353	2	688353	Lichtheimia		eukaryota	false	24729.5	100	100	2.47295	10			82.5256	75.6667	10^-20.3728					100	0.49459	2			96.55	29	10^-10.1497					[688394, 42458]	2
688394	1	688353	Lichtheimia ramosa		eukaryota	false	24729.5	100	100	2.47295	10			82.5256	75.6667	10^-20.3728																		1
64588	2	64588	Shorea		eukaryota	false	22256.6	100	100	2.47295	10			98.013	151	10^-86.3976					100	0.741885	3			88.8667	40.6667	10^-16.399					[2029437, 365556, 152436]	0
89966	2	89966	Hymenobacter		bacteria	false	12364.8	100	-0.812749	2.47295	10			93.4184	137.2	10^-61.2387	45.3266	52.7268			100	2.22566	9			90.0867	48.6667	10^-24.3568					[1898978, 1850093, 1524095, 223903, 2675878, 2615203, 1484116, 1385664, 1484118]	0
1663	2	1663	Arthrobacter		bacteria	false	7418.85	100	-1.80381	2.47295	10			93.1035	108	10^-50.8669	12.2525	5.42161			100	0.98918	4			93.5	37	10^-13.033					[2058894, 2058897, 1571833]	0
1571833	1	1663	Arthrobacter sp. MN05-02		bacteria	false	446.073	100	100	2.47295	10			93.1035	108	10^-50.8669																		0
2675796	1	-200000543	Enterobacteriaceae endosymbiont of Plateumaris rustica		bacteria	false	67.3939	100	100	2.47295	10			93.878	49	10^-16.8954																		0
112498	1	112497	Ramularia collo-cygni		eukaryota	false	9.544	2.61617	0.622205	2.47295	10			90.868	106.875	10^-34.1365	1.31545	1.86032			2.61617	1.23648	5			92.5896	62.4	10^-29.3608	0.263089	0.372065				0
2448766	1	3603	Vitis peninsularis		eukaryota	false	24506.9	100	100	2.22566	9			100	143.667	10^-85.5054					100	0.247295	1			100	38	10^-15.6517						0
4442	1	4441	Camellia sinensis		eukaryota	false	1.62075e+08	100	0.289876	2.22566	9			93.1879	125.222	10^-52.9161	1.57854	2.23239			100	16207.5	65539	17	64719	94.2177	442.03	10^-265.538						0
5127	1	5506	Fusarium fujikuroi		eukaryota	false	23963.1	100	100	2.22566	9			87.466	90.1429	10^-32.9072					100	0.247295	1			100	50	10^-23.9914						1
3656	1	3655	Cucumis melo	muskmelon	eukaryota	false	976286	63.3657	2.28385	2.22566	9			97.7537	117.571	10^-65.9738	0.526179	0.744129			63.3657	238.392	964	14	718	88.3403	169.648	10^-109.114	2.63089	3.72065				0
165199	1	3624	Actinidia callosa		eukaryota	false	2801.21	100	100	2.22566	9			99.8345	151	10^-90.1716																		0
38038	1	38037	Rhynchosporium secalis	leaf blotch of barley	eukaryota	false	24729.5	100	100	2.22566	9			89.7668	90.2	10^-35.061					100	0.247295	1			100	39	10^-16.6289						0
65412	2	65412	Phaeoacremonium		eukaryota	false	66769.7	100	100	2.22566	9			88.701	83.5714	10^-30.6084					100	4.45131	18	1	18	78.261	92	10^-48.2882					[223192]	0
223192	1	65412	Phaeoacremonium minimum		eukaryota	false	66769.7	100	100	2.22566	9			88.701	83.5714	10^-30.6084					100	4.45131	18	1	18	78.261	92	10^-48.2882						0
5544	1	5543	Trichoderma harzianum		eukaryota	false	55006.6	100	100	2.22566	9			88.2483	74.625	10^-24.5603					100	5.44049	22	1	11	61.1302	63.1111	10^-14.4998						0
29875	1	5543	Trichoderma virens		eukaryota	false	4.74313	0.788367	0.788367	2.22566	9			89.3747	60.1667	10^-19.4507	1.05236	1.48826																0
148305	1	48558	Pyricularia grisea		eukaryota	false	37094.3	100	100	2.22566	9			84.0539	86.7143	10^-26.4661					100	1.48377	6			66.1	41.25	10^-9.79589						0
5036	2	5036	Histoplasma		eukaryota	false	34621.3	100	100	2.22566	9			87.901	88	10^-31.987					100	1.23648	5			88.6	48.75	10^-18.7089					[5037]	1
5037	1	5036	Histoplasma capsulatum		eukaryota	false	34621.3	100	100	2.22566	9			87.901	88	10^-31.987					100	1.23648	5			88.6	48.75	10^-18.7089						1
109374	2	109374	Nemania		eukaryota	false	29675.4	100	100	2.22566	9			87.6647	145.143	10^-50.4481					100	0.741885	3			89.5	38.3333	10^-11.4015					[389665]	0
389665	1	109374	Nemania diffusa		eukaryota	false	29675.4	100	100	2.22566	9			87.6647	145.143	10^-50.4481					100	0.741885	3			89.5	38.3333	10^-11.4015						0
179090	2	179090	Tetradoxa		eukaryota	false	24729.5	100	100	2.22566	9			98.389	147.5	10^-84.864					100	0.247295	1			100	38	10^-15.5214					[179091]	0
179091	1	179090	Tetradoxa omeiensis		eukaryota	false	24729.5	100	100	2.22566	9			98.389	147.5	10^-84.864					100	0.247295	1			100	38	10^-15.5214						0
36913	2	36913	Lodderomyces		eukaryota	false	24729.5	100	100	2.22566	9			86.047	86	10^-29.6887					100	0.247295	1			51	49	10^-4.61083					[36914]	0
36914	1	36913	Lodderomyces elongisporus		eukaryota	false	24729.5	100	100	2.22566	9			86.047	86	10^-29.6887					100	0.247295	1			51	49	10^-4.61083						0
1679414	2	1679414	Platea		eukaryota	false	22256.6	100	100	2.22566	9			94.0695	142.333	10^-72.9286																	[1679415]	0
1679415	1	1679414	Platea latifolia		eukaryota	false	22256.6	100	100	2.22566	9			94.0695	142.333	10^-72.9286																		0
79363	2	79363	Nama		eukaryota	false	22256.6	100	100	2.22566	9			87.9208	140.75	10^-60.1815																	[1171443]	0
1171443	1	79363	Nama carnosa		eukaryota	false	22256.6	100	100	2.22566	9			87.9208	140.75	10^-60.1815																		0
61471	2	61471	Timema		eukaryota	false	22256.6	100	100	2.22566	9			90.9686	47.5	10^-13.3325					100	3.95672	16			78.7964	54.5	10^-17.741					[61484, 61472, 629360, 170555, 61478]	0
195755	1	5199	Cladonia apodocarpa		eukaryota	false	22256.6	100	100	2.22566	9			88.0852	126.2	10^-52.45																		0
121759	1	38946	Paracoccidioides brasiliensis		eukaryota	false	18895.2	100	100	2.22566	9			87.8208	77.2222	10^-25.7201					100	1.73107	7			97.9286	45.2857	10^-20.4056						1
122809	2	122809	Lagerstroemia		eukaryota	false	12364.8	100	100	2.22566	9			99.8676	138.8	10^-81.9137					100	0.49459	2			100	49.5	10^-25.237					[1692140, 122810, 946017, 141187]	0
29917	1	5498	Cladosporium cladosporioides		eukaryota	false	-33.7069	-0.625076	-0.625076	2.22566	9			97.8892	163.667	10^-87.7115	7.15671	7.88873																0
44249	2	44249	Paenibacillus		bacteria	false	2046.15	-0.228036	-0.228036	2.22566	9			92.857	56	10^-20.2684	2.96602	3.2467			-0.719488	31.9011	129	1	115	73.3158	45.4375	10^-14.1549	398.214	509.13			[539262, 867080, 2211212]	0
2211212	1	44249	Paenibacillus sp. DCT19		bacteria	false	50.753	100	100	2.22566	9			92.857	56	10^-20.2684																		0
319626	1	5052	Aspergillus homomorphus		eukaryota	false	155.395	100	100	2.22566	9			82.8751	101.429	10^-31.8093																		0
209559	1	5052	Aspergillus alliaceus		eukaryota	false	135.877	100	0.788367	2.22566	9			86.4011	68.5714	10^-20.9777	1.05236	1.48826			100	1.97836	8	1	8	100	78	10^-38.6576						0
41413	1	5052	Aspergillus glaucus		eukaryota	false	-1.09785	-0.706488	-0.706488	2.22566	9			88.6806	68.4444	10^-22.7879	2537.5	3588.56																0
5061	1	5052	Aspergillus niger		eukaryota	false	-1.0986	-0.706967	-0.706967	2.22566	9			87.598	82.2857	10^-27.1965	1103.61	1557.9			-100	0	0			0	0	10^0	2.63089	3.72065				1
4919	2	4919	Pichia		eukaryota	false	286.412	1.28687	1.28687	2.22566	9			88.6873	62.4444	10^-19.1855	0.789268	1.11619															[4909]	1
4909	1	4919	Pichia kudriavzevii		eukaryota	false	286.412	100	100	2.22566	9			88.6873	62.4444	10^-19.1855																		1
1301	2	1301	Streptococcus		bacteria	false	167.759	-1.11174	-26.979	2.22566	9			96.1992	89.25	10^-44.2942	312.257	11.4916			-1.11174	2.47295	10			91.6665	65.8333	10^-35.3095	1618.06	1453.2			[1314, 28037, 1313, 1304]	3
3871	1	3869	Lupinus angustifolius	narrow-leaved blue lupine	eukaryota	false	-97.3861	0.788367	0.788367	2.22566	9			98.094	116.75	10^-58.1273	1.05236	1.48826			-0.545821	374.899	1516	7	1395	86.7924	103.05	10^-42.6032	1328.35	1746.82				0
1401161	2	1401161	Sodiomyces		eukaryota	false	61.9254	5.27479	5.27479	2.22566	9			86.8916	65.8571	10^-20.494	0.263089	0.372065															[1302862]	0
1302862	1	1401161	Sodiomyces alkalinus		eukaryota	false	61.9254	5.27479	5.27479	2.22566	9			86.8916	65.8571	10^-20.494	0.263089	0.372065																0
1920207	2	1920207	Thermothelomyces		eukaryota	false	0.532797	0.489274	0.489274	2.22566	9			86.2332	100	10^-35.5938	1.31545	1.86032															[78579]	0
78579	1	1920207	Thermothelomyces thermophilus		eukaryota	false	0.532797	0.489274	0.489274	2.22566	9			86.2332	100	10^-35.5938	1.31545	1.86032																0
3754	2	3754	Prunus		eukaryota	false	2.38969e+08	100	0.356342	1.97836	8			97.6973	130.714	10^-73.5333	1.31545	1.86032			100	24301.7	98270	28	97822	87.3025	1326.25	10^-300.756					[3755, 36596, 102107, 3760, 3759, 42229, 151425]	0
184027	2	184027	Golovinomyces		eukaryota	false	1.37026e+07	100	100	1.97836	8	1	6	87.637	254	10^-80.2954					100	1403.4	5675	47	4954	59.0374	135.648	10^-41.2077					[62708, 62714, 1101212, 62715]	0
4640	2	4640	Musa		eukaryota	false	6.96883e+06	100	1.06531	1.97836	8			92.994	57.6667	10^-22.1032	0.789268	1.11619			100	741.391	2998	3	94	94.6648	47.2644	10^-23.7091					[52838, 4641, 89151]	0
1567544	1	5506	Fusarium tjaetaba		eukaryota	false	19102.4	100	100	1.97836	8			87.0297	97.375	10^-35.7374																		0
3606	2	3606	Parthenocissus		eukaryota	false	2.28501e+06	100	100	1.97836	8			100	112	10^-63.8928					100	231.468	936	1	924	96.8453	500.432	10^-304.804					[192757, 3607, 416115, 345127]	0
3932	2	3932	Eucalyptus		eukaryota	false	1.05842e+06	100	100	1.97836	8	1	4	93.7095	155.5	10^-59.4118					100	104.606	423	2	274	96.3945	135.122	10^-74.1308					[71139, 36592, 34317, 34314]	0
71139	1	3932	Eucalyptus grandis		eukaryota	false	1.05842e+06	100	100	1.97836	8	1	4	93.7095	155.5	10^-59.4118					100	103.864	420	2	274	96.3792	135.956	10^-74.6004						0
13442	2	13442	Coffea		eukaryota	false	217621	100	4.61014	1.97836	8			94.8069	87.875	10^-39.602	0.263089	0.372065			100	50.9428	206	2	18	79.3902	42.2981	10^-12.9935					[13443, 49390, 49369]	0
574786	2	574786	Mytilinidion		eukaryota	false	133539	100	100	1.97836	8			84.1432	90.875	10^-28.7379					100	11.3756	46	1	46	95.62	137	10^-92.8665					[574789]	0
574789	1	574786	Mytilinidion resinicola		eukaryota	false	133539	100	100	1.97836	8			84.1432	90.875	10^-28.7379					100	11.3756	46	1	46	95.62	137	10^-92.8665						0
212818	1	5583	Exophiala mesophila		eukaryota	false	4643.58	100	100	1.97836	8			92.4065	62.375	10^-21.7165					100	0.247295	1			98	50	10^-22.7747						0
128442	1	5094	Talaromyces pinophilus		eukaryota	false	98.404	4.61014	4.61014	1.97836	8			86.3658	92.5	10^-28.1172	0.263089	0.372065																0
183478	1	95729	Stemphylium lycopersici		eukaryota	false	91499.2	100	100	1.97836	8			96.7594	198	10^-95.1194					100	7.17156	29			76.5296	59.9048	10^-20.4382						0
462253	2	462253	Aplosporella		eukaryota	false	46986.1	100	100	1.97836	8			87.9634	91.625	10^-33.3773					100	2.72025	11			74.56	45.1	10^-11.5428					[462254]	0
462254	1	462253	Aplosporella prunicola		eukaryota	false	46986.1	100	100	1.97836	8			87.9634	91.625	10^-33.3773					100	2.72025	11			74.56	45.1	10^-11.5428						0
573039	1	84381	Neoseiulus barkeri		eukaryota	false	29675.4	100	100	1.97836	8	1	4	89.0756	263	10^-88.1225					100	0.98918	4			89.6	48.5	10^-17.7781						0
353922	1	353917	Adenocalymma cymbalum		eukaryota	false	19783.6	100	100	1.97836	8			100	151	10^-90.5147																		0
1051616	1	1036719	Verticillium nonalfalfae		eukaryota	false	5054.63	100	4.61014	1.97836	8			87.2816	95	10^-36.3852	0.263089	0.372065			100	0.49459	2			89.286	84	10^-45.6271						0
3171	1	114064	Myrmecia israeliensis		eukaryota	false	27202.5	100	100	1.97836	8			98.534	134.429	10^-76.6551					100	0.741885	3			98.8	45	10^-20.7041						0
195164	2	195164	Agrilus		eukaryota	false	22256.6	100	100	1.97836	8			91.947	60.3333	10^-20.9574					100	0.247295	1			51	49	10^-8.16431					[224129]	0
224129	1	195164	Agrilus planipennis	emerald ash borer	eukaryota	false	22256.6	100	100	1.97836	8			91.947	60.3333	10^-20.9574					100	0.247295	1			51	49	10^-8.16431						0
175340	2	175340	Stegodyphus		eukaryota	false	22256.6	100	100	1.97836	8	1	6	94.5947	66.3333	10^-22.1897					100	0.247295	1			86.7	45	10^-11.9706					[202533]	0
202533	1	175340	Stegodyphus dumicola		eukaryota	false	22256.6	100	100	1.97836	8	1	6	94.5947	66.3333	10^-22.1897					100	0.247295	1			86.7	45	10^-11.9706						0
2029437	1	64588	Shorea pachyphylla		eukaryota	false	22256.6	100	100	1.97836	8			98.2337	151	10^-86.855					100	0.247295	1			100	50	10^-23.5243						0
1758290	2	1758290	Arthrocladium		eukaryota	false	19783.6	100	100	1.97836	8	1	4	97.5769	201.875	10^-99.0869																	[1758292]	0
1758292	1	1758290	Arthrocladium fulminans		eukaryota	false	19783.6	100	100	1.97836	8	1	4	97.5769	201.875	10^-99.0869																		0
536004	2	536004	Ceroplastes		eukaryota	false	19783.6	100	100	1.97836	8			93.2415	155.333	10^-79.066																	[1028181]	0
1028181	1	536004	Ceroplastes ceriferus		eukaryota	false	19783.6	100	100	1.97836	8			93.2415	155.333	10^-79.066																		0
374469	2	374469	Vanderwaltozyma		eukaryota	false	19783.6	100	100	1.97836	8			86.542	71.1429	10^-20.3918																	[36033]	0
36033	1	374469	Vanderwaltozyma polyspora		eukaryota	false	19783.6	100	100	1.97836	8			86.542	71.1429	10^-20.3918																		0
221904	2	221904	Hydrotaea		eukaryota	false	19783.6	100	100	1.97836	8			92.958	71	10^-29.0857																	[559647]	0
559647	1	221904	Hydrotaea cyrtoneurina		eukaryota	false	19783.6	100	100	1.97836	8			92.958	71	10^-29.0857																		0
169267	2	169267	Seguieria		eukaryota	false	19783.6	100	100	1.97836	8			100	109	10^-61.8364																	[169268]	0
169268	1	169267	Seguieria aculeata		eukaryota	false	19783.6	100	100	1.97836	8			100	109	10^-61.8364																		0
82154	2	82154	Hirtella		eukaryota	false	19783.6	100	100	1.97836	8	1	8	87.925	265	10^-75.5129																	[1125932]	0
1125932	1	82154	Hirtella racemosa		eukaryota	false	19783.6	100	100	1.97836	8	1	8	87.925	265	10^-75.5129																		0
72035	2	72035	Lepeophtheirus		eukaryota	false	19783.6	100	100	1.97836	8	1	7	83.5473	175.5	10^-38.6152																	[72036]	0
72036	1	72035	Lepeophtheirus salmonis	salmon louse	eukaryota	false	19783.6	100	100	1.97836	8	1	7	83.5473	175.5	10^-38.6152																		0
39256	2	39256	Tabebuia		eukaryota	false	19783.6	100	100	1.97836	8			87.8238	132.667	10^-55.5787																	[429709]	0
429709	1	39256	Tabebuia rosea		eukaryota	false	19783.6	100	100	1.97836	8			87.8238	132.667	10^-55.5787																		0
3684	2	3684	Passiflora	passionflowers	eukaryota	false	19783.6	100	100	1.97836	8			99.4194	142.375	10^-83.4281					100	3.95672	16			93.53	42.9	10^-19.1947					[78168, 343968, 237864, 197936, 1052166, 237842, 237840, 231182, 196689]	0
-200000433	2	-200000433	non-genus-specific reads in family Acetobacteraceae		bacteria	false	19783.6	100	100	1.97836	8			93.548	62	10^-15.7423																	[2762277]	0
2762277	1	-200000433	Acetobacteraceae bacterium G55GP		bacteria	false	19783.6	100	100	1.97836	8	1	8	93.548	62	10^-15.7423																		0
1071943	2	1071943	Amicodisca		eukaryota	false	12364.8	100	100	1.97836	8			93.8675	152.167	10^-78.5031																	[1071945, 1071944]	0
113604	2	113604	Tetrapisispora		eukaryota	false	12364.8	100	100	1.97836	8			84.0898	84	10^-25.8432																	[1071379, 113608]	0
470704	1	82105	Cladophialophora yegresii		eukaryota	false	1339.4	100	100	1.97836	8			81.2992	96.8333	10^-27.491																		0
132259	1	5052	Aspergillus pseudotamarii		eukaryota	false	138.129	100	100	1.97836	8			88.1212	88.25	10^-28.8931																		0
1314	1	1301	Streptococcus pyogenes		bacteria	false	167.759	100	0.0524988	1.97836	8			95.8333	106.667	10^-55.2163	1.84163	2.60445			100	1.48377	6			100	38	10^-19.2581						1
222	2	222	Achromobacter		bacteria	false	129.393	2.61617	-2.44093	1.97836	8			93.4157	139	10^-70.1506	11.4601	3.88448			2.61617	1.23648	5			98.8	49.8	10^-22.5246	0.263089	0.372065			[72556, 470868, 85698, 217203, 1881016, 2282475, 32002]	1
76775	1	55193	Malassezia restricta		eukaryota	false	-8.83996	0.622206	-2.09881	1.97836	8	1	6	97.3347	250.333	10^-120.607	374.005	177.256			0.622206	0.49459	2			99	50	10^-23.4001	0.263089	0.372065				0
374	2	374	Bradyrhizobium		bacteria	false	95.8835	1.95152	-1.44597	1.97836	8			99.117	148.667	10^-87.0906	293.242	201.432			1.95152	0.98918	4			98.475	47.25	10^-18.0138	0.263089	0.372065			[288000, 2511166, 2057741]	0
40323	2	40323	Stenotrophomonas		bacteria	false	75.2573	4.61014	-0.760805	1.97836	8			92.8808	151	10^-75.7617	239.85	312.658			4.61014	1.97836	8			99.5	44.5	10^-20.1698	0.263089	0.372065			[2072405, 40324]	1
47614	2	47614	Gossypioides		eukaryota	false	42.0469	4.61014	4.61014	1.97836	8			89.3938	53.8333	10^-16.0626	0.263089	0.372065															[47615]	0
47615	1	47614	Gossypioides kirkii		eukaryota	false	42.0469	4.61014	4.61014	1.97836	8			89.3938	53.8333	10^-16.0626	0.263089	0.372065																0
1749390	1	3603	Vitis doaniana		eukaryota	false	17137.5	100	100	1.73107	7			100	118.5	10^-68.3521																		0
5507	1	5506	Fusarium oxysporum		eukaryota	false	69902.1	100	3.94548	1.73107	7			89.7277	75.1429	10^-27.0197	0.263089	0.372065			100	6.92426	28	1	12	78.348	42.68	10^-15.7081						1
117187	1	5506	Fusarium verticillioides		eukaryota	false	50118.5	100	3.94548	1.73107	7			86.0356	84.4	10^-27.7873	0.263089	0.372065			100	4.9459	20	1	20	93.75	160	10^-105.602						0
3607	1	3606	Parthenocissus quinquefolia		eukaryota	false	42040.2	100	100	1.73107	7			100	115	10^-65.9424					100	2.47295	10			97.5	29.6	10^-10.7841						0
3712	1	3705	Brassica oleracea	wild cabbage	eukaryota	false	919967	100	2.62383	1.73107	7			91.9712	63.5	10^-24.9213	1.19644	0.203758			100	91.9938	372	3	270	93.1265	156.459	10^-101.302						0
78388	2	78388	Coniothyrium		eukaryota	false	586089	100	100	1.73107	7			92.2514	122.286	10^-56.8177					100	56.8779	230	1	228	50.4941	165.067	10^-67.024					[1077358]	0
1077358	1	78388	Coniothyrium glycines		eukaryota	false	586089	100	100	1.73107	7			92.2514	122.286	10^-56.8177					100	56.8779	230	1	228	50.4941	165.067	10^-67.024						0
4418	2	4418	Nymphaea	water-lilies	eukaryota	false	316542	100	1.61919	1.73107	7			99.734	120.25	10^-69.1852	0.526179	0.744129			100	43.7712	177	3	64	84.9729	43.9281	10^-12.873					[210225, 419125]	0
210225	1	4418	Nymphaea colorata		eukaryota	false	316542	100	1.61919	1.73107	7			99.734	120.25	10^-69.1852	0.526179	0.744129			100	31.6538	128	2	48	84.821	38.0091	10^-12.0469						0
1209932	1	5455	Colletotrichum scovillei		eukaryota	false	353.161	100	100	1.73107	7			90.027	85.2857	10^-33.9574																		0
3660	2	3660	Cucurbita	marrows	eukaryota	false	121370	100	3.94548	1.73107	7			86.9467	65.5	10^-20.0962	0.263089	0.372065			100	30.17	122	4	47	86.8392	48.7143	10^-21.5954					[3662, 3663, 3661, 37645]	0
655981	1	78156	Pseudogymnoascus destructans		eukaryota	false	35994.6	100	100	1.73107	7			85.5826	80.4286	10^-24.3642					100	3.46213	14	1	6	67.836	70.8889	10^-20.5672						0
21555	2	21555	Erodium		eukaryota	false	49459	100	100	1.73107	7			99.6206	134.4	10^-78.637					100	3.70943	15			96.8455	45	10^-18.5731					[28960, 337410, 337372]	0
23166	2	23166	Eriobotrya		eukaryota	false	46986.1	100	100	1.73107	7			98.8042	150.6	10^-87.7711					100	2.96754	12	1	5	97.67	44.8	10^-23.7743					[32224]	0
32224	1	23166	Eriobotrya japonica		eukaryota	false	46986.1	100	100	1.73107	7			98.8042	150.6	10^-87.7711					100	2.96754	12	1	5	97.67	44.8	10^-23.7743						0
568076	1	5529	Metarhizium robertsii		eukaryota	false	20632.2	100	100	1.73107	7			90.9076	84.8	10^-32.7597					100	1.97836	8			58.7857	48.4286	10^-10.278						0
178897	1	32263	Tetranychus evansi	red spider mite	eukaryota	false	17310.7	100	100	1.73107	7			95.122	41	10^-12.8557																		0
5260	2	5260	Melampsora		eukaryota	false	27202.5	100	100	1.73107	7			91.3448	66.4	10^-21.3503					100	0.98918	4			63.2	38	10^-7.90999					[203908]	0
203908	1	5260	Melampsora larici-populina		eukaryota	false	27202.5	100	100	1.73107	7			91.3448	66.4	10^-21.3503					100	0.98918	4			63.2	38	10^-7.90999						0
1232588	2	1232588	Saprochaete		eukaryota	false	19783.6	100	100	1.73107	7			91.2119	61.7143	10^-19.8694					100	0.247295	1			89.2	37	10^-9.79317					[2606893]	0
2606893	1	1232588	Saprochaete ingens		eukaryota	false	19783.6	100	100	1.73107	7			91.2119	61.7143	10^-19.8694					100	0.247295	1			89.2	37	10^-9.79317						0
4306	2	4306	Euonymus		eukaryota	false	19783.6	100	100	1.73107	7			99.0194	142.429	10^-82.8949					100	0.49459	2			85.9	39	10^-13.7098					[4307, 2726726]	0
4307	1	4306	Euonymus alatus		eukaryota	false	19783.6	100	100	1.73107	7			99.0194	142.429	10^-82.8949					100	0.247295	1			75.9	29	10^-6.19997						0
78168	1	3684	Passiflora edulis		eukaryota	false	19783.6	100	100	1.73107	7			99.3364	150.714	10^-88.9471					100	0.247295	1			80.6	36	10^-11.983						0
1915381	2	1915381	Nannizzia		eukaryota	false	17310.7	100	100	1.73107	7			94.1515	45	10^-14.5455																	[63402]	0
63402	1	1915381	Nannizzia gypsea		eukaryota	false	17310.7	100	100	1.73107	7			94.1515	45	10^-14.5455																		0
337184	2	337184	Physochlaina		eukaryota	false	17310.7	100	100	1.73107	7			100	136.429	10^-80.5619																	[451527]	0
451527	1	337184	Physochlaina orientalis		eukaryota	false	17310.7	100	100	1.73107	7			100	136.429	10^-80.5619																		0
286114	2	286114	Synchytrium		eukaryota	false	17310.7	100	100	1.73107	7			89.2135	66	10^-21.8138					100	0.247295	1			71.4	28	10^-3.04431					[1806994, 286115]	0
1806994	1	286114	Synchytrium microbalum		eukaryota	false	17310.7	100	100	1.73107	7			89.2135	66	10^-21.8138																		0
186466	2	186466	Mizuhopecten		eukaryota	false	17310.7	100	100	1.73107	7			91.1196	53.6	10^-16.7323																	[6573]	0
6573	1	186466	Mizuhopecten yessoensis	Yesso scallop	eukaryota	false	17310.7	100	100	1.73107	7			91.1196	53.6	10^-16.7323																		0
178049	2	178049	Nomia		eukaryota	false	17310.7	100	100	1.73107	7			90.3894	67.8	10^-24.4505																	[2448451]	0
2448451	1	178049	Nomia melanderi	Alkali bee	eukaryota	false	17310.7	100	100	1.73107	7			90.3894	67.8	10^-24.4505																		0
880536	1	5820	Plasmodium sp. gorilla clade G3		eukaryota	false	17310.7	100	100	1.73107	7			90.1088	76.1667	10^-27.8397																		0
3794	2	3794	Heuchera		eukaryota	false	17310.7	100	100	1.73107	7	1	6	93.663	302.667	10^-39.1248					100	0.49459	2			98	50	10^-29.0788					[1573227, 40782]	0
1573227	1	3794	Heuchera parviflora		eukaryota	false	17310.7	100	100	1.73107	7	1	6	93.663	302.667	10^-39.1248																		0
3052	2	3052	Chlamydomonas		eukaryota	false	9948.19	100	0.45604	1.73107	7			94.4392	134.4	10^-70.1222	1.05236	1.48826			100	2.72025	11			87.1667	40.8333	10^-14.8719					[47906, 1157962, 3055, 35704]	0
135797	2	135797	Heimia		eukaryota	false	9891.8	100	100	1.73107	7			100	138	10^-81.6401																	[135798, 1053376]	0
62701	2	62701	Podosphaera		eukaryota	false	9891.8	100	100	1.73107	7			92.8452	87.6	10^-38.7542																	[135283, 62727]	0
43860	2	43860	Spondias		eukaryota	false	9891.8	100	100	1.73107	7			93.9465	154.25	10^-64.0147					100	0.247295	1			93.3	30	10^-11.5834					[991123, 80338]	0
4953	2	4953	Zygosaccharomyces		eukaryota	false	9891.8	100	100	1.73107	7			84.0163	75.1429	10^-21.9201																	[1365886, 4956]	0
29907	2	29907	Sporothrix		eukaryota	false	7418.85	100	1.61919	1.73107	7			89.0957	97.6667	10^-38.1483	0.526179	0.744129			100	0.98918	4			84.725	49.25	10^-20.7841					[150359, 29908]	1
29908	1	29907	Sporothrix schenckii		eukaryota	false	2477.49	100	1.61919	1.73107	7			89.0957	97.6667	10^-38.1483	0.526179	0.744129			100	0.247295	1			84	50	10^-19.1904						1
7459	2	7459	Apis		eukaryota	false	7418.85	100	100	1.73107	7			89.4171	76.7143	10^-28.0882					100	0.247295	1			55	40	10^-4.87943					[7463, 7462, 7460]	0
122368	1	29002	Cercospora beticola		eukaryota	false	7.26417	11.1195	11.1195	1.73107	7			85.3595	95.5	10^-32.7583	0.598218	0.101879																0
5475	2	5475	Candida		eukaryota	false	682.989	3.94548	3.94548	1.73107	7			86.0772	86.2	10^-30.1079	0.263089	0.372065															[312227]	0
312227	1	5475	[Candida] hispaniensis		eukaryota	false	682.989	100	100	1.73107	7			86.0772	86.2	10^-30.1079																		0
306088	1	5052	Aspergillus steynii		eukaryota	false	0.551184	0.45604	0.45604	1.73107	7			90.3316	57.8	10^-18.2253	1.05236	1.48826																0
5062	1	5052	Aspergillus oryzae		eukaryota	false	-0.151724	-0.125534	-0.125534	1.73107	7			91.404	67.1429	10^-25.0948	2.10472	2.97652																0
38871	2	38871	Fraxinus	ash trees	eukaryota	false	509.861	2.94536	2.94536	1.73107	7			86.6866	128	10^-51.0856	0.335129	0.473944															[56029]	0
56029	1	38871	Fraxinus mandshurica		eukaryota	false	509.861	100	100	1.73107	7			86.6866	128	10^-51.0856																		0
713	2	713	Actinobacillus		bacteria	false	163.515	0.944592	0.944592	1.73107	7			97.222	36	10^-10.8537	1.1244	0.642251															[718]	0
718	1	713	Actinobacillus equuli		bacteria	false	163.515	100	100	1.73107	7			97.222	36	10^-10.8537																		0
22	2	22	Shewanella		bacteria	false	80.7798	-0.544422	-0.544422	1.73107	7			94.3637	41	10^-12.4005	3.03806	2.4007															[2590015, 404011]	0
6578	2	6578	Pecten		eukaryota	false	4.53847	1.61919	1.61919	1.73107	7			94.125	41.5	10^-12.5085	0.526179	0.744129															[6579]	0
6579	1	6578	Pecten maximus		eukaryota	false	4.53847	1.61919	1.61919	1.73107	7			94.125	41.5	10^-12.5085	0.526179	0.744129																0
4958	2	4958	Debaryomyces		eukaryota	false	2.16808	1.11913	1.11913	1.73107	7			90.6982	54.75	10^-17.3709	0.670257	0.947887															[4959]	0
4959	1	4958	Debaryomyces hansenii		eukaryota	false	2.16808	1.11913	1.11913	1.73107	7			90.6982	54.75	10^-17.3709	0.670257	0.947887																0
112488	2	112488	Dissoconium		eukaryota	false	0.360013	0.45604	0.45604	1.73107	7			86.4782	82.8	10^-27.5508	1.05236	1.48826															[112489]	0
112489	1	112488	Dissoconium aciculare		eukaryota	false	0.360013	0.45604	0.45604	1.73107	7			86.4782	82.8	10^-27.5508	1.05236	1.48826																0
1101212	1	184027	Golovinomyces ambrosiae		eukaryota	false	14837.7	100	100	1.48377	6	1	6	87.162	296	10^-88.5302																		0
3818	1	3817	Arachis hypogaea	peanut	eukaryota	false	1.28495e+07	100	-0.757376	1.48377	6			90.6093	53.3333	10^-16.408	9.42425	10.4842			100	1284.95	5196	6	242	94.5792	52.1108	10^-27.4611						0
4641	1	4640	Musa acuminata	dwarf banana	eukaryota	false	427826	100	3.28083	1.48377	6			91.5928	49.8	10^-15.7932	0.263089	0.372065			100	42.782	173	1	8	91.292	45.2734	10^-20.2595						0
59689	1	3701	Arabidopsis lyrata		eukaryota	false	148468	100	0.622208	1.48377	6			95.3066	133.8	10^-72.7374	0.789268	1.11619			100	14.8377	60			76.6234	30.0426	10^-6.67504						0
5025	1	5024	Venturia inaequalis		eukaryota	false	2.96012e+06	100	100	1.48377	6	1	5	86.5407	239.333	10^-72.0866					100	294.528	1191	1	1191	63.1	729	10^-307.653						0
4527	2	4527	Oryza		eukaryota	false	1.94621e+06	100	-0.780399	1.48377	6			89.777	97.6667	10^-39.529	14.2319	16.3354			100	249.273	1008	4	831	58.4237	362.289	10^-64.1545					[63629, 4530, 4533, 83307, 4537, 4536]	0
4530	1	4527	Oryza sativa	rice	eukaryota	false	521792	100	-0.783894	1.48377	6			89.777	97.6667	10^-39.529	13.7057	15.5913			100	52.1793	211	2	61	88.5223	52.1963	10^-19.9016						0
87230	1	33196	Botrytis tulipae		eukaryota	false	14837.7	100	100	1.48377	6			86.7763	111.333	10^-42.8463																		0
165704	1	3624	Actinidia cylindrica		eukaryota	false	1867.47	100	100	1.48377	6			99.338	151	10^-89.1423																		0
93758	2	93758	Corchorus		eukaryota	false	692426	100	100	1.48377	6			94.8922	124.333	10^-62.9366					100	114.003	461	7	297	90.1443	114.111	10^-81.3004					[93759, 210143]	0
93759	1	93758	Corchorus olitorius		eukaryota	false	692426	100	100	1.48377	6			94.8922	124.333	10^-62.9366					100	67.7588	274	3	213	91.4729	154.16	10^-118.284						0
98005	2	98005	Eutrema		eukaryota	false	338794	100	100	1.48377	6			90.2487	63	10^-19.9362					100	33.1375	134	1	98	90.9836	149.452	10^-59.7068					[72664, 98038]	0
71647	1	3337	Pinus pinaster		eukaryota	false	18.1153	100	100	1.48377	6			97.8665	114.5	10^-62.1633																		0
49369	1	13442	Coffea eugenioides		eukaryota	false	74872.6	100	100	1.48377	6			93.3042	95.1667	10^-42.1811					100	7.41885	30			83.7577	43.3077	10^-14.5986						0
3558	2	3558	Chenopodium		eukaryota	false	175579	100	100	1.48377	6			99.8214	136	10^-79.9967					100	16.0742	65	1	25	83.8024	72.0185	10^-35.1844					[63459]	0
63459	1	3558	Chenopodium quinoa	quinoa	eukaryota	false	175579	100	100	1.48377	6			99.8214	136	10^-79.9967					100	16.0742	65	1	25	83.8024	72.0185	10^-35.1844						0
559561	1	5579	Aureobasidium namibiae		eukaryota	false	3.85297	1.28686	1.28686	1.48377	6	1	5	86.2253	122.667	10^-31.8778	0.526179	0.744129																0
690256	1	5455	Colletotrichum fructicola		eukaryota	false	133549	100	3.28083	1.48377	6			91.3547	67.3333	10^-25.9363	0.263089	0.372065			100	13.3539	54	4	35	59.7482	90.383	10^-24.1884						0
100048	2	100048	Trematosphaeria		eukaryota	false	61823.8	100	100	1.48377	6			82.5823	93.3333	10^-28.0639					100	4.69861	19	1	19	98.113	53	10^-30.9469					[390896]	0
390896	1	100048	Trematosphaeria pertusa		eukaryota	false	61823.8	100	100	1.48377	6			82.5823	93.3333	10^-28.0639					100	4.69861	19	1	19	98.113	53	10^-30.9469						0
3718	2	3718	Capsella		eukaryota	false	56877.9	100	100	1.48377	6			86.807	89.8333	10^-32.0903					100	4.69861	19			88.25	33.7857	10^-9.0991					[81985, 264402]	0
81985	1	3718	Capsella rubella		eukaryota	false	56877.9	100	100	1.48377	6			86.807	89.8333	10^-32.0903					100	4.20402	17			87.3462	33.3846	10^-8.13119						0
101201	1	5543	Trichoderma asperellum		eukaryota	false	4959.06	100	3.28083	1.48377	6			88.932	61.2	10^-19.1704	0.263089	0.372065			100	0.49459	2			97.7	44	10^-19.7799						0
398673	1	5543	Trichoderma gamsii		eukaryota	false	13.1592	3.28083	3.28083	1.48377	6			93.2698	47.1667	10^-15.4263	0.263089	0.372065																0
764597	1	305399	Chrysoporthe deuterocubensis		eukaryota	false	44513.1	100	100	1.48377	6			89.1172	132.333	10^-57.6664					100	2.96754	12			90.4364	35.4545	10^-10.8086						0
28960	1	21555	Erodium texanum		eukaryota	false	49459	100	100	1.48377	6			99.8345	147.75	10^-87.9512					100	3.46213	14			97.61	45.8	10^-19.2245						0
27289	1	278028	Naumovozyma dairenensis		eukaryota	false	14837.7	100	100	1.48377	6			87.3088	93.3333	10^-30.87																		0
1051613	1	1036719	Verticillium alfalfae		eukaryota	false	6714.76	100	100	1.48377	6			84.1565	78.5	10^-24.2411					100	0.49459	2			97.35	34.5	10^-13.932						0
163898	2	163898	Scirtothrips		eukaryota	false	29675.4	100	100	1.48377	6			88.079	151	10^-65.812					100	1.48377	6			88.9	49.5	10^-20.8855					[163899]	0
163899	1	163898	Scirtothrips dorsalis		eukaryota	false	29675.4	100	100	1.48377	6			88.079	151	10^-65.812					100	1.48377	6			88.9	49.5	10^-20.8855						0
93132	1	32263	Tetranychus truncatus		eukaryota	false	14837.7	100	100	1.48377	6			86.6223	62.6667	10^-18.8478																		0
61484	1	61471	Timema tahoe		eukaryota	false	22256.6	100	100	1.48377	6			91.534	40.5	10^-10.463					100	0.741885	3			79.3667	43	10^-12.5629						0
7514	2	7514	Ctenocephalides		eukaryota	false	22256.6	100	100	1.48377	6			92.4208	70.3333	10^-26.4295					100	0.741885	3			100	66.3333	10^-26.8384					[7515]	0
7515	1	7514	Ctenocephalides felis	cat flea	eukaryota	false	22256.6	100	100	1.48377	6			92.4208	70.3333	10^-26.4295					100	0.741885	3			100	66.3333	10^-26.8384						0
1048829	1	38946	Paracoccidioides lutzii		eukaryota	false	25.6024	2.42358	2.42358	1.48377	6			85.0633	110.5	10^-39.3178	0.335129	0.473944																0
119890	2	119890	Medinilla		eukaryota	false	17310.7	100	100	1.48377	6			96.1078	105.667	10^-55.7296					100	0.247295	1			57.4	47	10^-5.42136					[1799599]	0
1799599	1	119890	Medinilla magnifica		eukaryota	false	17310.7	100	100	1.48377	6			96.1078	105.667	10^-55.7296					100	0.247295	1			57.4	47	10^-5.42136						0
85171	2	85171	Berberidopsis		eukaryota	false	17310.7	100	100	1.48377	6			98.3718	148.2	10^-85.3079					100	0.247295	1			100	28	10^-8.14267					[85172]	0
85172	1	85171	Berberidopsis corallina		eukaryota	false	17310.7	100	100	1.48377	6			98.3718	148.2	10^-85.3079					100	0.247295	1			100	28	10^-8.14267						0
44413	2	44413	Phytoseiulus		eukaryota	false	17310.7	100	100	1.48377	6	1	6	82.622	328	10^-71.8268					100	0.247295	1			71.1	45	10^-11.4609					[44414]	0
44414	1	44413	Phytoseiulus persimilis		eukaryota	false	17310.7	100	100	1.48377	6	1	6	82.622	328	10^-71.8268					100	0.247295	1			71.1	45	10^-11.4609						0
6953	2	6953	Dermatophagoides		eukaryota	false	17310.7	100	100	1.48377	6			90.1908	91.5	10^-36.8877					100	0.247295	1			100	39	10^-19.8827					[6956]	0
6956	1	6953	Dermatophagoides pteronyssinus	European house dust mite	eukaryota	false	17310.7	100	100	1.48377	6			90.1908	91.5	10^-36.8877					100	0.247295	1			100	39	10^-19.8827						0
5551	1	5550	Trichophyton rubrum		eukaryota	false	15916.2	100	100	1.48377	6			87.9114	80.8	10^-27.292					100	1.48377	6			96.825	46.25	10^-21.4471						1
1196389	2	1196389	Zygotorulaspora		eukaryota	false	14837.7	100	100	1.48377	6			80.4268	91.6	10^-23.3656																	[42260]	0
42260	1	1196389	Zygotorulaspora mrakii		eukaryota	false	14837.7	100	100	1.48377	6			80.4268	91.6	10^-23.3656																		0
704019	2	704019	Asca		eukaryota	false	14837.7	100	100	1.48377	6			91.887	125.833	10^-57.5502																	[2051734]	0
2051734	1	704019	Asca sp. AD1302		eukaryota	false	14837.7	100	100	1.48377	6			91.887	125.833	10^-57.5502																		0
2041138	1	378889	Monopsis stellarioides		eukaryota	false	14837.7	100	100	1.48377	6			97.101	138	10^-76.1439																		0
2041135	1	378889	Monopsis alba		eukaryota	false	14837.7	100	100	1.48377	6			97.101	138	10^-76.1439																		0
301206	2	301206	Macroventuria		eukaryota	false	14837.7	100	100	1.48377	6			90.9592	168.5	10^-69.9849																	[301207]	0
301207	1	301206	Macroventuria anomochaeta		eukaryota	false	14837.7	100	100	1.48377	6			90.9592	168.5	10^-69.9849																		0
286660	2	286660	Peltaster		eukaryota	false	14837.7	100	100	1.48377	6			86.7232	82.8	10^-27.2586																	[286661]	0
286661	1	286660	Peltaster fructicola		eukaryota	false	14837.7	100	100	1.48377	6			86.7232	82.8	10^-27.2586																		0
279631	2	279631	Coleomegilla		eukaryota	false	14837.7	100	100	1.48377	6			80.8977	96.8333	10^-28.1504																	[279632]	0
279632	1	279631	Coleomegilla maculata		eukaryota	false	14837.7	100	100	1.48377	6			80.8977	96.8333	10^-28.1504																		0
241421	2	241421	Crinalium		bacteria	false	14837.7	100	100	1.48377	6			87.692	65	10^-20.8898																	[241425]	0
241425	1	241421	Crinalium epipsammum		bacteria	false	14837.7	100	100	1.48377	6			87.692	65	10^-20.8898																		0
72766	2	72766	Formica		eukaryota	false	14837.7	100	100	1.48377	6			94.2806	44.8	10^-14.6016																	[72781]	0
72781	1	72766	Formica exsecta		eukaryota	false	14837.7	100	100	1.48377	6			94.2806	44.8	10^-14.6016																		0
114497	1	45234	Cordyceps fumosorosea		eukaryota	false	1989.79	100	100	1.48377	6			87.904	82.8333	10^-29.3756																		0
1367422	1	40354	Fonsecaea erecta		eukaryota	false	14837.7	100	100	1.48377	6			84.6702	106.667	10^-36.2576																		0
979981	1	40354	Fonsecaea multimorphosa		eukaryota	false	14837.7	100	100	1.48377	6			84.0157	74.6667	10^-21.9744																		0
29849	2	29849	Gaeumannomyces		eukaryota	false	14837.7	100	100	1.48377	6			91.3032	54.8333	10^-17.4386																	[36779]	0
36779	1	29849	Gaeumannomyces tritici		eukaryota	false	14837.7	100	100	1.48377	6			91.3032	54.8333	10^-17.4386																		0
7490	2	7490	Trichogramma		eukaryota	false	14837.7	100	100	1.48377	6			86.4863	97.3333	10^-35.5931					100	0.98918	4	1	4	96.25	80	10^-41.1057					[7493, 86971]	0
7493	1	7490	Trichogramma pretiosum		eukaryota	false	14837.7	100	100	1.48377	6			86.4863	97.3333	10^-35.5931																		0
5761	2	5761	Naegleria		eukaryota	false	14837.7	100	100	1.48377	6			89.3806	56.4	10^-17.7951																	[5763]	1
5763	1	5761	Naegleria fowleri		eukaryota	false	14837.7	100	100	1.48377	6			89.3806	56.4	10^-17.7951																		1
5758	2	5758	Entamoeba		eukaryota	false	14837.7	100	100	1.48377	6			95.3092	42.75	10^-14.039																	[5759]	1
5759	1	5758	Entamoeba histolytica		eukaryota	false	14837.7	100	100	1.48377	6			95.3092	42.75	10^-14.039																		1
5721	2	5721	Trichomonas		eukaryota	false	14837.7	100	100	1.48377	6			94.595	37	10^-10.1556																	[5722]	1
5722	1	5721	Trichomonas vaginalis		eukaryota	false	14837.7	100	100	1.48377	6			94.595	37	10^-10.1556																		1
4377	2	4377	Dillenia		eukaryota	false	14837.7	100	100	1.48377	6			98.8906	130.6	10^-74.3963																	[4378]	0
4378	1	4377	Dillenia indica		eukaryota	false	14837.7	100	100	1.48377	6			98.8906	130.6	10^-74.3963																		0
407	2	407	Methylobacterium		bacteria	false	14837.7	100	-3.43993	1.48377	6			89.982	144.5	10^-66.1742	19.0208	5.09808			100	1.48377	6			94.9	49	10^-18.7585					[1502748, 39956]	0
39956	1	407	Methylobacterium mesophilicum		bacteria	false	510.406	100	100	1.48377	6			89.982	144.5	10^-66.1742																		0
104451	2	104451	Operophtera		eukaryota	false	12364.8	100	100	1.48377	6			77.4358	101.167	10^-25.158																	[393328, 104452]	0
463800	1	490731	Kwoniella mangrovensis		eukaryota	false	103.331	3.28083	3.28083	1.48377	6			97.297	37	10^-11.528	0.263089	0.372065																0
67575	2	67575	Rheinheimera		bacteria	false	9891.8	100	-0.727288	1.48377	6			99.0213	135.667	10^-78.2107	20.474	26.111			100	0.98918	4			88.5	26	10^-4.85752					[400153, 1763998, 2498451]	0
28609	2	28609	Rhagoletis		eukaryota	false	9891.8	100	100	1.48377	6			84.694	98	10^-33.749																	[28610, 28612]	0
1485	2	1485	Clostridium		bacteria	false	9891.8	100	-2.39653	1.48377	6			97.5805	80	10^-38.0325	3.18214	0.708679			100	0.98918	4			92.3	39	10^-16.2708					[1491, 46867, 1502]	2
3865	2	3865	Leucaena		eukaryota	false	7434.82	100	3.28083	1.48377	6			99.7793	151	10^-90.0572	0.263089	0.372065			100	0.741885	3			99.2333	47.3333	10^-22.3012					[190760]	0
190760	1	3865	Leucaena trichandra		eukaryota	false	7434.82	100	3.28083	1.48377	6			99.7793	151	10^-90.0572	0.263089	0.372065			100	0.741885	3			99.2333	47.3333	10^-22.3012						0
4943	2	4943	Saccharomycopsis		eukaryota	false	7418.85	100	100	1.48377	6			89.2362	66	10^-21.1457																	[44092, 4944]	0
4281	2	4281	Cornus		eukaryota	false	7418.85	100	100	1.48377	6			99.7093	89.5	10^-48.2016																	[60120, 367354, 16906, 4283]	0
32008	2	32008	Burkholderia		bacteria	false	5045.97	100	-4.04649	1.48377	6			88.2883	132.5	10^-56.6068	15.6257	3.49486			100	0.49459	2			93.95	41	10^-20.5361					[1503054, 1207504, 95486]	1
13687	2	13687	Sphingomonas		bacteria	false	4945.9	100	-10.4408	1.48377	6			89.3017	126	10^-57.4403	97.6692	9.21249			100	1.97836	8			79.95	42.3333	10^-12.8367					[1141887, 653931, 28214, 2283317, 1881068, 2653203, 2599297]	0
569365	1	82105	Cladophialophora immunda		eukaryota	false	1004.55	100	100	1.48377	6			91.8822	52.25	10^-15.698																		0
5057	1	5052	Aspergillus clavatus		eukaryota	false	103.597	100	100	1.48377	6			87.215	71.8	10^-21.9825																		0
301854	1	5052	Aspergillus ibericus		eukaryota	false	3.39884	3.28083	3.28083	1.48377	6			89.0568	71	10^-23.1904	0.263089	0.372065																0
2057741	1	374	Bradyrhizobium sp. SK17		bacteria	false	43.0818	100	-2.41354	1.48377	6			98.6755	151	10^-87.7699	80.9128	32.9097			100	0.247295	1			100	44	10^-16.4908						0
2590015	1	22	Shewanella sp. SNU WT4		bacteria	false	80.7798	100	100	1.48377	6			94.737	38	10^-10.8302																		0
766733	2	766733	Scheffersomyces		eukaryota	false	28.6739	0.289876	0.289876	1.48377	6			84.308	105.4	10^-36.3299	1.05236	1.48826															[1788519, 1751990, 4924]	0
59732	2	59732	Chryseobacterium		bacteria	false	21.9907	-11.517	-11.517	1.48377	6			90.244	41	10^-10.111	13.4709	1.04082															[1721091]	0
1721091	1	59732	Chryseobacterium sp. IHB B 17019		bacteria	false	21.9907	1.28686	1.28686	1.48377	6			90.244	41	10^-10.111	0.526179	0.744129																0
4951	2	4951	Yarrowia		eukaryota	false	0.843977	-0.44201	-0.44201	1.48377	6			94.737	38	10^-10.8302	1.72262	0.540372															[4952]	0
4952	1	4951	Yarrowia lipolytica		eukaryota	false	0.843977	1.28686	1.28686	1.48377	6			94.737	38	10^-10.8302	0.526179	0.744129																0
34284	1	3633	Gossypium turneri		eukaryota	false	-162.229	-1.32528	-1.32528	1.23648	5			87.9648	77	10^-28.0442	1.45953	0.168307																0
111850	2	111850	Ammopiptanthus		eukaryota	false	7.95548e+06	100	100	1.23648	5			99.6253	130.333	10^-75.9526					100	794.312	3212	4	3181	87.9008	110.563	10^-45.7895					[126911]	0
126911	1	111850	Ammopiptanthus mongolicus		eukaryota	false	7.95548e+06	100	100	1.23648	5			99.6253	130.333	10^-75.9526					100	794.312	3212	4	3181	87.9008	110.563	10^-45.7895						0
38457	1	38447	Monilinia fructigena		eukaryota	false	66769.7	100	100	1.23648	5			88.7947	151.667	10^-67.6399					100	5.44049	22			75.8989	50.2857	10^-17.9716						0
416091	1	125007	Ampelopsis humulifolia		eukaryota	false	4.11994e+06	100	100	1.23648	5			99.6722	87	10^-46.5715					100	410.757	1661	1	1624	99.9579	95.7385	10^-65.6109						0
1737102	2	1737102	Nekemias		eukaryota	false	3.66244e+06	100	100	1.23648	5			100	151	10^-90.5147					100	365.008	1476	2	1275	97.7605	257.022	10^-212.737					[416090]	0
416090	1	1737102	Nekemias grossedentata		eukaryota	false	3.66244e+06	100	100	1.23648	5			100	151	10^-90.5147					100	365.008	1476	2	1275	97.7605	257.022	10^-212.737						0
16718	2	16718	Juglans	walnuts	eukaryota	false	2.23307e+06	100	-0.480852	1.23648	5			89.925	76.8	10^-30.574	2.43984	2.50257			100	223.555	904	12	681	88.4546	151.898	10^-88.1836					[51240, 224355, 91213, 91209]	0
4098	1	4085	Nicotiana tomentosiformis		eukaryota	false	227236	100	100	1.23648	5			94.3194	141.8	10^-74.6267					100	22.5039	91	2	22	81.1594	43.8235	10^-14.6202						0
66655	2	66655	Durio		eukaryota	false	786407	100	2.61617	1.23648	5			92.298	68.75	10^-25.2071	0.263089	0.372065			100	78.6398	318	12	146	77.2283	70.5081	10^-24.105					[66656]	0
66656	1	66655	Durio zibethinus		eukaryota	false	786407	100	2.61617	1.23648	5			92.298	68.75	10^-25.2071	0.263089	0.372065			100	78.6398	318	12	146	77.2283	70.5081	10^-24.105						0
3468	2	3468	Papaver		eukaryota	false	581143	100	100	1.23648	5			86.222	77	10^-24.5063					100	56.8779	230	3	36	85.7362	39.1707	10^-12.8312					[3469]	0
3469	1	3468	Papaver somniferum	opium poppy	eukaryota	false	581143	100	100	1.23648	5			86.222	77	10^-24.5063					100	56.8779	230	3	36	85.7362	39.1707	10^-12.8312						0
487788	1	4028	Geranium pratense		eukaryota	false	12364.8	100	100	1.23648	5			100	151	10^-90.5147																		0
70270	1	4028	Geranium sanguineum		eukaryota	false	12364.8	100	100	1.23648	5			99.7352	148.6	10^-88.3261																		0
5314	2	5314	Ganoderma		eukaryota	false	361051	100	0.400655	1.23648	5			85.668	62.8	10^-18.0228	0.789268	1.11619			100	36.1051	146	1	146	73.846	195	10^-80.3665					[2026244, 1566825]	0
1566825	1	5314	Ganoderma leucocontextum		eukaryota	false	49.54	100	100	1.23648	5			85.668	62.8	10^-18.0228																		0
4005	2	4005	Linum		eukaryota	false	306646	100	100	1.23648	5			94.1822	67.4	10^-29.1788					100	29.6754	120			99.7048	49.1774	10^-27.2846					[4006, 586396]	0
4006	1	4005	Linum usitatissimum	flax	eukaryota	false	306646	100	100	1.23648	5			94.1822	67.4	10^-29.1788					100	29.4281	119			99.7	49.3443	10^-27.4864						0
101162	1	33194	Bipolaris oryzae		eukaryota	false	12364.8	100	100	1.23648	5			85.8412	96.2	10^-34.4636																		0
66017	2	66017	Digitaria		eukaryota	false	163215	100	100	1.23648	5			100	104	10^-58.4312					100	15.3323	62	1	8	90.8828	39.9388	10^-15.7907					[1010633, 449510]	0
1010633	1	66017	Digitaria exilis		eukaryota	false	163215	100	100	1.23648	5			100	104	10^-58.4312					100	15.085	61	1	8	90.7512	40.0208	10^-15.7949						0
75913	1	6247	Strongyloides venezuelensis		eukaryota	false	12364.8	100	100	1.23648	5			88.637	77	10^-27.01																		0
5467	1	5455	Colletotrichum truncatum		eukaryota	false	7671.11	100	100	1.23648	5			84.5796	83.6	10^-25.3439					100	0.741885	3			83.3333	46	10^-14.877						0
48100	1	5598	Alternaria solani		eukaryota	false	-3.94695	-0.240941	-0.240941	1.23648	5			84.3232	110.4	10^-36.7471	1.6036	1.52371																0
354353	1	305399	Chrysoporthe austroafricana		eukaryota	false	54404.9	100	100	1.23648	5			88.188	143.5	10^-62.0613					100	4.20402	17	1	6	80.2301	65.8	10^-25.8006						0
13412	2	13412	Cercidiphyllum		eukaryota	false	44513.1	100	100	1.23648	5			99.504	97.25	10^-53.139					100	3.46213	14			98.25	46.1	10^-22.7503					[13413, 1127564]	0
72691	2	72691	Lottia		eukaryota	false	34621.3	100	100	1.23648	5			92.7545	42	10^-12.1622					100	2.22566	9			80.5	36.5	10^-10.6549					[225164]	0
225164	1	72691	Lottia gigantea	owl limpet	eukaryota	false	34621.3	100	100	1.23648	5			92.7545	42	10^-12.1622					100	2.22566	9			80.5	36.5	10^-10.6549						0
27337	1	1036719	Verticillium dahliae		eukaryota	false	8892.9	100	100	1.23648	5			88.878	76	10^-26.3334					100	0.741885	3			100	49.6667	10^-22.9776						0
866546	1	4895	Schizosaccharomyces cryophilus		eukaryota	false	12364.8	100	100	1.23648	5			87.3226	73.8	10^-23.8671																		0
7227	1	7215	Drosophila melanogaster	fruit fly	eukaryota	false	12665.1	100	100	1.23648	5			82.4828	70.8	10^-18.7947					100	0.98918	4			100	49.5	10^-21.9388						0
4464	2	4464	Acorus		eukaryota	false	22256.6	100	100	1.23648	5			99.3197	142.667	10^-83.4492					100	3.46213	14			99.8182	46.7273	10^-22.5275					[55184, 4465, 263995]	0
4842	2	4842	Rhizopus		eukaryota	false	14837.7	100	100	1.23648	5			86.9994	80.4	10^-28.0769					100	1.73107	7			70.6714	44.4286	10^-12.0909					[58291, 64495, 4846]	2
58291	1	4842	Rhizopus microsporus		eukaryota	false	14837.7	100	100	1.23648	5			86.9994	80.4	10^-28.0769					100	0.247295	1			56.1	41	10^-3.36151						1
1637	2	1637	Listeria		bacteria	false	14837.7	100	100	1.23648	5			80.635	54.8	10^-9.8512					100	0.247295	1			95	20	10^-3.00393					[1639]	1
1639	1	1637	Listeria monocytogenes		bacteria	false	14837.7	100	100	1.23648	5			80.635	54.8	10^-9.8512					100	0.247295	1			95	20	10^-3.00393						1
1910789	2	1910789	Diutina		eukaryota	false	12364.8	100	100	1.23648	5			92.6787	44.5	10^-13.5085																	[5481]	0
5481	1	1910789	Diutina rugosa		eukaryota	false	12364.8	100	100	1.23648	5			92.6787	44.5	10^-13.5085																		0
1354494	2	1354494	Phialemoniopsis		eukaryota	false	12364.8	100	100	1.23648	5			88.3898	106.8	10^-43.8889																	[1093900]	0
1093900	1	1354494	Phialemoniopsis curvata		eukaryota	false	12364.8	100	100	1.23648	5			88.3898	106.8	10^-43.8889																		0
1071945	1	1071943	Amicodisca sp. KUS-F51917		eukaryota	false	12364.8	100	100	1.23648	5			94.079	152	10^-78.8466																		0
1071379	1	113604	Tetrapisispora blattae		eukaryota	false	12364.8	100	100	1.23648	5			81.013	79	10^-20.8051																		0
393328	1	104451	Operophtera relegata		eukaryota	false	12364.8	100	100	1.23648	5			77.7774	100.8	10^-25.5027																		0
73504	2	73504	Cladobotryum		eukaryota	false	12364.8	100	100	1.23648	5			93.043	82.6	10^-34.2864																	[491253]	0
491253	1	73504	Cladobotryum mycophilum		eukaryota	false	12364.8	100	100	1.23648	5			93.043	82.6	10^-34.2864																		0
58738	2	58738	Fopius		eukaryota	false	12364.8	100	100	1.23648	5			85.8342	71.8	10^-21.689																	[64838]	0
64838	1	58738	Fopius arisanus		eukaryota	false	12364.8	100	100	1.23648	5			85.8342	71.8	10^-21.689																		0
45350	2	45350	Nematostella		eukaryota	false	12364.8	100	100	1.23648	5			92.4655	63	10^-21.6517																	[45351]	0
45351	1	45350	Nematostella vectensis	starlet sea anemone	eukaryota	false	12364.8	100	100	1.23648	5			92.4655	63	10^-21.6517																		0
13336	2	13336	Annona		eukaryota	false	12364.8	100	100	1.23648	5			99.0726	149.6	10^-87.6368																	[49314]	0
49314	1	13336	Annona cherimola		eukaryota	false	12364.8	100	100	1.23648	5			99.0726	149.6	10^-87.6368																		0
6525	2	6525	Biomphalaria		eukaryota	false	12364.8	100	100	1.23648	5			88.136	59	10^-18.1872																	[6526]	0
6526	1	6525	Biomphalaria glabrata		eukaryota	false	12364.8	100	100	1.23648	5			88.136	59	10^-18.1872																		0
6083	2	6083	Hydra		eukaryota	false	12364.8	100	100	1.23648	5			88.4013	50	10^-13.804																	[6087]	0
6087	1	6083	Hydra vulgaris	swiftwater hydra	eukaryota	false	12364.8	100	100	1.23648	5			88.4013	50	10^-13.804																		0
768	2	768	Anaplasma		bacteria	false	12364.8	100	100	1.23648	5			93.9273	38.3333	10^-10.5977																	[948]	1
948	1	768	Anaplasma phagocytophilum		bacteria	false	12364.8	100	100	1.23648	5			93.9273	38.3333	10^-10.5977																		1
47906	1	3052	Chlamydomonas nivalis		eukaryota	false	9948.19	100	100	1.23648	5			91.2503	136.333	10^-66.3193					100	0.98918	4			100	49.5	10^-26.7467						0
604195	2	604195	Cyberlindnera		eukaryota	false	9891.8	100	100	1.23648	5			88.7487	54.25	10^-15.9995																	[36022, 4903]	0
40466	2	40466	Sparassis		eukaryota	false	7418.87	100	0.123712	1.23648	5			82.8368	78.8	10^-21.7736	1.05236	1.48826			100	0.741885	3			61.1333	43.3333	10^-9.50343					[139825]	0
139825	1	40466	Sparassis crispa		eukaryota	false	7418.87	100	0.123712	1.23648	5			82.8368	78.8	10^-21.7736	1.05236	1.48826			100	0.741885	3			61.1333	43.3333	10^-9.50343						0
254394	2	254394	Monilia		eukaryota	false	7418.85	100	100	1.23648	5			92.9534	110.8	10^-49.6656																	[254115, 1094346]	0
66739	2	66739	Lasiodiplodia		eukaryota	false	7417.85	100	-0.899648	1.23648	5			89.4456	104.4	10^-42.8023	1.72262	0.540372			100	0.741885	3			99.3333	36	10^-13.6562					[45133]	0
45133	1	66739	Lasiodiplodia theobromae		eukaryota	false	7417.85	100	-0.899648	1.23648	5			89.4456	104.4	10^-42.8023	1.72262	0.540372			100	0.741885	3			99.3333	36	10^-13.6562						0
438356	1	29002	Cercospora sojina		eukaryota	false	-0.0198094	-0.0424522	-0.0424522	1.23648	5			89.687	82.6	10^-31.2732	1.31545	1.86032																0
1182553	1	82105	Cladophialophora psammophila		eukaryota	false	7.99066	0.954534	0.954534	1.23648	5			84.6965	98.75	10^-31.8953	0.526179	0.744129																0
70110	2	70110	Penicilliopsis		eukaryota	false	2481.41	100	2.61617	1.23648	5			88.729	71	10^-24.0745	0.263089	0.372065			100	0.247295	1			100	34	10^-10.0883					[41063]	0
41063	1	70110	Penicilliopsis zonata		eukaryota	false	2481.41	100	2.61617	1.23648	5			88.729	71	10^-24.0745	0.263089	0.372065			100	0.247295	1			100	34	10^-10.0883						0
979771	1	5052	Aspergillus saccharolyticus		eukaryota	false	86.3308	100	100	1.23648	5			86.848	69	10^-21.4236																		0
319627	1	5052	Aspergillus sclerotioniger		eukaryota	false	2.25856	2.61617	2.61617	1.23648	5			92.5462	56	10^-19.1828	0.263089	0.372065																0
51019	1	5052	Aspergillus heteromorphus		eukaryota	false	-1.00477	-0.706819	-0.750441	1.23648	5			91.802	44.2	10^-12.8268	3.03806	2.4007			-0.706819	0.741885	3			86.4667	33.3333	10^-11.5468	1843.2	2606.69				0
1269	2	1269	Micrococcus		bacteria	false	72.948	-2.94984	-2.94984	1.23648	5			100	147.8	10^-88.3283	32.1378	10.4756															[1271, 1270]	0
1265478	1	-200000543	Enterobacteriaceae bacterium bta3-1		bacteria	false	0.321649	0.954534	0.954534	1.23648	5			92.442	53	10^-18.234	0.526179	0.744129																0
133894	2	133894	Penaeus		eukaryota	false	64.6967	2.61617	2.61617	1.23648	5			89.6033	77.6667	10^-26.3907	0.263089	0.372065															[6687, 6689]	0
1279	2	1279	Staphylococcus		bacteria	false	38.9165	-0.786844	-0.786844	1.23648	5			99.149	129.4	10^-75.2478	1686.94	2142.36			-3.01306	1.73107	7			88.6333	47.3333	10^-19.476	158.863	52.1503			[29380, 29388, 1290, 1280]	2
46106	2	46106	Sarcobatus		eukaryota	false	-0.029031	-0.153228	-0.153228	1.23648	5			100	120	10^-69.3429	1.57854	2.23239															[46107]	0
46107	1	46106	Sarcobatus vermiculatus		eukaryota	false	-0.029031	-0.153228	-0.153228	1.23648	5			100	120	10^-69.3429	1.57854	2.23239																0
131309	2	131309	Parastrongyloides		eukaryota	false	-1.00076	-0.899648	-0.899648	1.23648	5			93.0533	66.5	10^-22.9953	1.72262	0.540372															[131310]	0
131310	1	131309	Parastrongyloides trichosuri		eukaryota	false	-1.00076	-0.899648	-0.899648	1.23648	5			93.0533	66.5	10^-22.9953	1.72262	0.540372																0
395590	2	395590	Zasmidium		eukaryota	false	-2.77725	-1.4987	-1.4987	1.23648	5			89.5883	104.667	10^-41.5407	3.97141	1.82487															[395010]	0
395010	1	395590	Zasmidium cellare		eukaryota	false	-2.77725	-1.4987	-1.4987	1.23648	5			89.5883	104.667	10^-41.5407	3.97141	1.82487																0
103352	1	3603	Vitis rupestris		eukaryota	false	9792.88	100	100	0.98918	4			99.6997	126	10^-72.9853																		0
3755	1	3754	Prunus dulcis	almond	eukaryota	false	2.38969e+08	100	-0.175384	0.98918	4			99.5613	126	10^-73.002	1.31545	1.86032			100	23896.9	96633	17	96481	87.3385	1359.54	10^-305.63						0
42229	1	3754	Prunus avium	sweet cherry	eukaryota	false	84115.6	100	100	0.98918	4			96.2992	134.25	10^-73.9319					100	8.40803	34	1	6	79.5385	40.9655	10^-11.7804						0
3815	2	3815	Abrus		eukaryota	false	1.62364e+08	100	-0.264004	0.98918	4			85.904	63	10^-17.1429	1.57854	2.23239			100	16236.4	65656	3	65590	67.6228	187.46	10^-65.0783					[3816]	0
3816	1	3815	Abrus precatorius	Indian licorice	eukaryota	false	1.62364e+08	100	-0.264004	0.98918	4			85.904	63	10^-17.1429	1.57854	2.23239			100	16236.4	65656	3	65590	67.6228	187.46	10^-65.0783						0
1617251	1	5121	Erysiphe nishidana		eukaryota	false	9792.88	100	100	0.98918	4			90.476	147	10^-68.5684																		0
100272	1	-200	uncultured eukaryote		eukaryota	false	19388.3	100	-6.20805	0.98918	4			99.5295	125.75	10^-72.5945	48.2834	7.61821			100	1.97836	8			90.9667	34	10^-10.5507						0
1394711	1	-200	Candidatus Saccharibacteria bacterium RAAC3_TM7_1		bacteria	false	95.9767	100	100	0.98918	4			99.16	119	10^-67.2878																		0
38448	1	38447	Monilinia fructicola		eukaryota	false	4.78516e+06	100	100	0.98918	4			90.2562	113.5	10^-49.8176					100	477.527	1931	4	1927	72.7059	759.337	10^-300.143						0
180803	1	4038	Daucus conchitae		eukaryota	false	9891.8	100	100	0.98918	4			99.7793	114	10^-64.801																		0
345099	1	125007	Ampelopsis glandulosa		eukaryota	false	9891.8	100	100	0.98918	4			100	101.75	10^-56.893																		0
13714	2	13714	Tetracentron		eukaryota	false	2.57681e+06	100	100	0.98918	4			98.908	91.6667	10^-48.6456					100	256.692	1038	12	914	77.0857	280.549	10^-130.711					[13715]	0
13715	1	13714	Tetracentron sinense		eukaryota	false	2.57681e+06	100	100	0.98918	4			98.908	91.6667	10^-48.6456					100	256.692	1038	12	914	77.0857	280.549	10^-130.711						0
5516	1	5506	Fusarium culmorum		eukaryota	false	9551.19	100	100	0.98918	4			88.8907	46.5	10^-12.117																		0
3708	1	3705	Brassica napus	rape	eukaryota	false	1.20002e+06	100	100	0.98918	4			98.2903	142.75	10^-81.4478					100	119.938	485	3	432	94.9768	55.4689	10^-30.2873						0
3711	1	3705	Brassica rapa	field mustard	eukaryota	false	445156	100	3.83752	0.98918	4			99.619	142.25	10^-83.853	0.598218	0.101879			100	44.5131	180	4	111	88.8739	107.384	10^-44.4723						0
4111	1	4107	Solanum melongena	eggplant	eukaryota	false	565.675	100	100	0.98918	4			99.412	113.5	10^-64.2351																		0
3898	2	3898	Trifolium		eukaryota	false	877897	100	100	0.98918	4			97.199	125	10^-68.9915					100	131.066	530	16	306	73.2611	89.9602	10^-47.9313					[57577, 3900, 3899, 361940, 97024]	0
1714370	1	-200011006	Red clover powdery mildew-associated totivirus 9		viruses	false	504482	100	100	0.98918	4			98.2455	44	10^-16.262					100	49.459	200	5	190	58.8484	165.435	10^-59.3831						0
4071	2	4071	Capsicum	peppers	eukaryota	false	498818	6.93155	1.95152	0.98918	4			91.3335	97.5	10^-45.0857	0.263089	0.372065			6.93155	767.357	3103	10	2449	85.4239	90.5483	10^-48.0748	71.0342	100.457			[4072, 33114, 80379]	0
4072	1	4071	Capsicum annuum		eukaryota	false	498818	100	1.95152	0.98918	4			91.3335	97.5	10^-45.0857	0.263089	0.372065			100	719.629	2910	9	2445	85.3691	94.5993	10^-50.8115						0
40127	1	5140	Neurospora tetrasperma		eukaryota	false	221.217	100	100	0.98918	4			84.1313	81.3333	10^-24.6914																		0
37818	2	37818	Dendrobium		eukaryota	false	267093	100	3.83752	0.98918	4			91.3773	118	10^-55.9871	0.598218	0.101879			100	26.7079	108	3	26	73.3615	47.7158	10^-15.3156					[906689]	0
906689	1	37818	Dendrobium catenatum		eukaryota	false	267093	100	3.83752	0.98918	4			91.3773	118	10^-55.9871	0.598218	0.101879			100	26.7079	108	3	26	73.3615	47.7158	10^-15.3156						0
37991	2	37991	Xylaria		eukaryota	false	210201	100	100	0.98918	4			95.6687	98	10^-48.5204					100	27.2025	110	1	77	68.2284	226.125	10^-102.284					[2512241, 37992, 114818, 323545, 363999]	0
37992	1	37991	Xylaria hypoxylon		eukaryota	false	27202.5	100	100	0.98918	4			95.6687	98	10^-48.5204					100	1.73107	7			76.4833	41.1667	10^-11.3369						0
1871046	1	28100	Phyllobacterium sp.		bacteria	false	9891.8	100	100	0.98918	4			97.8075	186.5	10^-92.581																		0
121627	1	5094	Talaromyces rugulosus		eukaryota	false	6013.16	100	100	0.98918	4			86.442	83.5	10^-28.0143					100	0.49459	2			65.4	39.5	10^-6.04418						0
329816	1	3174	Klebsormidium dissectum		eukaryota	false	9891.8	100	100	0.98918	4			99.3375	151	10^-89.1423																		0
13413	1	13412	Cercidiphyllum japonicum		eukaryota	false	44513.1	100	100	0.98918	4			99.705	99.3333	10^-54.7883					100	3.46213	14			98.25	46.1	10^-22.7503						0
318829	1	48558	Pyricularia oryzae		eukaryota	false	19783.6	100	100	0.98918	4			81.9587	119.333	10^-39.613					100	0.98918	4			80.9	35.5	10^-9.83563						0
1578925	1	48558	Pyricularia pennisetigena		eukaryota	false	17310.7	100	100	0.98918	4			84.3553	75.6667	10^-23.5952					100	0.741885	3			65.3	39.5	10^-8.6029						0
1932023	1	149371	Tetrastigma cf. scariosum PBP-2017		eukaryota	false	9891.8	100	100	0.98918	4			100	75	10^-38.6685																		0
32264	1	32263	Tetranychus urticae	two-spotted spider mite	eukaryota	false	27202.5	100	100	0.98918	4			83.0747	62.6667	10^-15.6468					100	1.73107	7	1	6	98.9	80	10^-52.8994						0
263995	1	4464	Acorus americanus		eukaryota	false	9891.8	100	100	0.98918	4			99.342	145	10^-85.0433																		0
84383	2	84383	Euseius		eukaryota	false	19783.6	100	100	0.98918	4			96.6403	129	10^-69.3172					100	1.48377	6	1	4	91.362	73.1667	10^-42.2194					[702746, 111580]	0
21556	2	21556	Monsonia		eukaryota	false	19783.6	100	100	0.98918	4			100	151	10^-90.5147					100	0.98918	4			99.1	39	10^-16.167					[28966]	0
28966	1	21556	Monsonia emarginata		eukaryota	false	19783.6	100	100	0.98918	4			100	151	10^-90.5147					100	0.98918	4			99.1	39	10^-16.167						0
161109	2	161109	Wolffia		eukaryota	false	17310.7	100	100	0.98918	4	1	4	92.941	85	10^-24.0325					100	3.70943	15			95.7778	41	10^-15.8231					[161118, 161111, 161112, 161114]	0
161112	1	161109	Wolffia australiana		eukaryota	false	9891.8	100	100	0.98918	4	1	4	92.941	85	10^-24.0325																		0
5833	1	5820	Plasmodium falciparum	malaria parasite P. falciparum	eukaryota	false	9891.8	100	100	0.98918	4			85.6323	75	10^-23.5905																		1
63400	1	5550	Trichophyton benhamiae		eukaryota	false	719.012	100	100	0.98918	4			86.2835	75	10^-22.24																		0
548651	2	548651	Dothidotthia		eukaryota	false	14837.7	100	100	0.98918	4			89.4625	90	10^-32.1433					100	0.49459	2			89.45	35	10^-10.919					[548649]	0
548649	1	548651	Dothidotthia symphoricarpi		eukaryota	false	14837.7	100	100	0.98918	4			89.4625	90	10^-32.1433					100	0.49459	2			89.45	35	10^-10.919						0
237179	2	237179	Sphaerulina		eukaryota	false	14837.7	100	100	0.98918	4			89.4907	69	10^-24.0763					100	0.49459	2			91.9	42	10^-17.1874					[85929]	0
85929	1	237179	Sphaerulina musiva		eukaryota	false	14837.7	100	100	0.98918	4			89.4907	69	10^-24.0763					100	0.49459	2			91.9	42	10^-17.1874						0
40355	1	40354	Fonsecaea pedrosoi		eukaryota	false	9891.8	100	100	0.98918	4			83.9518	117.25	10^-42.4291																		1
34630	2	34630	Rhipicephalus		eukaryota	false	14837.7	100	100	0.98918	4			95.238	42	10^-13.5315					100	0.49459	2			90.45	21	10^-4.83235					[34632]	0
34632	1	34630	Rhipicephalus sanguineus	brown dog tick	eukaryota	false	14837.7	100	100	0.98918	4			95.238	42	10^-13.5315					100	0.49459	2			90.45	21	10^-4.83235						0
7037	2	7037	Bemisia		eukaryota	false	14837.7	100	100	0.98918	4			87.273	55	10^-15.4729					100	0.49459	2			84.05	48	10^-20.2323					[7038]	0
7038	1	7037	Bemisia tabaci		eukaryota	false	14837.7	100	100	0.98918	4			87.273	55	10^-15.4729					100	0.49459	2			84.05	48	10^-20.2323						0
4581	2	4581	Bambusa	bamboos	eukaryota	false	14837.7	100	100	0.98918	4			99.1167	134.667	10^-77.5339					100	0.49459	2			72	50	10^-10.7077					[58923]	0
58923	1	4581	Bambusa oldhamii		eukaryota	false	14837.7	100	100	0.98918	4			99.1167	134.667	10^-77.5339					100	0.49459	2			72	50	10^-10.7077						0
122810	1	122809	Lagerstroemia speciosa		eukaryota	false	9891.8	100	100	0.98918	4			100	151	10^-90.5147																		0
13749	2	13749	Vaccinium		eukaryota	false	12364.8	100	100	0.98918	4			98.4893	128	10^-72.076					100	0.247295	1			88.5	26	10^-6.96658					[13750]	0
13750	1	13749	Vaccinium macrocarpon		eukaryota	false	12364.8	100	100	0.98918	4			98.4893	128	10^-72.076					100	0.247295	1			88.5	26	10^-6.96658						0
7424	2	7424	Nasonia		eukaryota	false	12364.8	100	100	0.98918	4	1	4	96	50	10^-12.4123					100	0.247295	1			100	49	10^-25.2083					[7425]	0
7425	1	7424	Nasonia vitripennis	jewel wasp	eukaryota	false	12364.8	100	100	0.98918	4	1	4	96	50	10^-12.4123					100	0.247295	1			100	49	10^-25.2083						0
6849	2	6849	Limulus		eukaryota	false	12364.8	100	100	0.98918	4			82.1845	145.5	10^-51.0752					100	0.247295	1			46.8	47	10^-3.24413					[6850]	0
6850	1	6849	Limulus polyphemus	Atlantic horseshoe crab	eukaryota	false	12364.8	100	100	0.98918	4			82.1845	145.5	10^-51.0752					100	0.247295	1			46.8	47	10^-3.24413						0
2321114	2	2321114	Malaciobacter		bacteria	false	9891.8	100	100	0.98918	4			82.8505	97.5	10^-30.6691																	[1032072]	0
1032072	1	2321114	Malaciobacter molluscorum		bacteria	false	9891.8	100	100	0.98918	4			82.8505	97.5	10^-30.6691																		0
2304148	2	2304148	Causonis		eukaryota	false	9891.8	100	100	0.98918	4			99.0193	72.3333	10^-35.941																	[149353]	0
149353	1	2304148	Causonis japonica		eukaryota	false	9891.8	100	100	0.98918	4			99.0193	72.3333	10^-35.941																		0
1825023	2	1825023	Candidatus Nitrosotenuis		archaea	false	9891.8	100	100	0.98918	4			94.737	38	10^-10.8302																	[1603555]	0
1603555	1	1825023	Candidatus Nitrosotenuis cloacae		archaea	false	9891.8	100	100	0.98918	4			94.737	38	10^-10.8302																		0
1450170	2	1450170	Aaosphaeria		eukaryota	false	9891.8	100	100	0.98918	4			92.7053	65	10^-22.9935																	[1450171]	0
1450171	1	1450170	Aaosphaeria arxii		eukaryota	false	9891.8	100	100	0.98918	4			92.7053	65	10^-22.9935																		0
864018	2	864018	Minuella		eukaryota	false	9891.8	100	100	0.98918	4			100	38	10^-13.5749																	[864019]	0
864019	1	864018	Minuella sp. DNA101388		eukaryota	false	9891.8	100	100	0.98918	4			100	38	10^-13.5749																		0
604375	2	604375	Harpegnathos		eukaryota	false	9891.8	100	100	0.98918	4			81.8957	84.3333	10^-23.0846																	[610380]	0
610380	1	604375	Harpegnathos saltator	Jerdon's jumping ant	eukaryota	false	9891.8	100	100	0.98918	4			81.8957	84.3333	10^-23.0846																		0
36022	1	604195	Cyberlindnera fabianii		eukaryota	false	9891.8	100	100	0.98918	4			88.702	57.3333	10^-17.5184																		0
369122	2	369122	Dinoponera		eukaryota	false	9891.8	100	100	0.98918	4			83.563	105.5	10^-35.1145																	[609295]	0
609295	1	369122	Dinoponera quadriceps		eukaryota	false	9891.8	100	100	0.98918	4			83.563	105.5	10^-35.1145																		0
314122	2	314122	Dactylellina		eukaryota	false	9891.8	100	100	0.98918	4			87.5518	66	10^-21.2305																	[430498]	0
430498	1	314122	Dactylellina haptotyla		eukaryota	false	9891.8	100	100	0.98918	4			87.5518	66	10^-21.2305																		0
267661	2	267661	Metagentiana		eukaryota	false	9891.8	100	100	0.98918	4			99.248	133	10^-76.8461																	[50767]	0
50767	1	267661	Metagentiana rhodantha		eukaryota	false	9891.8	100	100	0.98918	4			99.248	133	10^-76.8461																		0
258075	2	258075	Eremomyces		eukaryota	false	9891.8	100	100	0.98918	4			89.3558	80.5	10^-28.7162																	[1341166]	0
1341166	1	258075	Eremomyces bilateralis		eukaryota	false	9891.8	100	100	0.98918	4			89.3558	80.5	10^-28.7162																		0
167982	2	167982	Bruinsmia		eukaryota	false	9891.8	100	100	0.98918	4			99.103	111.5	10^-62.1698																	[167983]	0
167983	1	167982	Bruinsmia styracoides		eukaryota	false	9891.8	100	100	0.98918	4			99.103	111.5	10^-62.1698																		0
135798	1	135797	Heimia myrtifolia		eukaryota	false	9891.8	100	100	0.98918	4			100	133.667	10^-78.6819																		0
108420	2	108420	Meliosma		eukaryota	false	9891.8	100	100	0.98918	4			98.6475	149	10^-86.4035																	[723415]	0
723415	1	108420	Meliosma aff. cuneifolia Moore 333		eukaryota	false	9891.8	100	100	0.98918	4			98.6475	149	10^-86.4035																		0
2498451	1	67575	Rheinheimera sp. LHK132		bacteria	false	-0.494275	-0.687047	-0.687047	0.98918	4			99.3195	140	10^-81.6277	11.9111	15.8969																0
64782	2	64782	Acromyrmex		eukaryota	false	9891.8	100	100	0.98918	4			90.3512	76.5	10^-29.0601																	[103372]	0
103372	1	64782	Acromyrmex echinatior	Panamanian leafcutter ant	eukaryota	false	9891.8	100	100	0.98918	4			90.3512	76.5	10^-29.0601																		0
135283	1	62701	Podosphaera xanthii		eukaryota	false	9891.8	100	100	0.98918	4			92.857	70	10^-28.4057																		0
54685	2	54685	Poculum		eukaryota	false	9891.8	100	100	0.98918	4			80.8147	73	10^-18.0948																	[54686]	0
54686	1	54685	Poculum henningsianum		eukaryota	false	9891.8	100	100	0.98918	4			80.8147	73	10^-18.0948																		0
45667	2	45667	Halobacillus		bacteria	false	9891.8	100	100	0.98918	4			88.71	62	10^-20.2242																	[402384]	0
402384	1	45667	Halobacillus mangrovi		bacteria	false	9891.8	100	100	0.98918	4			88.71	62	10^-20.2242																		0
80338	1	43860	Spondias mombin		eukaryota	false	9891.8	100	100	0.98918	4			93.814	194	10^-74.767																		0
41820	2	41820	Culicoides	punkies	eukaryota	false	9891.8	100	100	0.98918	4			90.2847	84.3333	10^-31.786					100	0.247295	1			81.5	27	10^-4.86012					[179676, 241623]	0
179676	1	41820	Culicoides sonorensis		eukaryota	false	9891.8	100	100	0.98918	4			90.2847	84.3333	10^-31.786																		0
41703	2	41703	Riptortus		eukaryota	false	9891.8	100	100	0.98918	4			91.667	48	10^-14.8458																	[329032]	0
329032	1	41703	Riptortus pedestris		eukaryota	false	9891.8	100	100	0.98918	4			91.667	48	10^-14.8458																		0
30075	2	30075	Triatoma		eukaryota	false	9891.8	100	100	0.98918	4			89.2735	66	10^-22.6073																	[65344]	0
65344	1	30075	Triatoma brasiliensis		eukaryota	false	9891.8	100	100	0.98918	4			89.2735	66	10^-22.6073																		0
29882	2	29882	Laccaria		eukaryota	false	9891.8	100	100	0.98918	4			92.849	59.5	10^-22.3007					100	0.741885	3			93.95	49.5	10^-19.6918					[29883, 89243]	0
29883	1	29882	Laccaria bicolor		eukaryota	false	9891.8	100	100	0.98918	4			92.849	59.5	10^-22.3007																		0
28610	1	28609	Rhagoletis pomonella	apple maggot	eukaryota	false	9891.8	100	100	0.98918	4			84.694	98	10^-33.749																		0
13450	2	13450	Corylus		eukaryota	false	9891.8	100	100	0.98918	4			92.6977	64.3333	10^-27.3646					100	1.48377	6			88.675	46.5	10^-19.8905					[80754, 139401, 101193, 13451]	0
13128	2	13128	Lythrum		eukaryota	false	9891.8	100	100	0.98918	4			99.7023	138	10^-81.1801																	[13129]	0
13129	1	13128	Lythrum salicaria		eukaryota	false	9891.8	100	100	0.98918	4			99.7023	138	10^-81.1801																		0
5806	2	5806	Cryptosporidium		eukaryota	false	9891.8	100	100	0.98918	4			93.5912	51.75	10^-17.742																	[237895]	1
237895	1	5806	Cryptosporidium hominis		eukaryota	false	9891.8	100	100	0.98918	4			93.5912	51.75	10^-17.742																		1
1365886	1	4953	Zygosaccharomyces parabailii		eukaryota	false	9891.8	100	100	0.98918	4			87.3215	68.25	10^-22.074																		0
46867	1	1485	Clostridium chauvoei		bacteria	false	237.06	100	100	0.98918	4			95.161	124	10^-63.839																		0
270467	2	270467	Neptis		eukaryota	false	7418.85	100	100	0.98918	4			86.4463	84	10^-25.9721																	[2777750, 2777761]	0
149348	2	149348	Cayratia		eukaryota	false	7418.85	100	100	0.98918	4			99.5215	101.75	10^-56.2055																	[1006093, 345102]	0
5782	2	5782	Dictyostelium		eukaryota	false	7418.85	100	0.622206	0.98918	4			88.043	92	10^-35.1488	0.526179	0.744129			100	0.741885	3			77.7333	39	10^-11.1881					[5786, 44689]	0
44689	1	5782	Dictyostelium discoideum		eukaryota	false	0.382951	0.622206	0.622206	0.98918	4			88.043	92	10^-35.1488	0.526179	0.744129																0
55170	2	55170	Didymella		eukaryota	false	5048.28	100	1.38002	0.98918	4			95.7012	136.75	10^-74.2673	0.335129	0.473944			100	0.98918	4			87.9	49.5	10^-17.6031					[749589, 100019]	0
1207504	1	32008	Burkholderia pseudomultivorans		bacteria	false	400.271	100	100	0.98918	4			87.5335	128.5	10^-53.1879																		0
125009	2	125009	Ampelocissus		eukaryota	false	4945.9	100	100	0.98918	4			100	127	10^-74.1293																	[329341, 129199]	0
2653203	1	13687	Sphingomonas sp. CL5.1		bacteria	false	1032.78	100	100	0.98918	4			93.836	146	10^-74.747																		0
10	2	10	Cellvibrio		bacteria	false	2472.95	100	-0.392686	0.98918	4			94.5577	128.75	10^-67.433	1.38749	1.01432			100	0.247295	1			98	50	10^-24.5918					[2082724, 155077, 1945512]	0
528	2	528	Ochrobactrum		bacteria	false	1983.13	0.336456	-20.0482	0.98918	4			99.669	132.5	10^-77.1951	9.6905	0.434019			0.336456	0.49459	2			73.85	32.5	10^-5.96265	0.335129	0.473944			[419475, 271865]	0
419475	1	528	Ochrobactrum pseudogrignonense		bacteria	false	1983.13	100	100	0.98918	4			99.669	132.5	10^-77.1951																		0
1220188	1	5052	Aspergillus tanneri		eukaryota	false	186.885	100	100	0.98918	4			88.4505	67	10^-22.6014					100	1.73107	7			80.38	39.2	10^-10.9785						0
41061	1	5052	Aspergillus nomiae		eukaryota	false	85.8961	100	100	0.98918	4			89.6432	101	10^-41.976					100	0.247295	1			86	50	10^-21.5229						0
1191711	1	5052	Aspergillus brunneoviolaceus		eukaryota	false	69.0647	100	100	0.98918	4			86.1247	71	10^-22.5817																		0
293939	1	5052	Aspergillus lentulus		eukaryota	false	69.0647	100	100	0.98918	4			84.742	92.5	10^-29.012																		0
61420	1	5052	Aspergillus caelatus		eukaryota	false	0.429724	0.622206	0.622206	0.98918	4			88.7657	75.6667	10^-25.8899	0.526179	0.744129																0
36651	1	5073	Penicillium digitatum		eukaryota	false	83.4052	100	-0.980623	0.98918	4			85.268	92	10^-30.3755	2.24879	1.2845			100	1.23648	5			52.944	60.25	10^-13.0442						0
80865	2	80865	Delftia		bacteria	false	202.924	1.28686	-2.73525	0.98918	4			99.3073	203	10^-108.271	101.8	36.8561			1.28686	0.741885	3			100	73.3333	10^-41.3292	0.263089	0.372065			[558537, 2613840, 180282]	0
47022	2	47022	Orbilia		eukaryota	false	136.509	1.38002	1.38002	0.98918	4	1	4	85.185	108	10^-19.4881	0.335129	0.473944															[661577]	0
661577	1	47022	Orbilia dorsalis		eukaryota	false	136.509	100	100	0.98918	4	1	4	85.185	108	10^-19.4881																		0
2072405	1	40323	Stenotrophomonas sp. ZAC14D2_NAIMI4_7		bacteria	false	75.2573	100	100	0.98918	4			86.424	151	10^-62.3811																		0
40324	1	40323	Stenotrophomonas maltophilia		bacteria	false	41.4133	4.61014	-0.841879	0.98918	4			99.3375	151	10^-89.1423	91.1073	107.044			4.61014	1.97836	8			99.5	44.5	10^-20.1698	0.263089	0.372065				1
1270	1	1269	Micrococcus luteus		bacteria	false	-7.96394	-2.72932	-2.72932	0.98918	4			100	149	10^-89.1482	31.6116	11.2198																0
6689	1	133894	Penaeus vannamei	Pacific white shrimp	eukaryota	false	5.05027	1.95152	1.95152	0.98918	4			92.683	41	10^-11.4834	0.263089	0.372065																0
1788519	1	766733	Scheffersomyces coipomoensis		eukaryota	false	28.6739	100	100	0.98918	4			86.1673	94	10^-33.7672																		0
148959	2	148959	Wallemia		eukaryota	false	18.5362	-0.37478	-0.37478	0.98918	4			81.185	118	10^-36.0029	2.10472	2.97652			-100	0	0			0	0	10^0	163.642	231.424			[245174, 1708541]	0
162790	2	162790	Haematoxylum		eukaryota	false	0.382951	0.622206	0.622206	0.98918	4			99.371	126.333	10^-72.7559	0.526179	0.744129															[191923]	0
191923	1	162790	Haematoxylum brasiletto		eukaryota	false	0.382951	0.622206	0.622206	0.98918	4			99.371	126.333	10^-72.7559	0.526179	0.744129																0
55080	2	55080	Brevibacillus		bacteria	false	-0.453348	-0.687958	-0.687958	0.98918	4			69.357	80.5	10^-8.7906	36.529	51.6599															[1465]	0
1465	1	55080	Brevibacillus laterosporus		bacteria	false	-0.453348	-0.666185	-0.666185	0.98918	4			69.357	80.5	10^-8.7906	17.0916	24.1711																0
265	2	265	Paracoccus		bacteria	false	-1.06219	-1.25819	-1.25819	0.98918	4			98.837	258	10^-125.857	46.1692	35.9086															[2589076]	0
2589076	1	265	Paracoccus sp. AK26		bacteria	false	-1.06219	-0.853451	-0.853451	0.98918	4			98.837	258	10^-125.857	3.03806	2.4007																0
239761	1	3603	Vitis yeshanensis		eukaryota	false	29601.2	100	100	0.741885	3			99.338	151	10^-89.1423					100	2.22566	9			94.2	33.5	10^-11.4277						0
1046255	1	3603	Vitis biformis		eukaryota	false	7344.66	100	100	0.741885	3			100	116.333	10^-66.8405																		0
882115	1	3603	Vitis romanetii		eukaryota	false	7344.66	100	100	0.741885	3			100	101.5	10^-56.7268																		0
175245	1	-200	uncultured fungus		eukaryota	false	75152.1	100	-1.1047	0.741885	3			90.3377	85.3333	10^-34.2702	160.701	144.799			100	7.66615	31			96.7048	45.8571	10^-20.6704						0
1709936	1	-200	Eurotiomycetes sp.		eukaryota	false	0.208661	0.289877	0.289877	0.741885	3			98.095	105	10^-56.3632	0.526179	0.744129																0
130453	1	3817	Arachis duranensis		eukaryota	false	76710.7	100	100	0.741885	3			92.035	46	10^-13.9529					100	7.66615	31	1	4	74.0601	42.5	10^-10.9885						0
186767	2	186767	Narnavirus		viruses	false	8.18052e+06	100	100	0.741885	3			93.2553	94	10^-44.316					100	818.794	3311	1	3294	73.0956	780.485	10^-306.247					[2587531, 2719504, 2587225, 1849531]	0
714442	1	125007	Ampelopsis japonica		eukaryota	false	19783.6	100	100	0.741885	3			99.7313	103.333	10^-57.5179					100	1.23648	5			95	40.4	10^-16.1713						0
42677	1	5506	Fusarium subglutinans		eukaryota	false	7163.39	100	100	0.741885	3			87.7907	80.3333	10^-28.1367																		0
51240	1	16718	Juglans regia	English walnut	eukaryota	false	2.23307e+06	100	-0.37478	0.741885	3			83.2083	65.3333	10^-16.5432	1.57854	2.23239			100	223.307	903	12	681	88.4441	152.069	10^-88.29						0
106335	1	47605	Hibiscus syriacus		eukaryota	false	1.27401e+06	100	100	0.741885	3			100	74	10^-37.9881					100	127.357	515	11	300	84.4176	179.84	10^-114.05						0
72171	2	72171	Ziziphus		eukaryota	false	848222	100	100	0.741885	3			99.669	103.5	10^-57.4501					100	84.5749	342	12	257	82.8078	91.1864	10^-46.3202					[326968, 1085522, 264981]	0
3987	2	3987	Ricinus		eukaryota	false	516847	100	100	0.741885	3			84.2433	116	10^-41.9196					100	50.9428	206	4	72	89.5103	60.7811	10^-31.1753					[3988]	0
3988	1	3987	Ricinus communis	castor bean	eukaryota	false	516847	100	100	0.741885	3			84.2433	116	10^-41.9196					100	50.9428	206	4	72	89.5103	60.7811	10^-31.1753						0
40685	2	40685	Salix	willows	eukaryota	false	474807	100	0.289877	0.741885	3			98.947	111.667	10^-62.2902	0.526179	0.744129			100	79.1344	320	9	79	80.4239	44.0111	10^-13.0659					[2182728, 1413687, 1078600, 77065, 2714767, 688335]	0
178132	2	178132	Rhodamnia		eukaryota	false	380834	100	0.289877	0.741885	3			86.1223	79.3333	10^-24.7327	0.526179	0.744129			100	38.0834	154	2	112	90.1997	100.624	10^-61.1683					[178133]	0
178133	1	178132	Rhodamnia argentea		eukaryota	false	380834	100	0.289877	0.741885	3			86.1223	79.3333	10^-24.7327	0.526179	0.744129			100	38.0834	154	2	112	90.1997	100.624	10^-61.1683						0
379939	1	4028	Geranium brycei		eukaryota	false	76661.5	100	100	0.741885	3			99.3375	151	10^-89.1423					100	6.92426	28			97.3905	48.5238	10^-17.7799						0
1659214	1	4028	Geranium platyanthum		eukaryota	false	7418.85	100	100	0.741885	3			99.669	151	10^-89.8285																		0
1158081	1	4028	Geranium incanum		eukaryota	false	7418.85	100	100	0.741885	3			99.7437	140	10^-82.5428																		0
314574	1	4028	Geranium renardii		eukaryota	false	7418.85	100	100	0.741885	3			99.5587	151	10^-89.5998																		0
4264	2	4264	Cynara		eukaryota	false	341267	100	100	0.741885	3			95.5555	43.5	10^-14.5458					100	33.3848	135			84.7204	36.5093	10^-10.784					[4265]	0
4265	1	4264	Cynara cardunculus		eukaryota	false	341267	100	100	0.741885	3			95.5555	43.5	10^-14.5458					100	33.3848	135			84.7204	36.5093	10^-10.784						0
72664	1	98005	Eutrema salsugineum		eukaryota	false	338794	100	100	0.741885	3			89.4373	70.3333	10^-22.7539					100	33.1375	134	1	98	90.9836	149.452	10^-59.7068						0
98038	1	98005	Eutrema halophilum		eukaryota	false	7418.85	100	100	0.741885	3			92.683	41	10^-11.4834																		0
3766	2	3766	Pyrus	pears	eukaryota	false	331375	100	100	0.741885	3			87.417	151	10^-64.4396					100	42.2875	171	2	112	80.009	106.894	10^-56.8868					[2448454, 225117, 436086]	0
225117	1	3766	Pyrus x bretschneideri	Chinese white pear	eukaryota	false	96445.1	100	100	0.741885	3			87.417	151	10^-64.4396					100	8.90262	36			80.8107	41.6071	10^-12.5025						0
40125	1	33194	Bipolaris victoriae		eukaryota	false	7418.85	100	100	0.741885	3			89.851	63.5	10^-21.9294																		0
3808	2	3808	Acacia		eukaryota	false	239908	100	1.28686	0.741885	3			99.117	127	10^-72.2953	0.263089	0.372065			100	24.7295	100	1	97	97.8779	50.8261	10^-26.1262					[224085, 1680473, 1708231, 198738, 138025]	0
35715	2	35715	Prosopis		eukaryota	false	202783	100	1.28686	0.741885	3			96.6887	151	10^-83.6528	0.263089	0.372065			100	20.2782	82	1	48	82.3945	86.4058	10^-41.6577					[207710]	0
207710	1	35715	Prosopis alba		eukaryota	false	202783	100	1.28686	0.741885	3			96.6887	151	10^-83.6528	0.263089	0.372065			100	20.2782	82	1	48	82.3945	86.4058	10^-41.6577						0
4719	2	4719	Phoenix		eukaryota	false	190417	100	-0.422256	0.741885	3			100	151	10^-90.5147	1.84163	2.60445			100	19.0417	77	1	48	87.1713	61.2542	10^-29.4775					[42345]	0
42345	1	4719	Phoenix dactylifera	date palm	eukaryota	false	190417	100	-0.422256	0.741885	3			100	151	10^-90.5147	1.84163	2.60445			100	19.0417	77	1	48	87.1713	61.2542	10^-29.4775						0
3661	1	3660	Cucurbita maxima	winter squash	eukaryota	false	67062.4	100	100	0.741885	3			85.915	71	10^-22.2239					100	6.67697	27			86.1652	36.6087	10^-10.9263						0
911334	1	99210	Amblyseius eharai		eukaryota	false	12364.8	100	100	0.741885	3			91.0977	149.667	10^-71.3054					100	0.49459	2			78.571	84	10^-39.2083						0
2358324	1	353918	Amphilophium cuneifolium		eukaryota	false	7418.85	100	100	0.741885	3			95.033	151	10^-80.2219																		0
2358323	1	353918	Amphilophium chocoense		eukaryota	false	7418.85	100	100	0.741885	3			94.702	151	10^-79.5357																		0
1894963	1	36048	Tuber calosporum		eukaryota	false	7418.85	100	100	0.741885	3			89.2117	61.6667	10^-20.4582																		0
58853	1	5543	Trichoderma citrinoviride		eukaryota	false	200.547	100	100	0.741885	3			84.2323	92	10^-27.8768																		0
353924	1	353917	Adenocalymma salmoneum		eukaryota	false	7418.85	100	100	0.741885	3			94.702	151	10^-79.5357																		0
1006121	1	149371	Tetrastigma hemsleyanum		eukaryota	false	29675.4	100	100	0.741885	3			100	118	10^-67.9878					100	2.22566	9			93.1375	39.75	10^-14.2557						0
50451	2	50451	Arabis	rockcress	eukaryota	false	27202.5	100	100	0.741885	3			89.2477	106	10^-47.4567					100	4.20402	17			78.1588	43.1765	10^-11.0513					[50452, 586526, 50454]	0
4899	1	4895	Schizosaccharomyces octosporus		eukaryota	false	7418.85	100	100	0.741885	3			88.4443	75	10^-26.7753																		0
198719	1	7215	Drosophila innubila		eukaryota	false	1663.98	100	100	0.741885	3			83.486	109	10^-37.1338																		0
30019	1	7215	Drosophila busckii		eukaryota	false	1663.98	100	100	0.741885	3			93.846	51.5	10^-17.2324																		0
1191340	2	1191340	Saniculiphyllum		eukaryota	false	22256.6	100	100	0.741885	3			100	120	10^-69.3427					100	1.48377	6			96.7	30	10^-12.3757					[1191341]	0
1191341	1	1191340	Saniculiphyllum guangxiense		eukaryota	false	22256.6	100	100	0.741885	3			100	120	10^-69.3427					100	1.48377	6			96.7	30	10^-12.3757						0
50304	2	50304	Eleutherococcus		eukaryota	false	19783.6	100	100	0.741885	3			100	97	10^-53.6529					100	1.97836	8			95.35	48.3333	10^-20.4721					[46385, 82096]	0
82096	1	50304	Eleutherococcus senticosus		eukaryota	false	7418.85	100	100	0.741885	3			100	97	10^-53.6529																		0
7164	2	7164	Anopheles		eukaryota	false	19783.6	100	100	0.741885	3			89.7603	52	10^-15.7261					100	1.97836	8	1	8	83.529	85	10^-31.3841					[30069, 7167]	0
7167	1	7164	Anopheles albimanus		eukaryota	false	7418.85	100	100	0.741885	3			89.7603	52	10^-15.7261																		0
87258	2	87258	Hypogymnia		eukaryota	false	17310.7	100	100	0.741885	3			92.7483	105	10^-48.5883					100	0.98918	4			89.75	48.75	10^-17.6259					[315943]	0
315943	1	87258	Hypogymnia vittata		eukaryota	false	17310.7	100	100	0.741885	3			92.7483	105	10^-48.5883					100	0.98918	4			89.75	48.75	10^-17.6259						0
45153	2	45153	Westerdykella		eukaryota	false	17310.7	100	100	0.741885	3			89.359	123.333	10^-53.3201					100	0.98918	4			76.8	48.5	10^-15.3877					[318751]	0
318751	1	45153	Westerdykella ornata		eukaryota	false	17310.7	100	100	0.741885	3			89.359	123.333	10^-53.3201					100	0.98918	4			76.8	48.5	10^-15.3877						0
523103	1	5550	Trichophyton mentagrophytes		eukaryota	false	539.259	100	100	0.741885	3			95.745	47	10^-16.9135																		0
159959	2	159959	Oresitrophe		eukaryota	false	14837.7	100	100	0.741885	3			100	151	10^-90.5147					100	0.741885	3			63.6667	41.6667	10^-6.61424					[159960]	0
159960	1	159959	Oresitrophe rupifraga		eukaryota	false	14837.7	100	100	0.741885	3			100	151	10^-90.5147					100	0.741885	3			63.6667	41.6667	10^-6.61424						0
254056	1	40354	Fonsecaea monophora		eukaryota	false	7418.85	100	100	0.741885	3			80.581	94	10^-26.9097																		0
1071944	1	1071943	Amicodisca sp. KUS-F51377		eukaryota	false	7418.85	100	100	0.741885	3			93.656	152.333	10^-78.1595																		0
113608	1	113604	Tetrapisispora phaffii		eukaryota	false	7418.85	100	100	0.741885	3			87.1667	89	10^-30.8813																		0
178032	2	178032	Dufourea		eukaryota	false	12364.8	100	100	0.741885	3			81.9233	105.333	10^-30.5726					100	0.49459	2			82.85	49.5	10^-18.9764					[178035]	0
178035	1	178032	Dufourea novaeangliae		eukaryota	false	12364.8	100	100	0.741885	3			81.9233	105.333	10^-30.5726					100	0.49459	2			82.85	49.5	10^-18.9764						0
1692140	1	122809	Lagerstroemia limii		eukaryota	false	12364.8	100	100	0.741885	3			100	151	10^-90.5147					100	0.49459	2			100	49.5	10^-25.237						0
69354	2	69354	Darwinula		eukaryota	false	12364.8	100	100	0.741885	3			94.861	42.6667	10^-13.5263					100	0.49459	2			73.9	46	10^-10.6271					[69355]	0
69355	1	69354	Darwinula stevensoni		eukaryota	false	12364.8	100	100	0.741885	3			94.861	42.6667	10^-13.5263					100	0.49459	2			73.9	46	10^-10.6271						0
324770	1	490731	Kwoniella dejecticola		eukaryota	false	1574.76	100	100	0.741885	3			81.081	74	10^-18.775																		0
1053376	1	135797	Heimia apetala		eukaryota	false	7418.85	100	100	0.741885	3			100	151	10^-90.5147																		0
124426	2	124426	Ustilaginoidea		eukaryota	false	9891.8	100	100	0.741885	3			94.9147	39.3333	10^-11.7302					100	0.247295	1			100	50	10^-24.6253					[1159556]	0
1159556	1	124426	Ustilaginoidea virens		eukaryota	false	9891.8	100	100	0.741885	3			94.9147	39.3333	10^-11.7302					100	0.247295	1			100	50	10^-24.6253						0
62727	1	62701	Podosphaera fusca		eukaryota	false	7418.85	100	100	0.741885	3			92.8373	99.3333	10^-45.6533																		0
991123	1	43860	Spondias tuberosa		eukaryota	false	9891.8	100	100	0.741885	3			94.079	114.5	10^-53.2624					100	0.247295	1			93.3	30	10^-11.5834						0
4956	1	4953	Zygosaccharomyces rouxii		eukaryota	false	7418.85	100	100	0.741885	3			79.6093	84.3333	10^-21.715																		0
4398	2	4398	Liquidambar	sweet gum trees	eukaryota	false	9891.8	100	100	0.741885	3			100	98	10^-54.3421					100	0.49459	2			85.9	36.5	10^-11.1734					[4400, 63359]	0
4400	1	4398	Liquidambar styraciflua	sweet gum	eukaryota	false	9891.8	100	100	0.741885	3			100	98	10^-54.3421					100	0.247295	1			100	34	10^-14.426						0
4295	2	4295	Ilex		eukaryota	false	9891.8	100	100	0.741885	3			97.7927	136	10^-75.6985					100	0.247295	1			88.9	45	10^-15.0804					[185543]	0
185543	1	4295	Ilex pubescens		eukaryota	false	9891.8	100	100	0.741885	3			97.7927	136	10^-75.6985					100	0.247295	1			88.9	45	10^-15.0804						0
5193	2	5193	Morchella		eukaryota	false	7440.36	100	0.289877	0.741885	3			87.7555	112	10^-46.7582	0.526179	0.744129			100	1.23648	5			76.6572	52	10^-16.8543					[1174673, 5194]	0
1174673	1	5193	Morchella importuna		eukaryota	false	7440.36	100	100	0.741885	3			87.7555	112	10^-46.7582					100	0.741885	3			98	49.3333	10^-20.4846						0
1812526	2	1812526	Didymocyrtis		eukaryota	false	7418.85	100	100	0.741885	3			98.6797	151.333	10^-87.9977																	[1812509]	0
1812509	1	1812526	Didymocyrtis cladoniicola		eukaryota	false	7418.85	100	100	0.741885	3			98.6797	151.333	10^-87.9977																		0
1633384	2	1633384	Mitosporidium		eukaryota	false	7418.85	100	100	0.741885	3			82.709	108	10^-35.5392																	[1485682]	0
1485682	1	1633384	Mitosporidium daphniae		eukaryota	false	7418.85	100	100	0.741885	3			82.709	108	10^-35.5392																		0
1539666	2	1539666	Suhomyces		eukaryota	false	7418.85	100	100	0.741885	3			79.6733	87.6667	10^-22.5958																	[46583]	0
46583	1	1539666	Suhomyces tanzawaensis		eukaryota	false	7418.85	100	100	0.741885	3			79.6733	87.6667	10^-22.5958																		0
753459	2	753459	Ogmograptis		eukaryota	false	7418.85	100	100	0.741885	3			85.106	47	10^-10.0517																	[753460]	0
753460	1	753459	Ogmograptis sp. NW-2010		eukaryota	false	7418.85	100	100	0.741885	3			85.106	47	10^-10.0517																		0
461281	2	461281	Ogataea		eukaryota	false	7418.85	100	100	0.741885	3			92.857	56	10^-20.2684																	[1005962]	0
1005962	1	461281	Ogataea parapolymorpha		eukaryota	false	7418.85	100	100	0.741885	3			92.857	56	10^-20.2684																		0
396672	2	396672	Haplothismia		eukaryota	false	7418.85	100	100	0.741885	3			97.315	149	10^-83.6586																	[396673]	0
396673	1	396672	Haplothismia exannulata		eukaryota	false	7418.85	100	100	0.741885	3			97.315	149	10^-83.6586																		0
283775	2	283775	Osedax		eukaryota	false	7418.85	100	100	0.741885	3			92.9687	52	10^-18.0134																	[1236174]	0
1236174	1	283775	Osedax sp. 'MB17'		eukaryota	false	7418.85	100	100	0.741885	3			92.9687	52	10^-18.0134																		0
2777750	1	270467	Neptis aspasia		eukaryota	false	7418.85	100	100	0.741885	3			83.4433	97.3333	10^-29.6683																		0
262189	2	262189	Dahlica		eukaryota	false	7418.85	100	100	0.741885	3			92.105	57	10^-20.2607																	[262198]	0
262198	1	262189	Dahlica lazuri		eukaryota	false	7418.85	100	100	0.741885	3			92.105	57	10^-20.2607																		0
254115	1	254394	Monilia mumecola		eukaryota	false	7418.85	100	100	0.741885	3			89.5137	149.333	10^-67.8755																		0
230698	2	230698	Barbaceniopsis		eukaryota	false	7418.85	100	100	0.741885	3			94.9227	151	10^-79.9932																	[1051461]	0
1051461	1	230698	Barbaceniopsis castillonii		eukaryota	false	7418.85	100	100	0.741885	3			94.9227	151	10^-79.9932																		0
199487	2	199487	Hyalella		eukaryota	false	7418.85	100	100	0.741885	3			85.243	72	10^-21.9891																	[294128]	0
294128	1	199487	Hyalella azteca		eukaryota	false	7418.85	100	100	0.741885	3			85.243	72	10^-21.9891																		0
190332	2	190332	Aspitates		eukaryota	false	7418.85	100	100	0.741885	3			92.498	53.3333	10^-18.4598																	[934825]	0
934825	1	190332	Aspitates gilvaria		eukaryota	false	7418.85	100	100	0.741885	3			92.498	53.3333	10^-18.4598																		0
184751	2	184751	Vitivirus		viruses	false	7418.85	100	100	0.741885	3			99.3105	143	10^-83.6765																	[35289]	0
35289	1	184751	Grapevine virus B		viruses	false	7418.85	100	100	0.741885	3			99.3105	143	10^-83.6765																		0
169205	2	169205	Achyranthes		eukaryota	false	7418.85	100	100	0.741885	3			100	151	10^-90.5147																	[384659]	0
384659	1	169205	Achyranthes bidentata		eukaryota	false	7418.85	100	100	0.741885	3			100	151	10^-90.5147																		0
167340	2	167340	Pogonatherum		eukaryota	false	7418.85	100	100	0.741885	3			88.991	109	10^-45.368																	[167341]	0
167341	1	167340	Pogonatherum paniceum		eukaryota	false	7418.85	100	100	0.741885	3			88.991	109	10^-45.368																		0
153220	2	153220	Contarinia		eukaryota	false	7418.85	100	100	0.741885	3			80.448	90.5	10^-24.5284																	[265458]	0
265458	1	153220	Contarinia nasturtii	swede midge	eukaryota	false	7418.85	100	100	0.741885	3			80.448	90.5	10^-24.5284																		0
1006093	1	149348	Cayratia triternata		eukaryota	false	7418.85	100	100	0.741885	3			99.6857	101.333	10^-56.1501																		0
125369	2	125369	Paraphaeosphaeria		eukaryota	false	7418.85	100	100	0.741885	3			92.648	64	10^-21.6355																	[1460663]	0
1460663	1	125369	Paraphaeosphaeria sporulosa		eukaryota	false	7418.85	100	100	0.741885	3			92.648	64	10^-21.6355																		0
112828	2	112828	Lacistema		eukaryota	false	7418.85	100	100	0.741885	3			95.2	125	10^-63.1493																	[1241925]	0
1241925	1	112828	Lacistema robustum		eukaryota	false	7418.85	100	100	0.741885	3			95.2	125	10^-63.1493																		0
66011	2	66011	Chloris		eukaryota	false	7418.85	100	100	0.741885	3			96.364	55	10^-22.3348																	[167333]	0
167333	1	66011	Chloris barbata		eukaryota	false	7418.85	100	100	0.741885	3			96.364	55	10^-22.3348																		0
64596	2	64596	Hopea		eukaryota	false	7418.85	100	100	0.741885	3			98.013	151	10^-86.3976					100	0.247295	1			100	36	10^-16.3841					[210356, 246158]	0
210356	1	64596	Hopea hainanensis		eukaryota	false	7418.85	100	100	0.741885	3			98.013	151	10^-86.3976																		0
58904	2	58904	Scleromitrula		eukaryota	false	7418.85	100	100	0.741885	3			84.884	86	10^-28.3163																	[58905]	0
58905	1	58904	Scleromitrula calthicola		eukaryota	false	7418.85	100	100	0.741885	3			84.884	86	10^-28.3163																		0
54172	2	54172	Carpodetus		eukaryota	false	7418.85	100	100	0.741885	3			97.351	151	10^-85.0252																	[54173]	0
54173	1	54172	Carpodetus serratus		eukaryota	false	7418.85	100	100	0.741885	3			97.351	151	10^-85.0252																		0
39207	2	39207	Leea		eukaryota	false	7418.85	100	100	0.741885	3			100	81	10^-42.7522																	[1110411]	0
1110411	1	39207	Leea congesta		eukaryota	false	7418.85	100	100	0.741885	3			100	81	10^-42.7522																		0
35918	2	35918	Theligonum		eukaryota	false	7418.85	100	100	0.741885	3			100	151	10^-90.5147																	[35919]	0
35919	1	35918	Theligonum cynocrambe		eukaryota	false	7418.85	100	100	0.741885	3			100	151	10^-90.5147																		0
7463	1	7459	Apis florea	little honeybee	eukaryota	false	7418.85	100	100	0.741885	3			89.514	79	10^-28.6105																		0
7462	1	7459	Apis dorsata	giant honeybee	eukaryota	false	7418.85	100	100	0.741885	3			90.1643	79.6667	10^-30.8711																		0
7456	2	7456	Polistes		eukaryota	false	7418.85	100	100	0.741885	3			81.111	81	10^-21.4831																	[743375]	0
743375	1	7456	Polistes dominula	European paper wasp	eukaryota	false	7418.85	100	100	0.741885	3			81.111	81	10^-21.4831																		0
6923	2	6923	Latrodectus	black widows	eukaryota	false	7418.85	100	100	0.741885	3			86.9087	81	10^-28.1182																	[256737]	0
256737	1	6923	Latrodectus hesperus	western black widow	eukaryota	false	7418.85	100	100	0.741885	3			86.9087	81	10^-28.1182																		0
5890	2	5890	Tetrahymena		eukaryota	false	7418.85	100	100	0.741885	3			81.065	95.6667	10^-27.591																	[5911]	0
5911	1	5890	Tetrahymena thermophila		eukaryota	false	7418.85	100	100	0.741885	3			81.065	95.6667	10^-27.591																		0
44092	1	4943	Saccharomycopsis malanga		eukaryota	false	7418.85	100	100	0.741885	3			85.4493	89	10^-29.4564																		0
4944	1	4943	Saccharomycopsis fibuligera		eukaryota	false	7418.85	100	100	0.741885	3			93.023	43	10^-12.8351																		0
4387	2	4387	Daphniphyllum		eukaryota	false	7418.85	100	100	0.741885	3			71.1023	196.333	10^-43.7403					100	0.247295	1			68.2	44	10^-8.76447					[1008903, 276776]	0
1008903	1	4387	Daphniphyllum oldhamii		eukaryota	false	7418.85	100	100	0.741885	3			71.1023	196.333	10^-43.7403																		0
60120	1	4281	Cornus nuttallii		eukaryota	false	7418.85	100	100	0.741885	3			100	109	10^-61.8364																		0
749589	1	55170	Didymella pinodes	pea foot rot fungus	eukaryota	false	5048.28	100	100	0.741885	3			98.6453	149.333	10^-86.6312					100	0.49459	2			98	49.5	10^-20.5456						0
2304146	2	2304146	Pseudocayratia		eukaryota	false	4945.9	100	100	0.741885	3			100	82.3333	10^-43.6866																	[2741985, 2588145]	0
169195	2	169195	Achatocarpus		eukaryota	false	4945.9	100	100	0.741885	3			100	117.5	10^-67.6369																	[1904701, 2518633]	0
54987	2	54987	Diodora		eukaryota	false	4945.9	100	100	0.741885	3			88.701	92	10^-35.1694																	[2496482, 2496453]	0
6237	2	6237	Caenorhabditis		eukaryota	false	4945.9	100	-0.208616	0.741885	3			92.9717	63.6667	10^-22.7851	1.05236	1.48826			100	0.49459	2			70.1	43	10^-13.8217					[31234, 6238]	0
6238	1	6237	Caenorhabditis briggsae		eukaryota	false	15.4769	100	100	0.741885	3			92.9717	63.6667	10^-22.7851																		0
4910	2	4910	Kluyveromyces		eukaryota	false	4945.9	100	100	0.741885	3			96.591	40.5	10^-13.2058																	[28985, 4911]	0
3534	2	3534	Stegnosperma		eukaryota	false	4945.9	100	100	0.741885	3			99.7793	118	10^-67.53																	[427824, 3535]	0
21024	2	21024	Fagus	beech trees	eukaryota	false	2473	100	-0.208616	0.741885	3			99.67	123	10^-70.9392	1.05236	1.48826			100	0.49459	2			93.95	31.5	10^-11.08					[28930, 63422]	0
28930	1	21024	Fagus sylvatica	European beech	eukaryota	false	2473	100	0.289877	0.741885	3			99.67	123	10^-70.9392	0.526179	0.744129			100	0.247295	1			100	30	10^-8.50446						0
1405805	1	5052	Aspergillus pseudoglaucus		eukaryota	false	184.783	100	-0.701884	0.741885	3			87.897	127.667	10^-55.8381	100.5	142.129			100	2.72025	11			73.2625	40.25	10^-7.10564						0
41047	1	5052	Aspergillus thermomutatus		eukaryota	false	0.666575	1.28686	1.28686	0.741885	3			90.0437	55	10^-15.9463	0.263089	0.372065																0
487661	1	5052	Aspergillus aculeatinus		eukaryota	false	0.150152	0.289877	0.289877	0.741885	3			90.7233	69	10^-24.5576	0.526179	0.744129																0
1835702	1	5073	Penicillium arizonense		eukaryota	false	-0.022359	-0.0424505	-0.0424505	0.741885	3			90.612	74.3333	10^-24.9941	0.789268	1.11619																0
558537	1	80865	Delftia lacustris		bacteria	false	202.924	100	100	0.741885	3			99.518	220.333	10^-115.105																		0
1515428	2	1515428	Neocatenulostroma		eukaryota	false	134.647	-1.81493	-1.81493	0.741885	3			100	178	10^-87.0035	1.72262	0.540372															[1434218]	0
1434218	1	1515428	Neocatenulostroma abietis		eukaryota	false	134.647	100	100	0.741885	3			100	178	10^-87.0035																		0
217203	1	222	Achromobacter spanius		bacteria	false	63.8962	100	-0.442002	0.741885	3			93.3773	151	10^-76.791	0.861308	0.270186			100	0.247295	1			98	50	10^-24.4868						0
2282475	1	222	Achromobacter sp. B7		bacteria	false	1.55417	0.858237	0.858237	0.741885	3			93.259	119	10^-58.6259	0.335129	0.473944																0
1696	2	1696	Brevibacterium		bacteria	false	113.009	-1.52327	-1.52327	0.741885	3			70.684	83	10^-10.7197	3.1101	1.55469															[2777985]	0
2777985	1	1696	Brevibacterium sp. JNUCC-42		bacteria	false	113.009	100	100	0.741885	3			70.684	83	10^-10.7197																		0
76777	1	55193	Malassezia sympodialis		eukaryota	false	-0.961078	-0.595585	-0.595585	0.741885	3			89.583	48	10^-13.4735	1.1244	0.642251																0
37463	2	37463	Phoma		eukaryota	false	63.6713	0.858237	0.858237	0.741885	3			100	151	10^-90.5147	0.335129	0.473944															[1707701]	0
1707701	1	37463	Phoma sp.		eukaryota	false	63.6713	100	100	0.741885	3			100	151	10^-90.5147																		0
6668	2	6668	Daphnia	common water fleas	eukaryota	false	62.626	0.858237	0.858237	0.741885	3			89.796	49	10^-14.1507	0.335129	0.473944			-1.02796	0.98918	4			77	45.25	10^-14.543	83.7946	80.5529			[35525]	0
35525	1	6668	Daphnia magna		eukaryota	false	62.626	100	100	0.741885	3			89.796	49	10^-14.1507					-1.02796	0.98918	4			77	45.25	10^-14.543	83.7946	80.5529				0
2774	2	2774	Gracilaria		eukaryota	false	21.5056	0.289877	0.289877	0.741885	3			79.592	98	10^-26.8872	0.526179	0.744129															[172966]	0
172966	1	2774	Gracilaria edulis		eukaryota	false	21.5056	100	100	0.741885	3			79.592	98	10^-26.8872																		0
286	2	286	Pseudomonas		bacteria	false	17.6662	-0.714377	-0.718759	0.741885	3			99.7793	113.333	10^-64.4106	15214.5	21166.7			-0.714377	0.247295	1			81.1	37	10^-9.1209	6364.02	8908.14			[168469, 515393, 380021]	0
60186	2	60186	Rhizophydium		eukaryota	false	5.60614	0.0755662	0.0755662	0.741885	3			94.444	54	10^-20.2842	0.670257	0.947887															[382529]	0
382529	1	60186	Rhizophydium globosum		eukaryota	false	5.60614	100	100	0.741885	3			94.444	54	10^-20.2842																		0
542675	2	542675	Verdigellas		eukaryota	false	0.546451	0.858237	0.858237	0.741885	3			85.2183	101.333	10^-36.023	0.335129	0.473944															[542676]	0
542676	1	542675	Verdigellas peltata		eukaryota	false	0.546451	0.858237	0.858237	0.741885	3			85.2183	101.333	10^-36.023	0.335129	0.473944																0
215251	2	215251	Meira		eukaryota	false	0.0623398	0.289877	0.289877	0.741885	3			91.796	42.5	10^-11.8111	0.526179	0.744129															[1280837]	0
1280837	1	215251	Meira miltonrushii		eukaryota	false	0.0623398	0.289877	0.289877	0.741885	3			91.796	42.5	10^-11.8111	0.526179	0.744129																0
2755	2	2755	Brochothrix		bacteria	false	0.00423635	0.0755662	0.0755662	0.741885	3			95.238	42	10^-13.5315	0.670257	0.947887															[2756]	0
2756	1	2755	Brochothrix thermosphacta		bacteria	false	0.00423635	0.0755662	0.0755662	0.741885	3			95.238	42	10^-13.5315	0.670257	0.947887																0
13673	2	13673	Schisandra		eukaryota	false	-0.00133691	-0.0424505	-0.0424505	0.741885	3			99.1665	95.5	10^-51.2728	0.789268	1.11619															[13674]	0
13674	1	13673	Schisandra sphenanthera		eukaryota	false	-0.00133691	-0.0424505	-0.0424505	0.741885	3			99.1665	95.5	10^-51.2728	0.789268	1.11619																0
114511	1	3402	Magnolia omeiensis		eukaryota	false	408.816	100	100	0.49459	2			98.693	153	10^-89.1366																		0
2719466	1	186768	Plasmopara viticola lesion associated mitovirus 39		viruses	false	9842.34	100	100	0.49459	2			96.026	151	10^-82.2804					100	0.49459	2			91.8	49	10^-20.4855						0
2689127	1	-200	Plasmopara viticola lesion associated mycobunyavirales-like virus 4		viruses	false	4896.56	100	100	0.49459	2			84.615	117	10^-42.5925					100	0.49459	2			97.4	38	10^-13.5867						0
2585031	1	-200	Riboviria sp.		viruses	false	4896.56	100	100	0.49459	2			97.872	47	10^-18.2859					100	0.49459	2			55.3	38	10^-5.69897						0
591163	1	-200	uncultured rumen archaeon		archaea	false	47.9883	100	100	0.49459	2			97.222	36	10^-10.8537																		0
86473	1	-200	uncultured Gammaproteobacteria bacterium		bacteria	false	-1.69438	-3.53082	-3.53082	0.49459	2			94.142	239	10^-96.9914	4.90476	1.24905																0
62708	1	184027	Golovinomyces cichoracearum		eukaryota	false	1.37026e+07	100	100	0.49459	2			89.062	128	10^-55.591					100	1369.77	5539	40	4908	58.6153	137.26	10^-41.5996						0
150568	1	5159	Ophiostoma minus		eukaryota	false	129.393	100	100	0.49459	2			92.9605	65	10^-24.3402																		0
34287	1	3633	Gossypium davidsonii		eukaryota	false	14029.2	100	100	0.49459	2			98.6075	144	10^-82.9878					100	2.47295	10			100	49.75	10^-24.8489						0
2719504	1	186767	Plasmopara viticola lesion associated narnavirus 20		viruses	false	9891.8	100	100	0.49459	2			95.652	115	10^-59.0684					100	0.49459	2			100	37.5	10^-19.4911						0
52838	1	4640	Musa balbisiana	Balbis banana	eukaryota	false	6.96883e+06	100	100	0.49459	2			100	97	10^-53.6529					100	696.877	2818	2	86	95.5337	48.0361	10^-24.7769						0
345092	1	125007	Ampelopsis aconitifolia		eukaryota	false	4945.9	100	100	0.49459	2			100	119	10^-68.6602																		0
85681	1	2706	Citrus clementina		eukaryota	false	1.40215e+06	100	-0.264003	0.49459	2			92.2065	38.5	10^-9.79527	0.789268	1.11619			100	140.216	567	30	321	63.6235	107.612	10^-29.698						0
48495	1	5506	Fusarium pseudoanthophilum		eukaryota	false	7248.54	100	100	0.49459	2			89.211	105.5	10^-42.339					100	0.247295	1			66.7	33	10^-6.10791						0
2747968	1	5506	Fusarium vanettenii		eukaryota	false	4775.59	100	100	0.49459	2			86.419	93.5	10^-32.7614																		0
582650	1	5506	Fusarium delphinoides		eukaryota	false	4775.59	100	100	0.49459	2			88.462	78	10^-28.3587																		0
3980	2	3980	Hevea		eukaryota	false	1.97094e+06	100	100	0.49459	2			96.123	53.5	10^-21.3184					100	196.847	796	17	497	87.698	133.425	10^-94.4535					[3981, 2733477]	0
3981	1	3980	Hevea brasiliensis	rubber tree	eukaryota	false	1.97094e+06	100	100	0.49459	2			96.123	53.5	10^-21.3184					100	196.6	795	17	497	87.6826	133.551	10^-94.5528						0
3820	2	3820	Cajanus		eukaryota	false	1.95596e+06	99	-0.0424508	0.49459	2			91.304	46	10^-13.492	0.526179	0.744129			99	199.567	807	18	605	72.7904	276.656	10^-160.33	0.263089	0.372065			[3821]	0
3821	1	3820	Cajanus cajan	pigeon pea	eukaryota	false	1.95596e+06	99	-0.0424508	0.49459	2			91.304	46	10^-13.492	0.526179	0.744129			99	199.567	807	18	605	72.7904	276.656	10^-160.33	0.263089	0.372065				0
3640	2	3640	Theobroma		eukaryota	false	1.55549e+06	100	-0.0424508	0.49459	2			95.349	62	10^-27.1074	0.526179	0.744129			100	155.549	629	17	433	83.3341	89.4427	10^-50.0241					[3641]	0
3641	1	3640	Theobroma cacao	cacao	eukaryota	false	1.55549e+06	100	-0.0424508	0.49459	2			95.349	62	10^-27.1074	0.526179	0.744129			100	155.549	629	17	433	83.3341	89.4427	10^-50.0241						0
3899	1	3898	Trifolium repens	white clover	eukaryota	false	7418.85	100	100	0.49459	2			94.398	99	10^-47.4684					100	0.247295	1			100	25	10^-6.59688						0
326968	1	72171	Ziziphus jujuba	common jujube	eukaryota	false	848222	100	100	0.49459	2			99.338	151	10^-89.1423					100	84.3276	341	12	257	82.7459	91.3957	10^-46.4353						0
165711	1	3624	Actinidia latifolia		eukaryota	false	622.491	100	100	0.49459	2			100	107	10^-60.4721																		0
165705	1	3624	Actinidia fulvicoma		eukaryota	false	3.87318	0.622206	0.622206	0.49459	2			99.3335	150	10^-88.459	0.263089	0.372065																0
914237	1	38037	Rhynchosporium commune		eukaryota	false	17310.7	100	100	0.49459	2			81.855	248	10^-50.2589					100	1.23648	5			84.82	45.2	10^-15.784						0
171229	1	3328	Picea spinulosa		eukaryota	false	838.244	100	100	0.49459	2			100	151	10^-90.5147																		0
3329	1	3328	Picea abies	Norway spruce	eukaryota	false	838.244	100	100	0.49459	2			87.5	72	10^-24.2763																		0
3913	2	3913	Vigna		eukaryota	false	591035	100	-0.586259	0.49459	2			87.629	97	10^-37.1844	2.89398	4.09271			100	119.196	482	12	270	79.4846	60.5699	10^-20.3692					[3914, 3917, 157791]	0
157791	1	3913	Vigna radiata		eukaryota	false	71744.6	100	100	0.49459	2			87.629	97	10^-37.1844					100	7.17156	29	1	4	74.2886	44.4	10^-9.19882						0
2714767	1	40685	Salix paraflabellaris		eukaryota	false	14.3371	100	100	0.49459	2			99.597	125	10^-72.0697																		0
379954	1	4028	Geranium reflexum		eukaryota	false	9891.8	100	100	0.49459	2			99.669	136	10^-79.5838					100	0.49459	2			68.4	39.5	10^-5.76856						0
1883	2	1883	Streptomyces		bacteria	false	350504	5.56261	-4.91677	0.49459	2			87.6975	67	10^-20.8991	6.9625	1.31548			5.56261	644.204	2605	4	2551	99.0816	171.816	10^-119.904	108.134	96.3702			[68204, 66892, 1662446, 285453, 66371, 68188, 375757, 1922, 2136173]	0
2136173	1	1883	Streptomyces sp. So13.3		bacteria	false	243.178	100	100	0.49459	2			87.6975	67	10^-20.8991																		0
548568	1	3337	Pinus dabeshanensis		eukaryota	false	6.03844	100	100	0.49459	2			91.489	141	10^-67.2141																		0
88732	1	3337	Pinus yunnanensis		eukaryota	false	6.03844	100	100	0.49459	2			89.565	115	10^-49.4618																		0
3341	1	3337	Pinus wallichiana		eukaryota	false	6.03844	100	100	0.49459	2			100	151	10^-90.5147																		0
3995	2	3995	Jatropha		eukaryota	false	222566	100	-0.0424508	0.49459	2			97.872	47	10^-18.2859	0.526179	0.744129			100	22.2566	90			84.0236	43.2083	10^-14.3178					[180498]	0
180498	1	3995	Jatropha curcas		eukaryota	false	222566	100	-0.0424508	0.49459	2			97.872	47	10^-18.2859	0.526179	0.744129			100	22.2566	90			84.0236	43.2083	10^-14.3178						0
4685	2	4685	Asparagus		eukaryota	false	220093	100	-0.0424508	0.49459	2			97.368	38	10^-12.2026	0.526179	0.744129			100	22.0093	89	4	27	71.0564	52.3158	10^-14.6401					[4686]	0
4686	1	4685	Asparagus officinalis	garden asparagus	eukaryota	false	220093	100	-0.0424508	0.49459	2			97.368	38	10^-12.2026	0.526179	0.744129			100	22.0093	89	4	27	71.0564	52.3158	10^-14.6401						0
13443	1	13442	Coffea arabica	coffee	eukaryota	false	217621	100	0.622206	0.49459	2			99.315	66	10^-31.8646	0.263089	0.372065			100	21.762	88	2	18	79.8733	43.987	10^-14.2741						0
2338529	1	112177	Arthrinium sp. FL-2018a		eukaryota	false	3646.83	100	100	0.49459	2			99.669	151	10^-89.8285																		0
1756131	1	112177	Arthrinium sp.		eukaryota	false	3646.83	100	100	0.49459	2			100	151	10^-90.5147																		0
990691	1	112177	Arthrinium rasikravindrae		eukaryota	false	3646.83	100	100	0.49459	2			99.338	151	10^-89.1423																		0
80884	1	5455	Colletotrichum higginsianum		eukaryota	false	12465.7	100	100	0.49459	2			85.6525	84	10^-28.3296					100	1.23648	5			64.3	47	10^-11.5429						0
94213	1	474995	Ophiocordyceps sobolifera		eukaryota	false	4945.9	100	100	0.49459	2			89.13	46	10^-12.1196																		0
3662	1	3660	Cucurbita moschata	crookneck pumpkin	eukaryota	false	121370	100	100	0.49459	2			85.915	71	10^-22.2239					100	12.1175	49	2	30	80.8117	52	10^-24.1925						0
3663	1	3660	Cucurbita pepo		eukaryota	false	111284	100	0.622206	0.49459	2			89.01	54.5	10^-15.8408	0.263089	0.372065			100	11.1283	45	2	17	92.989	52.3659	10^-25.0385						0
38033	1	5149	Chaetomium globosum		eukaryota	false	108809	100	-0.668009	0.49459	2			87.3845	107.5	10^-42.2879	8.94504	12.6502			100	10.881	44	2	8	73.2158	59.2368	10^-21.3575						0
45303	1	5598	Alternaria infectoria		eukaryota	false	655.255	100	100	0.49459	2			90.397	151	10^-70.6153																		0
119933	1	95729	Stemphylium vesicarium		eukaryota	false	9891.8	100	100	0.49459	2			100	104	10^-58.4259					100	0.49459	2			100	34	10^-15.9747						0
108869	2	108869	Herrania		eukaryota	false	86553.3	100	100	0.49459	2			92.523	107	10^-49.4931					100	8.16074	33	1	6	77.7195	43.3636	10^-13.5796					[108875]	0
108875	1	108869	Herrania umbratica		eukaryota	false	86553.3	100	100	0.49459	2			92.523	107	10^-49.4931					100	8.16074	33	1	6	77.7195	43.3636	10^-13.5796						0
45151	1	5027	Pyrenophora tritici-repentis		eukaryota	false	27202.5	100	100	0.49459	2			93.165	79.5	10^-35.5875					100	2.22566	9			85.7167	45.8333	10^-14.7985						0
79858	1	78156	Pseudogymnoascus pannorum		eukaryota	false	17310.5	100	-0.0424508	0.49459	2			93.684	95	10^-44.0553	0.526179	0.744129			100	1.73107	7			79.92	47.8	10^-15.1937						0
2029752	1	305399	Chrysoporthe sp. MAF-2017a		eukaryota	false	4945.9	100	100	0.49459	2			87.671	73	10^-13.0141																		0
1856625	1	3174	Klebsormidium sp. SAG 51.86		eukaryota	false	9891.8	100	100	0.49459	2			94.702	151	10^-79.5357					100	0.49459	2			100	49	10^-22.9101						0
2099426	1	353917	Adenocalymma macrophyllum		eukaryota	false	4945.9	100	100	0.49459	2			100	151	10^-90.5147																		0
2099424	1	353917	Adenocalymma juliae		eukaryota	false	4945.9	100	100	0.49459	2			100	151	10^-90.5147																		0
2099415	1	353917	Adenocalymma coriaceum		eukaryota	false	4945.9	100	100	0.49459	2			99.338	151	10^-89.1423																		0
77156	2	77156	Dendroctonus		eukaryota	false	34621.3	100	100	0.49459	2			89.829	68.5	10^-24.6416					100	2.96754	12			97.1	46	10^-20.9662					[77166]	0
77166	1	77156	Dendroctonus ponderosae	mountain pine beetle	eukaryota	false	34621.3	100	100	0.49459	2			89.829	68.5	10^-24.6416					100	2.96754	12			97.1	46	10^-20.9662						0
87252	1	5340	Agaricus subrufescens		eukaryota	false	4945.9	100	100	0.49459	2			100	130	10^-74.8026																		0
59678	2	59678	Stewartia		eukaryota	false	34621.3	100	100	0.49459	2			99.6185	109	10^-61.1593					100	5.1932	21			93.7417	48.3333	10^-19.6397					[182322, 59679, 182325]	0
182325	1	59678	Stewartia sinensis		eukaryota	false	9891.8	100	100	0.49459	2			99.6185	109	10^-61.1593					100	0.49459	2			63.45	42.5	10^-6.45617						0
36747	2	36747	Orobanche		eukaryota	false	34621.3	100	100	0.49459	2			100	138	10^-81.6334					100	3.70943	15			69.5444	46.1111	10^-6.88564					[223107, 223093]	0
223093	1	36747	Orobanche austrohispanica		eukaryota	false	7418.85	100	100	0.49459	2			100	138	10^-81.6334					100	0.247295	1			97	33	10^-9.11577						0
1649241	1	5529	Metarhizium rileyi		eukaryota	false	32390.8	100	100	0.49459	2			88.3275	106	10^-41.2881					100	3.21484	13			75.9273	46	10^-9.18748						0
1932024	1	149371	Tetrastigma coriaceum		eukaryota	false	4945.9	100	100	0.49459	2			100	97	10^-53.6529																		0
1006114	1	149371	Tetrastigma erubescens		eukaryota	false	4945.9	100	100	0.49459	2			100	87	10^-46.862																		0
4554	2	4554	Setaria		eukaryota	false	29675.4	100	100	0.49459	2			91.892	37	10^-8.78321					100	3.46213	14	1	8	65.0003	40.4615	10^-10.7914					[4556, 4555]	0
4556	1	4554	Setaria viridis		eukaryota	false	29675.4	100	100	0.49459	2			91.892	37	10^-8.78321					100	2.47295	10	1	8	58.656	42.4444	10^-11.9216						0
1462973	1	114064	Myrmecia sp. BCP-SEV3VF12		eukaryota	false	9891.8	100	100	0.49459	2			99.338	151	10^-89.1423					100	0.49459	2			100	50	10^-25.9586						0
50452	1	50451	Arabis alpina	gray rockcress	eukaryota	false	27202.5	100	100	0.49459	2			83.8715	83.5	10^-25.9276					100	2.22566	9			73.6	44	10^-9.58424						0
4897	1	4895	Schizosaccharomyces japonicus		eukaryota	false	4945.9	100	100	0.49459	2			84.5715	84	10^-26.9579																		0
273371	1	1535326	Candida orthopsilosis		eukaryota	false	2422.65	100	100	0.49459	2			86.441	59	10^-16.8148																		0
931006	1	5581	Beauveria pseudobassiana		eukaryota	false	352.129	100	100	0.49459	2			90.244	82	10^-32.4541																		0
7232	1	7215	Drosophila navojoa		eukaryota	false	1109.32	100	100	0.49459	2			82.857	140	10^-50.0626																		0
365556	1	64588	Shorea zeylanica		eukaryota	false	4945.9	100	100	0.49459	2			97.682	151	10^-85.7114																		0
170555	1	61471	Timema monikensis		eukaryota	false	7418.85	100	100	0.49459	2			83.673	98	10^-32.3767					100	0.247295	1			78.8	33	10^-6.10458						0
27339	1	5199	Cladonia grayi		eukaryota	false	4945.9	100	100	0.49459	2			91.0525	49	10^-14.8481																		0
141608	2	141608	Rhazya		eukaryota	false	22256.6	100	100	0.49459	2			100	124	10^-72.0838					100	1.73107	7			89.3333	49.6667	10^-20.1221					[396313]	0
396313	1	141608	Rhazya stricta		eukaryota	false	22256.6	100	100	0.49459	2			100	124	10^-72.0838					100	1.73107	7			89.3333	49.6667	10^-20.1221						0
3224	2	3224	Ceratodon		eukaryota	false	22256.6	100	100	0.49459	2			87.209	86	10^-31.061					100	1.73107	7			68.2429	46.1429	10^-9.56568					[3225]	0
3225	1	3224	Ceratodon purpureus		eukaryota	false	22256.6	100	100	0.49459	2			87.209	86	10^-31.061					100	1.73107	7			68.2429	46.1429	10^-9.56568						0
167346	2	167346	Fomitiporia		eukaryota	false	19783.6	100	100	0.49459	2			87.395	119	10^-48.0746					100	1.48377	6			90.4333	48.3333	10^-21.5544					[208960]	0
208960	1	167346	Fomitiporia mediterranea		eukaryota	false	19783.6	100	100	0.49459	2			87.395	119	10^-48.0746					100	1.48377	6			90.4333	48.3333	10^-21.5544						0
702746	1	84383	Euseius nicholsi		eukaryota	false	19783.6	100	100	0.49459	2			93.2805	123.5	10^-59.3916					100	1.48377	6	1	4	91.362	73.1667	10^-42.2194						0
111580	1	84383	Euseius finlandicus		eukaryota	false	4945.9	100	100	0.49459	2			100	134.5	10^-79.2429																		0
115628	2	115628	Sesuvium		eukaryota	false	17310.7	100	100	0.49459	2			98.366	152	10^-87.7671					100	1.23648	5			94	49.8	10^-23.0446					[221166]	0
221166	1	115628	Sesuvium portulacastrum		eukaryota	false	17310.7	100	100	0.49459	2			98.366	152	10^-87.7671					100	1.23648	5			94	49.8	10^-23.0446						0
25227	2	25227	Ixora		eukaryota	false	17310.7	100	100	0.49459	2			99.669	125.5	10^-72.4202					100	1.23648	5			99.6	46	10^-20.8245					[58481]	0
58481	1	25227	Ixora hookeri		eukaryota	false	17310.7	100	100	0.49459	2			99.669	125.5	10^-72.4202					100	1.23648	5			99.6	46	10^-20.8245						0
5858	1	5820	Plasmodium malariae		eukaryota	false	4945.9	100	100	0.49459	2			83.322	114	10^-39.173																		1
159075	2	159075	Acremonium		eukaryota	false	14837.7	100	100	0.49459	2			89.286	84	10^-32.4436					100	0.98918	4			91	39	10^-11.9548					[5044]	0
5044	1	159075	Acremonium chrysogenum		eukaryota	false	14837.7	100	100	0.49459	2			89.286	84	10^-32.4436					100	0.98918	4			91	39	10^-11.9548						0
856822	1	40354	Fonsecaea nubica		eukaryota	false	4945.9	100	100	0.49459	2			93.6625	46	10^-14.8694																		0
7158	2	7158	Aedes		eukaryota	false	14837.7	100	-0.0424508	0.49459	2			86.154	65	10^-19.5175	0.526179	0.744129			100	1.73107	7			74.7286	45.2857	10^-10.7616					[7160, 7159]	0
7160	1	7158	Aedes albopictus	Asian tiger mosquito	eukaryota	false	14837.7	100	-0.0424508	0.49459	2			86.154	65	10^-19.5175	0.526179	0.744129			100	1.48377	6			70.5167	44.5	10^-9.14251						0
483074	2	483074	Baudoinia		eukaryota	false	14837.2	100	-0.980629	0.49459	2			94.737	38	10^-10.8302	1.1244	0.642251			100	1.48377	6			78.257	65.5	10^-27.4993					[1709381]	0
1709381	1	483074	Baudoinia panamericana		eukaryota	false	14837.2	100	-0.980629	0.49459	2			94.737	38	10^-10.8302	1.1244	0.642251			100	1.48377	6			78.257	65.5	10^-27.4993						0
2675878	1	89966	Hymenobacter sp. BRD128		bacteria	false	40.1978	100	100	0.49459	2			91.102	236	10^-84.1904																		0
2615203	1	89966	Hymenobacter baengnokdamensis		bacteria	false	-0.261008	-0.649311	-0.649311	0.49459	2			95.337	149	10^-79.5415	6.05106	8.55749																0
1484116	1	89966	Hymenobacter sp. PAMC 26554		bacteria	false	-0.276144	-0.686965	-0.686965	0.49459	2			96.923	130	10^-70.6803	17.3639	24.5563																0
1385664	1	89966	Hymenobacter sp. DG25B		bacteria	false	-0.296338	-0.737199	-0.737199	0.49459	2			92.989	63	10^-24.3507	1.26848	1.04977																0
1484118	1	89966	Hymenobacter sp. PAMC 26628		bacteria	false	-2.03511	-5.06275	-5.06275	0.49459	2			90.741	108	10^-47.4305	3.58931	0.611273																0
166331	2	166331	Onthophagus		eukaryota	false	12364.8	100	100	0.49459	2			84.4635	106	10^-37.1459					100	0.741885	3			99.3333	41.3333	10^-18.9454					[166361]	0
166361	1	166331	Onthophagus taurus		eukaryota	false	12364.8	100	100	0.49459	2			84.4635	106	10^-37.1459					100	0.741885	3			99.3333	41.3333	10^-18.9454						0
324769	1	490731	Kwoniella bestiolae		eukaryota	false	1049.84	100	100	0.49459	2			94.872	39	10^-11.5051																		0
35704	1	3052	Chlamydomonas applanata		eukaryota	false	22.5553	100	100	0.49459	2			99.2225	131.5	10^-75.8266																		0
143949	2	143949	Sipha		eukaryota	false	9891.8	100	100	0.49459	2			80.392	102	10^-29.6146					100	0.49459	2			68.182	44	10^-15.9666					[143950]	0
143950	1	143949	Sipha flava	yellow sugarcane aphid	eukaryota	false	9891.8	100	100	0.49459	2			80.392	102	10^-29.6146					100	0.49459	2			68.182	44	10^-15.9666						0
1763998	1	67575	Rheinheimera sp. F8		bacteria	false	-0.298675	-0.830322	-0.830322	0.49459	2			98.425	127	10^-71.3767	6.19514	6.86547																0
64579	2	64579	Vatica		eukaryota	false	9891.8	100	100	0.49459	2			97.351	131	10^-71.3683					100	0.741885	3			82.4667	41.6667	10^-12.3742					[210370, 2653500]	0
37414	2	37414	Physcomitrium		eukaryota	false	9891.8	100	100	0.49459	2			93.539	98.5	10^-44.452					100	0.49459	2			83.6	51	10^-16.5871					[3218]	0
3218	1	37414	Physcomitrium patens		eukaryota	false	9891.8	100	100	0.49459	2			93.539	98.5	10^-44.452					100	0.49459	2			83.6	51	10^-16.5871						0
28612	1	28609	Rhagoletis zephyria	snowberry fruit fly	eukaryota	false	4945.9	100	100	0.49459	2			84.694	98	10^-33.749																		0
101193	1	13450	Corylus colurna		eukaryota	false	4945.9	100	100	0.49459	2			99.145	117	10^-65.9228																		0
13451	1	13450	Corylus avellana		eukaryota	false	4945.9	100	100	0.49459	2			89.474	38	10^-8.08544																		0
7069	2	7069	Tribolium		eukaryota	false	9891.8	100	100	0.49459	2			89.13	46	10^-12.1196					100	0.49459	2			77.25	48.5	10^-18.5907					[7070]	0
7070	1	7069	Tribolium castaneum	red flour beetle	eukaryota	false	9891.8	100	100	0.49459	2			89.13	46	10^-12.1196					100	0.49459	2			77.25	48.5	10^-18.5907						0
6104	2	6104	Actinia		eukaryota	false	9891.8	100	100	0.49459	2			80.206	93.5	10^-25.8786					100	0.49459	2			77.55	45	10^-14.4603					[6105]	0
6105	1	6104	Actinia tenebrosa	Australian red waratah sea anemone	eukaryota	false	9891.8	100	100	0.49459	2			80.206	93.5	10^-25.8786					100	0.49459	2			77.55	45	10^-14.4603						0
92950	1	5498	Cladosporium sphaerospermum		eukaryota	false	4815.46	100	-10.8857	0.49459	2			99.074	108	10^-59.7819	27.2048	2.4537			100	0.49459	2			86.8	38	10^-12.9914						0
1707700	1	5498	Cladosporium sp.		eukaryota	false	-9.46149	-0.789562	-0.789562	0.49459	2			97.17	106	10^-55.6729	2.17676	2.13051																0
29918	1	5498	Cladosporium herbarum		eukaryota	false	-52.5884	-4.38851	-4.38851	0.49459	2			83.8085	102	10^-34.4184	38.167	8.58433																0
1502	1	1485	Clostridium perfringens		bacteria	false	-0.219665	-0.185325	-0.185325	0.49459	2			100	36	10^-12.226	0.670257	0.947887																1
270857	2	270857	Neodiprion		eukaryota	false	7418.85	100	100	0.49459	2			84.483	116	10^-41.91					100	0.247295	1			96	50	10^-18.0788					[441921]	0
441921	1	270857	Neodiprion lecontei	redheaded pine sawfly	eukaryota	false	7418.85	100	100	0.49459	2			84.483	116	10^-41.91					100	0.247295	1			96	50	10^-18.0788						0
1094346	1	254394	Monilia yunnanensis		eukaryota	false	4945.9	100	100	0.49459	2			98.113	53	10^-22.3508																		0
169998	2	169998	Phakopsora		eukaryota	false	7418.85	100	100	0.49459	2			92.7715	68.5	10^-27.3872					100	0.247295	1			98	49	10^-24.7328					[170000]	0
170000	1	169998	Phakopsora pachyrhizi		eukaryota	false	7418.85	100	100	0.49459	2			92.7715	68.5	10^-27.3872					100	0.247295	1			98	49	10^-24.7328						0
159391	2	159391	Stachyanthus		eukaryota	false	7418.85	100	100	0.49459	2			90.728	151	10^-71.3015					100	0.247295	1			72.5	40	10^-12.0757					[159392]	0
159392	1	159391	Stachyanthus zenkeri		eukaryota	false	7418.85	100	100	0.49459	2			90.728	151	10^-71.3015					100	0.247295	1			72.5	40	10^-12.0757						0
143947	2	143947	Diuraphis		eukaryota	false	7418.85	100	100	0.49459	2			89.0015	78	10^-27.0321					100	0.247295	1			75.5	49	10^-15.3251					[143948]	0
143948	1	143947	Diuraphis noxia	Russian wheat aphid	eukaryota	false	7418.85	100	100	0.49459	2			89.0015	78	10^-27.0321					100	0.247295	1			75.5	49	10^-15.3251						0
126634	2	126634	Pemphis		eukaryota	false	7418.85	100	100	0.49459	2			100	112.5	10^-64.2514					100	0.247295	1			100	38	10^-18.0477					[126635]	0
126635	1	126634	Pemphis acidula		eukaryota	false	7418.85	100	100	0.49459	2			100	112.5	10^-64.2514					100	0.247295	1			100	38	10^-18.0477						0
89404	2	89404	Glaciecola		bacteria	false	7418.85	100	100	0.49459	2			92.9345	92	10^-41.3245					100	0.247295	1			83.8	37	10^-9.9914					[2489595]	0
2489595	1	89404	Glaciecola amylolytica		bacteria	false	7418.85	100	100	0.49459	2			92.9345	92	10^-41.3245					100	0.247295	1			83.8	37	10^-9.9914						0
63082	2	63082	Rhabdodendron		eukaryota	false	7418.85	100	100	0.49459	2			100	101	10^-56.3801					100	0.247295	1			64	50	10^-8.12436					[63102]	0
63102	1	63082	Rhabdodendron amazonicum		eukaryota	false	7418.85	100	100	0.49459	2			100	101	10^-56.3801					100	0.247295	1			64	50	10^-8.12436						0
19374	2	19374	Akania		eukaryota	false	7418.85	100	100	0.49459	2			99.048	105	10^-57.7356					100	0.247295	1			87.2	39	10^-14.6556					[1799556]	0
1799556	1	19374	Akania lucens		eukaryota	false	7418.85	100	100	0.49459	2			99.048	105	10^-57.7356					100	0.247295	1			87.2	39	10^-14.6556						0
10227	2	10227	Trichoplax		eukaryota	false	7418.85	100	100	0.49459	2			89.565	48	10^-13.4738					100	0.247295	1			77.4	31	10^-7.00877					[10228]	0
10228	1	10227	Trichoplax adhaerens		eukaryota	false	7418.85	100	100	0.49459	2			89.565	48	10^-13.4738					100	0.247295	1			77.4	31	10^-7.00877						0
7045	2	7045	Sitophilus		eukaryota	false	7418.85	100	100	0.49459	2			80.795	151	10^-50.7159					100	0.247295	1			73.7	38	10^-12.9136					[7048]	0
7048	1	7045	Sitophilus oryzae	rice weevil	eukaryota	false	7418.85	100	100	0.49459	2			80.795	151	10^-50.7159					100	0.247295	1			73.7	38	10^-12.9136						0
4830	2	4830	Mucor		eukaryota	false	7418.85	100	100	0.49459	2			90.769	65	10^-23.6346					100	0.247295	1			56.3	48	10^-3.52433					[36080]	1
36080	1	4830	Mucor circinelloides		eukaryota	false	7418.85	100	100	0.49459	2			90.769	65	10^-23.6346					100	0.247295	1			56.3	48	10^-3.52433						1
4275	2	4275	Polygala		eukaryota	false	7418.85	100	100	0.49459	2			99.479	89	10^-47.5159					100	0.49459	2			88.3	44.5	10^-18.5531					[690755, 355332]	0
690755	1	4275	Polygala alba		eukaryota	false	7418.85	100	100	0.49459	2			99.479	89	10^-47.5159					100	0.247295	1			95	40	10^-16.1818						0
13402	2	13402	Carya		eukaryota	false	4954.22	100	0.336456	0.49459	2			100	80	10^-42.0719	0.335129	0.473944			100	0.49459	2			100	49.5	10^-24.5586					[32201, 139927]	0
30079	2	30079	Cimex		eukaryota	false	4945.96	100	0.336456	0.49459	2			92.105	38	10^-9.45781	0.335129	0.473944			100	0.49459	2			76.6	38.5	10^-8.91045					[79782]	0
79782	1	30079	Cimex lectularius	bed bug	eukaryota	false	4945.96	100	0.336456	0.49459	2			92.105	38	10^-9.45781	0.335129	0.473944			100	0.49459	2			76.6	38.5	10^-8.91045						0
2714798	2	2714798	Salmonomyces		eukaryota	false	4945.9	100	100	0.49459	2			100	148.5	10^-88.8065																	[2714800]	0
2714800	1	2714798	Salmonomyces sp. LK-2020a		eukaryota	false	4945.9	100	100	0.49459	2			100	148.5	10^-88.8065																		0
2741985	1	2304146	Pseudocayratia speciosa		eukaryota	false	4945.9	100	100	0.49459	2			100	73	10^-37.3398																		0
2072583	2	2072583	Neohortaea		eukaryota	false	4945.9	100	100	0.49459	2			85.0985	76	10^-22.2338																	[245834]	0
245834	1	2072583	Neohortaea acidophila		eukaryota	false	4945.9	100	100	0.49459	2			85.0985	76	10^-22.2338																		0
2058951	2	2058951	Tieghemostelium		eukaryota	false	4945.9	100	100	0.49459	2			91.667	60	10^-21.6108																	[361077]	0
361077	1	2058951	Tieghemostelium lacteum		eukaryota	false	4945.9	100	100	0.49459	2			91.667	60	10^-21.6108																		0
1993653	2	1993653	Candidatus Nitrosomarinus		archaea	false	4945.9	100	100	0.49459	2			82.432	74	10^-20.1473																	[1898749]	0
1898749	1	1993653	Candidatus Nitrosomarinus catalina		archaea	false	4945.9	100	100	0.49459	2			82.432	74	10^-20.1473																		0
1920453	2	1920453	Orbicella		eukaryota	false	4945.9	100	100	0.49459	2			95	40	10^-12.1803																	[48498]	0
48498	1	1920453	Orbicella faveolata		eukaryota	false	4945.9	100	100	0.49459	2			95	40	10^-12.1803																		0
1761654	2	1761654	Pseudofabraea		eukaryota	false	4945.9	100	100	0.49459	2			91.919	99	10^-44.0374																	[1664388]	0
1664388	1	1761654	Pseudofabraea citricarpa		eukaryota	false	4945.9	100	100	0.49459	2			91.919	99	10^-44.0374																		0
1756151	2	1756151	Goeppertia		eukaryota	false	4945.9	100	100	0.49459	2			100	89	10^-48.2008																	[1756152]	0
1756152	1	1756151	Goeppertia roseopicta		eukaryota	false	4945.9	100	100	0.49459	2			100	89	10^-48.2008																		0
1659841	2	1659841	Tropicoporus		eukaryota	false	4945.9	100	100	0.49459	2			89.32	103	10^-42.6478																	[1659895]	0
1659895	1	1659841	Tropicoporus linteus		eukaryota	false	4945.9	100	100	0.49459	2			89.32	103	10^-42.6478																		0
1582395	2	1582395	Allognathus		eukaryota	false	4945.9	100	100	0.49459	2			99.206	126	10^-72.0663																	[1582397]	0
1582397	1	1582395	Allognathus hispanicus		eukaryota	false	4945.9	100	100	0.49459	2			99.206	126	10^-72.0663																		0
1580844	2	1580844	Endoconidiophora		eukaryota	false	4945.9	100	100	0.49459	2			91.228	57	10^-19.5745																	[1580851]	0
1580851	1	1580844	Endoconidiophora resinifera		eukaryota	false	4945.9	100	100	0.49459	2			91.228	57	10^-19.5745																		0
1526890	2	1526890	Macratria		eukaryota	false	4945.9	100	100	0.49459	2			83.077	65	10^-16.7727																	[2055446]	0
2055446	1	1526890	Macratria sp. CSR065		eukaryota	false	4945.9	100	100	0.49459	2			83.077	65	10^-16.7727																		0
1141356	2	1141356	Metallus		eukaryota	false	4945.9	100	100	0.49459	2			81.703	117.5	10^-38.1305																	[2782261]	0
2782261	1	1141356	Metallus mai		eukaryota	false	4945.9	100	100	0.49459	2			81.703	117.5	10^-38.1305																		0
869806	2	869806	Marivirga		bacteria	false	4945.9	100	100	0.49459	2			87.719	57	10^-16.8298																	[1006]	0
1006	1	869806	Marivirga tractuosa		bacteria	false	4945.9	100	100	0.49459	2			87.719	57	10^-16.8298																		0
518753	2	518753	Luteolibacter		bacteria	false	4945.9	100	100	0.49459	2			96.552	145	10^-79.5533																	[2728835]	0
2728835	1	518753	Luteolibacter luteus		bacteria	false	4945.9	100	100	0.49459	2			96.552	145	10^-79.5533																		0
494261	2	494261	Dreisbachia		eukaryota	false	4945.9	100	100	0.49459	2			92.647	68	10^-27.0459																	[494262]	0
494262	1	494261	Dreisbachia pictifrons		eukaryota	false	4945.9	100	100	0.49459	2			92.647	68	10^-27.0459																		0
466959	2	466959	Latheticus		eukaryota	false	4945.9	100	100	0.49459	2			85.0415	147	10^-57.5896																	[466960]	0
466960	1	466959	Latheticus oryzae	longheaded flour beetle	eukaryota	false	4945.9	100	100	0.49459	2			85.0415	147	10^-57.5896																		0
414926	2	414926	Necrodes		eukaryota	false	4945.9	100	100	0.49459	2			87.129	101	10^-38.5392																	[414927]	0
414927	1	414926	Necrodes littoralis		eukaryota	false	4945.9	100	100	0.49459	2			87.129	101	10^-38.5392																		0
354033	2	354033	Pleonotoma		eukaryota	false	4945.9	100	100	0.49459	2			98.131	107	10^-57.7274																	[354034]	0
354034	1	354033	Pleonotoma albiflora		eukaryota	false	4945.9	100	100	0.49459	2			98.131	107	10^-57.7274																		0
299330	2	299330	Lobosporangium		eukaryota	false	4945.9	100	100	0.49459	2			88.1275	86	10^-31.7515																	[64571]	0
64571	1	299330	Lobosporangium transversale		eukaryota	false	4945.9	100	100	0.49459	2			88.1275	86	10^-31.7515																		0
259579	2	259579	Isometrus		eukaryota	false	4945.9	100	100	0.49459	2			89.312	58.5	10^-18.5411																	[497827]	0
497827	1	259579	Isometrus maculatus		eukaryota	false	4945.9	100	100	0.49459	2			89.312	58.5	10^-18.5411																		0
252294	2	252294	Carposina		eukaryota	false	4945.9	100	100	0.49459	2			87.805	82	10^-29.7093																	[252295]	0
252295	1	252294	Carposina sasakii		eukaryota	false	4945.9	100	100	0.49459	2			87.805	82	10^-29.7093																		0
221728	2	221728	Neoerysiphe		eukaryota	false	4945.9	100	100	0.49459	2			87.417	151	10^-64.4396																	[246947]	0
246947	1	221728	Neoerysiphe galeopsidis		eukaryota	false	4945.9	100	100	0.49459	2			87.417	151	10^-64.4396																		0
217164	2	217164	Caligus		eukaryota	false	4945.9	100	100	0.49459	2			84	100	10^-33.7403																	[217165]	0
217165	1	217164	Caligus rogercresseyi		eukaryota	false	4945.9	100	100	0.49459	2			84	100	10^-33.7403																		0
199009	2	199009	Caloptilia		eukaryota	false	4945.9	100	100	0.49459	2			95.205	146	10^-77.4918																	[1806609]	0
1806609	1	199009	Caloptilia kadsurae		eukaryota	false	4945.9	100	100	0.49459	2			95.205	146	10^-77.4918																		0
196134	2	196134	Ionaspis		eukaryota	false	4945.9	100	100	0.49459	2			84.034	119	10^-42.5851																	[1518591]	0
1518591	1	196134	Ionaspis odora		eukaryota	false	4945.9	100	100	0.49459	2			84.034	119	10^-42.5851																		0
1904701	1	169195	Achatocarpus nigricans		eukaryota	false	4945.9	100	100	0.49459	2			100	123	10^-71.3905																		0
153265	2	153265	Aequorivita		bacteria	false	4945.9	100	100	0.49459	2			90	60	10^-20.2384																	[2494375]	0
2494375	1	153265	Aequorivita sp. H23M31		bacteria	false	4945.9	100	100	0.49459	2			90	60	10^-20.2384																		0
147070	2	147070	Apteria		eukaryota	false	4945.9	100	100	0.49459	2			98.611	72	10^-35.2553																	[147071]	0
147071	1	147070	Apteria aphylla		eukaryota	false	4945.9	100	100	0.49459	2			98.611	72	10^-35.2553																		0
141188	2	141188	Woodfordia		eukaryota	false	4945.9	100	100	0.49459	2			100	151	10^-90.5147																	[141189]	0
141189	1	141188	Woodfordia fruticosa		eukaryota	false	4945.9	100	100	0.49459	2			100	151	10^-90.5147																		0
131079	2	131079	Limnobacter		bacteria	false	4945.9	100	100	0.49459	2			95.455	88	10^-42.03																	[2732163]	0
2732163	1	131079	Limnobacter sp. SAORIC-580		bacteria	false	4945.9	100	100	0.49459	2			95.455	88	10^-42.03																		0
329341	1	125009	Cissus spicifera		eukaryota	false	4945.9	100	100	0.49459	2			100	151	10^-90.5147																		0
129199	1	125009	Ampelocissus thyrsiflora		eukaryota	false	4945.9	100	100	0.49459	2			100	103	10^-57.7439																		0
121222	2	121222	Pediculus		eukaryota	false	4945.9	100	100	0.49459	2			83.019	106	10^-35.0873																	[121225]	1
121225	1	121222	Pediculus humanus	human louse	eukaryota	false	4945.9	100	100	0.49459	2			83.019	106	10^-35.0873																		1
121087	2	121087	Ostreobium		eukaryota	false	4945.9	100	100	0.49459	2			86.301	73	10^-23.5842					100	0.49459	2			100	34	10^-13.7496					[1818236, 121088]	0
1818236	1	121087	Ostreobium sp. TS1385		eukaryota	false	4945.9	100	100	0.49459	2			86.301	73	10^-23.5842																		0
115080	2	115080	Megalopta		eukaryota	false	4945.9	100	100	0.49459	2			79.412	102	10^-28.2422																	[115081]	0
115081	1	115080	Megalopta genalis		eukaryota	false	4945.9	100	100	0.49459	2			79.412	102	10^-28.2422																		0
99291	2	99291	Hovenia		eukaryota	false	4945.9	100	100	0.49459	2			100	84	10^-44.795																	[99292]	0
99292	1	99291	Hovenia dulcis		eukaryota	false	4945.9	100	100	0.49459	2			100	84	10^-44.795																		0
82034	2	82034	Oziroe		eukaryota	false	4945.9	100	100	0.49459	2			98.913	92	10^-48.8726																	[51447]	0
51447	1	82034	Oziroe biflora		eukaryota	false	4945.9	100	100	0.49459	2			98.913	92	10^-48.8726																		0
78133	2	78133	Myxotrichum		eukaryota	false	4945.9	100	100	0.49459	2			85.1475	116.5	10^-42.2628																	[78138]	0
78138	1	78133	Myxotrichum deflexum		eukaryota	false	4945.9	100	100	0.49459	2			85.1475	116.5	10^-42.2628																		0
76658	2	76658	Pyrenopeziza		eukaryota	false	4945.9	100	100	0.49459	2			83.1415	130.5	10^-46.3191																	[76659]	0
76659	1	76658	Pyrenopeziza brassicae		eukaryota	false	4945.9	100	100	0.49459	2			83.1415	130.5	10^-46.3191																		0
64685	2	64685	Cathaya		eukaryota	false	4945.9	100	100	0.49459	2			99.0065	151	10^-88.4561																	[64686]	0
64686	1	64685	Cathaya argyrophylla		eukaryota	false	4945.9	100	100	0.49459	2			99.0065	151	10^-88.4561																		0
64129	2	64129	Parrotia		eukaryota	false	4945.9	100	100	0.49459	2			100	96	10^-52.9736																	[64134]	0
64134	1	64129	Parrotia subaequalis		eukaryota	false	4945.9	100	100	0.49459	2			100	96	10^-52.9736																		0
61518	2	61518	Ulota		eukaryota	false	4945.9	100	100	0.49459	2			90.909	154	10^-73.3515																	[140636]	0
140636	1	61518	Ulota crispa		eukaryota	false	4945.9	100	100	0.49459	2			90.909	154	10^-73.3515																		0
60073	2	60073	Sabicea		eukaryota	false	4945.9	100	100	0.49459	2			99.338	151	10^-89.1423																	[297012]	0
297012	1	60073	Sabicea diversifolia		eukaryota	false	4945.9	100	100	0.49459	2			99.338	151	10^-89.1423																		0
59676	2	59676	Schima		eukaryota	false	4945.9	100	100	0.49459	2			99.13	115	10^-64.5579																	[59677]	0
59677	1	59676	Schima superba		eukaryota	false	4945.9	100	100	0.49459	2			99.13	115	10^-64.5579																		0
58436	2	58436	Argostemma		eukaryota	false	4945.9	100	100	0.49459	2			100	151	10^-90.5147																	[675710]	0
675710	1	58436	Argostemma yappii		eukaryota	false	4945.9	100	100	0.49459	2			100	151	10^-90.5147																		0
58017	2	58017	Hirondellea		eukaryota	false	4945.9	100	100	0.49459	2			82.203	118	10^-39.1579																	[1603216]	0
1603216	1	58017	Hirondellea sonne		eukaryota	false	4945.9	100	100	0.49459	2			82.203	118	10^-39.1579																		0
55270	2	55270	Schmidtea		eukaryota	false	4945.9	100	100	0.49459	2			80.645	93	10^-26.2237																	[79327]	0
79327	1	55270	Schmidtea mediterranea		eukaryota	false	4945.9	100	100	0.49459	2			80.645	93	10^-26.2237																		0
55067	2	55067	Phaeosphaeria		eukaryota	false	4945.9	100	100	0.49459	2			93.377	151	10^-76.791																	[445321]	0
445321	1	55067	Phaeosphaeria sp. Sn 48-1		eukaryota	false	4945.9	100	100	0.49459	2			93.377	151	10^-76.791																		0
2496482	1	54987	Diodora cf. cruciata MNHN IM 2013-14812		eukaryota	false	4945.9	100	100	0.49459	2			90.141	71	10^-26.341																		0
50385	2	50385	Diabrotica		eukaryota	false	4945.9	100	100	0.49459	2			90.476	42	10^-10.7867																	[50389]	0
50389	1	50385	Diabrotica virgifera		eukaryota	false	4945.9	100	100	0.49459	2			90.476	42	10^-10.7867																		0
49188	2	49188	Aconitum		eukaryota	false	4945.9	100	100	0.49459	2			100	97.5	10^-53.9986					100	0.247295	1			86.8	38	10^-10.762					[239685, 226101]	0
47833	2	47833	Zeugodacus		eukaryota	false	4945.9	100	100	0.49459	2			84.615	65	10^-18.1451																	[28588]	0
28588	1	47833	Zeugodacus cucurbitae	melon fly	eukaryota	false	4945.9	100	100	0.49459	2			84.615	65	10^-18.1451																		0
47751	2	47751	Arachnopeziza		eukaryota	false	4945.9	100	100	0.49459	2			82.394	142	10^-50.0564																	[2719153]	0
2719153	1	47751	Arachnopeziza sp. A TK-2020		eukaryota	false	4945.9	100	100	0.49459	2			82.394	142	10^-50.0564																		0
45324	2	45324	Bombax		eukaryota	false	4945.9	100	100	0.49459	2			99.669	121	10^-69.3529																	[45325]	0
45325	1	45324	Bombax ceiba	Indian kapok	eukaryota	false	4945.9	100	100	0.49459	2			99.669	121	10^-69.3529																		0
41781	2	41781	Holboellia		eukaryota	false	4945.9	100	100	0.49459	2			100	109	10^-61.8364																	[41782]	0
41782	1	41781	Holboellia latifolia		eukaryota	false	4945.9	100	100	0.49459	2			100	109	10^-61.8364																		0
34717	2	34717	Trachymyrmex		eukaryota	false	4945.9	100	100	0.49459	2			82.796	93	10^-28.9685					100	0.49459	2			62.8	43	10^-5.19314					[64791, 34720]	0
34720	1	34717	Trachymyrmex septentrionalis		eukaryota	false	4945.9	100	100	0.49459	2			82.796	93	10^-28.9685																		0
27456	2	27456	Bactrocera		eukaryota	false	4945.9	100	0.336456	0.49459	2			92.375	52.5	10^-17.8949	0.335129	0.473944			100	0.49459	2			100	41	10^-18.4455					[104688, 174628]	0
174628	1	27456	Bactrocera latifrons		eukaryota	false	16.6408	100	100	0.49459	2			92.375	52.5	10^-17.8949																		0
24961	2	24961	Castanospermum		eukaryota	false	4945.9	100	100	0.49459	2			100	36	10^-12.226																	[24962]	0
24962	1	24961	Castanospermum australe	Australian chestnut	eukaryota	false	4945.9	100	100	0.49459	2			100	36	10^-12.226																		0
24646	2	24646	Lycium		eukaryota	false	4945.9	100	100	0.49459	2			100	151	10^-90.5147																	[112863]	0
112863	1	24646	Lycium barbarum		eukaryota	false	4945.9	100	100	0.49459	2			100	151	10^-90.5147																		0
22680	2	22680	Dicentra		eukaryota	false	4945.9	100	100	0.49459	2			97.71	131	10^-72.7356																	[108578]	0
108578	1	22680	Dicentra sp. Qiu 95026		eukaryota	false	4945.9	100	100	0.49459	2			97.71	131	10^-72.7356																		0
16751	2	16751	Houttuynia		eukaryota	false	4945.9	100	100	0.49459	2			100	107	10^-60.4721																	[16752]	0
16752	1	16751	Houttuynia cordata		eukaryota	false	4945.9	100	100	0.49459	2			100	107	10^-60.4721																		0
2599297	1	13687	Sphingomonas sp. XS-10		bacteria	false	516.39	100	100	0.49459	2			80.233	86	10^-22.8268																		0
13621	2	13621	Ostrya		eukaryota	false	4945.9	100	100	0.49459	2			100	102.5	10^-57.408																	[176866]	0
176866	1	13621	Ostrya japonica		eukaryota	false	4945.9	100	100	0.49459	2			100	102.5	10^-57.408																		0
13596	2	13596	Ligustrum	privets	eukaryota	false	4945.9	100	100	0.49459	2			86.9975	114.5	10^-45.6968																	[528268]	0
528268	1	13596	Ligustrum quihoui		eukaryota	false	4945.9	100	100	0.49459	2			86.9975	114.5	10^-45.6968																		0
13366	2	13366	Brettanomyces		eukaryota	false	4945.9	100	100	0.49459	2			90.5065	63.5	10^-21.9393																	[13502]	0
13502	1	13366	Brettanomyces nanus		eukaryota	false	4945.9	100	100	0.49459	2			90.5065	63.5	10^-21.9393																		0
13203	2	13203	Phlebotomus		eukaryota	false	4945.9	100	100	0.49459	2			92.424	66	10^-25.6865																	[29031]	0
29031	1	13203	Phlebotomus papatasi		eukaryota	false	4945.9	100	100	0.49459	2			92.424	66	10^-25.6865																		0
13163	2	13163	Myzus		eukaryota	false	4945.9	100	100	0.49459	2			86.4225	77.5	10^-23.9241																	[13164]	0
13164	1	13163	Myzus persicae	green peach aphid	eukaryota	false	4945.9	100	100	0.49459	2			86.4225	77.5	10^-23.9241																		0
13005	2	13005	Chloranthus		eukaryota	false	4945.9	100	100	0.49459	2			100	87.5	10^-47.1791																	[146539]	0
146539	1	13005	Chloranthus erectus		eukaryota	false	4945.9	100	100	0.49459	2			100	87.5	10^-47.1791																		0
7571	2	7571	Lingula		eukaryota	false	4945.9	100	100	0.49459	2			82.143	98	10^-30.3181																	[7574]	0
7574	1	7571	Lingula anatina		eukaryota	false	4945.9	100	100	0.49459	2			82.143	98	10^-30.3181																		0
7212	2	7212	Ceratitis		eukaryota	false	4945.9	100	100	0.49459	2			82.692	104	10^-33.7232																	[7213]	0
7213	1	7212	Ceratitis capitata	Mediterranean fruit fly	eukaryota	false	4945.9	100	100	0.49459	2			82.692	104	10^-33.7232																		0
7136	2	7136	Galleria		eukaryota	false	4945.9	100	100	0.49459	2			94.444	36	10^-9.48129																	[7137]	0
7137	1	7136	Galleria mellonella	greater wax moth	eukaryota	false	4945.9	100	100	0.49459	2			94.444	36	10^-9.48129																		0
7083	2	7083	Adalia		eukaryota	false	4945.9	100	100	0.49459	2			87.5	56	10^-16.1513																	[7084]	0
7084	1	7083	Adalia bipunctata	two-spotted ladybird beetle	eukaryota	false	4945.9	100	100	0.49459	2			87.5	56	10^-16.1513																		0
6696	2	6696	Macrobrachium		eukaryota	false	4945.9	100	100	0.49459	2			94.872	39	10^-11.5051																	[159736]	0
159736	1	6696	Macrobrachium nipponense		eukaryota	false	4945.9	100	100	0.49459	2			94.872	39	10^-11.5051																		0
6411	2	6411	Helobdella		eukaryota	false	4945.9	100	100	0.49459	2			90	80	10^-31.0924																	[6412]	0
6412	1	6411	Helobdella robusta		eukaryota	false	4945.9	100	100	0.49459	2			90	80	10^-31.0924																		0
5600	2	5600	Phialophora		eukaryota	false	4945.9	100	100	0.49459	2			90.323	62	10^-21.5965					100	0.247295	1			85.1	47	10^-18.0141					[1664694, 5601]	0
1664694	1	5600	Phialophora attinorum		eukaryota	false	4945.9	100	100	0.49459	2			90.323	62	10^-21.5965																		0
5402	2	5402	Russula		eukaryota	false	4945.9	100	100	0.49459	2			89.474	57	10^-18.2021																	[466936]	0
466936	1	5402	Russula griseocarnosa		eukaryota	false	4945.9	100	100	0.49459	2			89.474	57	10^-18.2021																		0
28985	1	4910	Kluyveromyces lactis		eukaryota	false	4945.9	100	100	0.49459	2			100	37	10^-12.9003																		0
4875	2	4875	Glomus		eukaryota	false	4945.9	100	100	0.49459	2			90.244	82	10^-32.4541																	[758871]	0
758871	1	4875	Glomus sp. DAOM 212150		eukaryota	false	4945.9	100	100	0.49459	2			90.244	82	10^-32.4541																		0
4382	2	4382	Lobelia		eukaryota	false	4945.9	100	100	0.49459	2			95.033	151	10^-80.2219					100	1.23648	5			77.575	40	10^-12.7786					[2041134, 1441989, 360856, 2041128]	0
2041134	1	4382	Lobelia thermalis		eukaryota	false	4945.9	100	100	0.49459	2			95.033	151	10^-80.2219																		0
4150	2	4150	Antirrhinum	snapdragons	eukaryota	false	4945.9	100	100	0.49459	2			100	105.5	10^-59.4491																	[4151]	0
4151	1	4150	Antirrhinum majus	snapdragon	eukaryota	false	4945.9	100	100	0.49459	2			100	105.5	10^-59.4491																		0
427824	1	3534	Stegnosperma cubense		eukaryota	false	4945.9	100	100	0.49459	2			99.669	132	10^-76.8539																		0
3532	2	3532	Rivina		eukaryota	false	4945.9	100	100	0.49459	2			100	117	10^-67.2952																	[3533]	0
3533	1	3532	Rivina humilis		eukaryota	false	4945.9	100	100	0.49459	2			100	117	10^-67.2952																		0
3526	2	3526	Phytolacca		eukaryota	false	4945.9	100	100	0.49459	2			100	151	10^-90.5147																	[63744]	0
63744	1	3526	Phytolacca insularis		eukaryota	false	4945.9	100	100	0.49459	2			100	151	10^-90.5147																		0
3445	2	3445	Ranunculus	buttercups	eukaryota	false	4945.9	100	100	0.49459	2			98.344	151	10^-87.0837					100	0.49459	2			90.6	32	10^-7.50307					[334596, 286952]	0
334596	1	3445	Ranunculus macranthus		eukaryota	false	4945.9	100	100	0.49459	2			98.344	151	10^-87.0837																		0
2233	2	2233	Archaeoglobus		archaea	false	4945.9	100	100	0.49459	2			94.737	38	10^-10.8302																	[84156]	0
84156	1	2233	Archaeoglobus profundus		archaea	false	4945.9	100	100	0.49459	2			94.737	38	10^-10.8302																		0
2147	2	2147	Acholeplasma		bacteria	false	4945.9	100	100	0.49459	2			94.872	39	10^-11.5051																	[35623]	0
35623	1	2147	Acholeplasma oculi		bacteria	false	4945.9	100	100	0.49459	2			94.872	39	10^-11.5051																		0
1645	2	1645	Renibacterium		bacteria	false	4945.9	100	100	0.49459	2			97.3325	75.5	10^-36.3294																	[1646]	0
1646	1	1645	Renibacterium salmoninarum		bacteria	false	4945.9	100	100	0.49459	2			97.3325	75.5	10^-36.3294																		0
637	2	637	Arsenophonus		bacteria	false	4945.9	100	100	0.49459	2			97.297	37	10^-11.528																	[634113]	0
634113	1	637	Candidatus Arsenophonus lipoptenae		bacteria	false	4945.9	100	100	0.49459	2			97.297	37	10^-11.528																		0
105	2	105	Runella		bacteria	false	4945.9	100	100	0.49459	2			88.3485	150	10^-65.8149																	[106]	0
106	1	105	Runella slithyformis		bacteria	false	4945.9	100	100	0.49459	2			88.3485	150	10^-65.8149																		0
-200039748	2	-200039748	non-genus-specific reads in family Hypoviridae		viruses	false	4945.9	100	100	0.49459	2			93.377	151	10^-76.791																	[2231755]	0
2231755	1	-200039748	Sclerotinia sclerotiorum hypovirus 1-A		viruses	false	4945.9	100	100	0.49459	2			93.377	151	10^-76.791																		0
475	2	475	Moraxella		bacteria	false	4944.27	100	-1.85746	0.49459	2			95.033	151	10^-80.2219	25.6701	13.5537			100	0.49459	2			92.85	49	10^-19.7899					[34062]	0
34062	1	475	Moraxella osloensis		bacteria	false	4944.27	100	-1.77285	0.49459	2			95.033	151	10^-80.2219	23.0862	12.7431			100	0.49459	2			92.85	49	10^-19.7899						0
3694	1	3689	Populus trichocarpa	black cottonwood	eukaryota	false	1611.84	99	-0.706697	0.49459	2			81.356	118	10^-37.7855	859.513	1215.54			99	55.8887	226	4	127	86.7168	135.503	10^-128.424	0.263089	0.372065				0
3846	2	3846	Glycine		eukaryota	false	3310.86	-0.596329	-0.596329	0.49459	2			88.264	114.5	10^-50.5079	3.15707	4.46478			-0.653088	128.346	519	7	158	86.3081	80.1519	10^-47.4903	1680.09	2376.01			[3848, 44016, 44015, 3847]	0
3847	1	3846	Glycine max	soybean	eukaryota	false	-32.7122	-0.586259	-0.586259	0.49459	2			88.264	114.5	10^-50.5079	2.89398	4.09271			-0.67609	73.6939	298	3	132	87.7351	105.778	10^-69.918	1680.09	2376.01				0
84567	2	84567	Pedobacter		bacteria	false	2472.95	100	-0.789562	0.49459	2			88.6465	66	10^-20.9113	2.17676	2.13051			100	0.247295	1			66	47	10^-13.3391					[1834438, 984, 363852]	0
71245	2	71245	Kazachstania		eukaryota	false	2472.95	100	100	0.49459	2			80.2525	98	10^-28.2654																	[588726, 432096]	0
40931	2	40931	Rhopalosiphum		eukaryota	false	2472.95	100	100	0.49459	2			84.768	151	10^-58.9501																	[43146, 40932]	0
40794	2	40794	Mitella		eukaryota	false	2472.95	100	100	0.49459	2			100	132.5	10^-77.8813																	[242209, 40796]	0
40787	2	40787	Tiarella		eukaryota	false	2472.95	100	100	0.49459	2			100	121.5	10^-70.3798																	[369350, 61222]	0
22665	2	22665	Trapa		eukaryota	false	2472.95	100	100	0.49459	2			99.669	151	10^-89.8285																	[236974, 22666]	0
6181	2	6181	Schistosoma		eukaryota	false	2472.95	100	-0.843388	0.49459	2			79.545	88	10^-22.8168	13.7152	15.6756			100	0.49459	2			75.2	40	10^-10.862					[6184, 6182, 6183]	2
6183	1	6181	Schistosoma mansoni		eukaryota	false	-0.326088	-0.78174	-0.78174	0.49459	2			79.545	88	10^-22.8168	11.8485	14.5239																1
155077	1	10	Cellvibrio japonicus		bacteria	false	19.4219	100	100	0.49459	2			99.669	151	10^-89.8285																		0
1945512	1	10	Cellvibrio sp. PSBB023		bacteria	false	0.065346	0.336456	0.336456	0.49459	2			89.4465	106.5	10^-45.0375	0.335129	0.473944																0
100815	2	100815	Madurella		eukaryota	false	2472.95	100	-0.0424508	0.49459	2			100	42	10^-16.2773	0.526179	0.744129			100	0.247295	1			96	50	10^-19.4067					[100816]	1
100816	1	100815	Madurella mycetomatis		eukaryota	false	2472.95	100	-0.0424508	0.49459	2			100	42	10^-16.2773	0.526179	0.744129			100	0.247295	1			96	50	10^-19.4067						1
23461	2	23461	Mangifera		eukaryota	false	2472.93	100	-0.185325	0.49459	2			100	83	10^-44.1155	0.670257	0.947887			100	0.247295	1			67.7	31	10^-3.24718					[29780, 171944]	0
2609811	2	2609811	Thermothielavioides		eukaryota	false	2472.82	100	-0.517207	0.49459	2			86.667	90	10^-32.4137	1.84163	2.60445			100	0.247295	1			96	50	10^-21.8268					[2587410]	0
2587410	1	2609811	Thermothielavioides terrestris		eukaryota	false	2472.82	100	-0.517207	0.49459	2			86.667	90	10^-32.4137	1.84163	2.60445			100	0.247295	1			96	50	10^-21.8268						0
469	2	469	Acinetobacter		bacteria	false	664.274	-0.422992	-0.735806	0.49459	2			100	151	10^-90.5147	2703.05	3672.92			-0.422992	29.9227	121			98.3954	35.8276	10^-15.9614	73.474	102.96			[470, 48296, 28090]	1
28090	1	469	Acinetobacter lwoffii		bacteria	false	-0.409084	-1.1241	-1.1241	0.49459	2			100	151	10^-90.5147	2.77497	2.02863																0
36630	1	5052	Aspergillus fischeri		eukaryota	false	34.5323	100	100	0.49459	2			89.552	67	10^-23.6214																		0
5053	1	5052	Aspergillus aculeatus		eukaryota	false	34.5323	100	100	0.49459	2			86.821	107	10^-41.2916																		0
319630	1	5052	Aspergillus piperis		eukaryota	false	0.214862	0.622206	0.622206	0.49459	2			95.556	45	10^-15.5601	0.263089	0.372065																0
1716	2	1716	Corynebacterium		bacteria	false	306.989	-1.61347	-6.20694	0.49459	2			94.326	141	10^-72.7036	244.264	39.2737			-1.61347	0.49459	2			82.2	45	10^-19.7878	74.7834	46.0428			[1979527, 2719119]	0
1979527	1	1716	Corynebacterium kefirresidentii		bacteria	false	306.989	100	100	0.49459	2			94.326	141	10^-72.7036																		0
1108849	1	5073	Penicillium rubens		eukaryota	false	-0.248675	-0.70711	-0.708196	0.49459	2			85.893	90	10^-27.0043	550.527	776.667			-100	0	0			0	0	10^0	1.31545	1.86032				0
1987369	1	4930	Saccharomyces jurei		eukaryota	false	12.0523	100	100	0.49459	2			92.1685	44.5	10^-13.1655																		0
114524	1	4930	Saccharomyces kudriavzevii		eukaryota	false	12.0523	100	100	0.49459	2			93.182	44	10^-13.5113																		0
77020	1	55193	Malassezia pachydermatis		eukaryota	false	107.578	100	100	0.49459	2			87.013	77	10^-26.3057																		0
288000	1	374	Bradyrhizobium sp. BTAi1		bacteria	false	95.8835	100	-0.890137	0.49459	2			100	144	10^-85.732	3.20721	3.04742			100	0.49459	2			100	48	10^-17.7399						0
3873	1	3869	Lupinus luteus	yellow lupine	eukaryota	false	67.4353	100	100	0.49459	2			100	77	10^-40.0294					100	0.247295	1			100	29	10^-10.466						0
2675772	1	-200000543	Enterobacteriaceae endosymbiont of Donacia bicoloricornis		bacteria	false	13.4788	100	100	0.49459	2			90.32	62	10^-21.5966																		0
203525	2	203525	Cystobasidium		eukaryota	false	41.8077	-0.8453	-0.8453	0.49459	2			85.062	241	10^-58.6308	5.66896	6.12134															[1925428]	0
1925428	1	203525	Cystobasidium sp.		eukaryota	false	41.8077	100	100	0.49459	2			85.062	241	10^-58.6308																		0
1578	2	1578	Lactobacillus		bacteria	false	39.398	-0.707105	-0.796579	0.49459	2			97.222	36	10^-10.8537	37.863	46.9111			-100	0	0			0	0	10^0	0.263089	0.372065			[1579]	0
1579	1	1578	Lactobacillus acidophilus		bacteria	false	39.398	100	100	0.49459	2			97.222	36	10^-10.8537																		0
29380	1	1279	Staphylococcus caprae		bacteria	false	38.9165	100	100	0.49459	2			100	151	10^-90.5147					-100	0	0			0	0	10^0	0.263089	0.372065				0
29388	1	1279	Staphylococcus capitis		bacteria	false	-0.321424	-0.825931	-0.825931	0.49459	2			100	149	10^-89.1481	161.642	195.11																1
28453	2	28453	Sphingobacterium		bacteria	false	26.2002	-1.05947	-1.05947	0.49459	2			82.979	47	10^-8.67931	3.03806	2.4007															[28454, 2003121]	0
245174	1	148959	Wallemia ichthyophaga		eukaryota	false	18.5362	100	100	0.49459	2			84.615	52	10^-12.0663																		0
1708541	1	148959	Wallemia mellicola		eukaryota	false	0.115334	0.622206	0.622206	0.49459	2			79.47	151	10^-47.9712	0.263089	0.372065			-100	0	0			0	0	10^0	163.642	231.424				0
149698	2	149698	Massilia		bacteria	false	18.1076	-0.732228	-0.732228	0.49459	2			100	151	10^-90.5147	142.382	193.775															[1337838, 871742]	0
515393	1	286	Pseudomonas yamanorum		bacteria	false	0.221189	0.622206	0.622206	0.49459	2			99.669	151	10^-89.8285	0.263089	0.372065																0
423349	2	423349	Mucilaginibacter		bacteria	false	17.5375	-0.709171	-0.709171	0.49459	2			86.8635	102	10^-38.5385	60.8457	85.1009															[652787, 2305508]	0
36910	2	36910	Clavispora		eukaryota	false	1.04979	-0.0424508	-0.0424508	0.49459	2			88.8035	52.5	10^-14.4711	0.526179	0.744129															[498019, 45357]	1
1679002	2	1679002	Candidatus Methylopumilus		bacteria	false	0.420266	-1.36567	-1.36567	0.49459	2			90.566	53	10^-16.8614	2.24879	1.2845															[2588535]	0
2588535	1	1679002	Candidatus Methylopumilus rimovensis		bacteria	false	0.420266	0.622206	0.622206	0.49459	2			90.566	53	10^-16.8614	0.263089	0.372065																0
66735	2	66735	Diplodia		eukaryota	false	0.191476	0.622206	0.622206	0.49459	2			91.045	67	10^-24.9938	0.263089	0.372065															[236234]	0
236234	1	66735	Diplodia corticola		eukaryota	false	0.191476	0.622206	0.622206	0.49459	2			91.045	67	10^-24.9938	0.263089	0.372065																0
1099	2	1099	Pelodictyon		bacteria	false	0.0812436	-0.264003	-0.264003	0.49459	2			83.036	112	10^-37.8082	0.789268	1.11619															[34090]	0
34090	1	1099	Pelodictyon phaeoclathratiforme		bacteria	false	0.0812436	0.622206	0.622206	0.49459	2			83.036	112	10^-37.8082	0.263089	0.372065																0
1649495	2	1649495	Seonamhaeicola		bacteria	false	0.0559888	0.336456	0.336456	0.49459	2			90.909	44	10^-12.1389	0.335129	0.473944															[1936081]	0
1936081	1	1649495	Seonamhaeicola sp. S2-3		bacteria	false	0.0559888	0.336456	0.336456	0.49459	2			90.909	44	10^-12.1389	0.335129	0.473944																0
32199	2	32199	Buchnera	aphid P-endosymbionts	bacteria	false	0.0559888	0.336456	0.336456	0.49459	2			94.595	37	10^-10.1556	0.335129	0.473944															[9]	0
9	1	32199	Buchnera aphidicola		bacteria	false	0.0559888	0.336456	0.336456	0.49459	2			94.595	37	10^-10.1556	0.335129	0.473944																0
7028	2	7028	Acyrthosiphon		eukaryota	false	-0.000891286	-0.0424508	-0.0424508	0.49459	2			79.577	142	10^-44.5669	0.526179	0.744129															[7029]	0
7029	1	7028	Acyrthosiphon pisum	pea aphid	eukaryota	false	-0.000891286	-0.0424508	-0.0424508	0.49459	2			79.577	142	10^-44.5669	0.526179	0.744129																0
216431	2	216431	Croceibacter		bacteria	false	-0.0169868	-0.185325	-0.185325	0.49459	2			87.368	95	10^-35.8211	0.670257	0.947887															[313588]	0
313588	1	216431	Croceibacter atlanticus		bacteria	false	-0.0169868	-0.185325	-0.185325	0.49459	2			87.368	95	10^-35.8211	0.670257	0.947887																0
84406	2	84406	Virgibacillus		bacteria	false	-0.0329292	-0.359255	-0.359255	0.49459	2			94.737	38	10^-10.8302	1.00539	1.42183															[2700081]	0
2700081	1	84406	Virgibacillus sp. MSP4-1		bacteria	false	-0.0329292	-0.185325	-0.185325	0.49459	2			94.737	38	10^-10.8302	0.670257	0.947887																0
413435	2	413435	Solimonas		bacteria	false	-0.096296	-0.441247	-0.441247	0.49459	2			93.3775	151	10^-76.791	1.31545	1.86032															[2303331]	0
2303331	1	413435	Solimonas sp. K1W22B-7		bacteria	false	-0.096296	-0.441247	-0.441247	0.49459	2			93.3775	151	10^-76.791	1.31545	1.86032																0
2448767	1	3603	Vitis sp. Wen 12693		eukaryota	false	2448.22	100	100	0.247295	1			98.78	82	10^-42.0607																		0
180062	1	4201	Sambucus williamsii		eukaryota	false	2472.95	100	100	0.247295	1			99.065	107	10^-59.0997																		0
4202	1	4201	Sambucus nigra	European elder	eukaryota	false	2472.95	100	100	0.247295	1			100	80	10^-42.0714																		0
4443	1	4441	Camellia japonica		eukaryota	false	39573.2	100	100	0.247295	1			100	79	10^-41.3907					100	3.95672	16			100	43.3077	10^-19.6798						0
1708143	1	5121	Erysiphe kissiana		eukaryota	false	2448.22	100	100	0.247295	1			100	149	10^-89.1481																		0
1136470	1	5121	Erysiphe aphananthes		eukaryota	false	2448.22	100	100	0.247295	1			100	151	10^-90.5147																		0
374784	1	5121	Erysiphe paracarpinicola		eukaryota	false	2448.22	100	100	0.247295	1			100	149	10^-89.1481																		0
420628	2	420628	Plinia		eukaryota	false	6.48408e+07	100	100	0.247295	1			100	92	10^-50.2449					100	6484.08	26220	1	26220	99.052	211	10^-145.446					[1882728, 375264]	0
375264	1	420628	Plinia cauliflora		eukaryota	false	2472.95	100	100	0.247295	1			100	92	10^-50.2449																		0
86725	1	3402	Magnolia biondii		eukaryota	false	2.10963e+06	100	100	0.247295	1			94.253	87	10^-39.9764					100	210.943	853	1	848	89.1416	220.113	10^-129.319						0
101471	1	3402	Magnolia dodecapetala		eukaryota	false	204.408	100	100	0.247295	1			100	104	10^-58.4259																		0
86749	1	3402	Magnolia insignis		eukaryota	false	204.408	100	100	0.247295	1			100	110	10^-62.5187																		0
3403	1	3402	Magnolia liliiflora		eukaryota	false	204.408	100	100	0.247295	1			100	80	10^-42.0714																		0
155900	1	-200	uncultured organism			false	19394	100	-1.32419	0.247295	1			100	151	10^-90.5147	67.3166	50.6493			100	1.97836	8			86.7714	42.8571	10^-16.5108						0
1495144	1	-200	methanogenic archaeon ISO4-H5		archaea	false	23.9942	100	100	0.247295	1			95.364	151	10^-80.9081																		0
1452364	1	-200	methanogenic archaeon mixed culture ISO4-G1		archaea	false	23.9942	100	100	0.247295	1			95.918	147	10^-79.5474																		0
4430	2	4430	Nelumbo		eukaryota	false	1.41181e+07	100	-0.624026	0.247295	1			100	79	10^-41.3907	2.10472	2.97652			100	1411.81	5709	17	5322	96.0605	162	10^-99.2695					[4432]	0
4432	1	4430	Nelumbo nucifera	sacred lotus	eukaryota	false	1.41181e+07	100	-0.624026	0.247295	1			100	79	10^-41.3907	2.10472	2.97652			100	1411.81	5709	17	5322	96.0605	162	10^-99.2695						0
91031	1	5159	Ophiostoma hyalothecium		eukaryota	false	1.28792e+07	100	100	0.247295	1			92.157	51	10^-16.8781					100	1287.91	5208	1	5207	70.5375	111.975	10^-104.208						0
130454	1	3817	Arachis ipaensis		eukaryota	false	96461.5	100	100	0.247295	1			91.667	60	10^-21.6108					100	9.64451	39	1	13	80.9981	51.5806	10^-17.9302						0
34281	1	3633	Gossypium trilobum		eukaryota	false	2448.22	100	100	0.247295	1			98.649	74	10^-36.6158																		0
2587225	1	186767	Narnavirus sp.		viruses	false	2472.95	100	100	0.247295	1			88.462	52	10^-14.8111																		0
180804	1	4038	Daucus involucratus		eukaryota	false	2472.95	100	100	0.247295	1			100	86	10^-46.1571																		0
79167	1	4038	Daucus crinitus		eukaryota	false	2472.95	100	100	0.247295	1			98.675	151	10^-87.7699																		0
38785	1	3701	Arabidopsis arenosa		eukaryota	false	2448.22	100	100	0.247295	1			99.338	151	10^-89.1423																		0
85571	1	2706	Citrus reticulata		eukaryota	false	2448.22	100	100	0.247295	1			98.936	94	10^-50.2356																		0
76966	1	2706	Citrus japonica		eukaryota	false	2448.22	100	100	0.247295	1			98.75	80	10^-40.699																		0
103481	1	3511	Quercus variabilis		eukaryota	false	12.0374	100	100	0.247295	1			100	90	10^-48.8821																		0
3512	1	3511	Quercus rubra	northern red oak	eukaryota	false	12.0374	100	100	0.247295	1			100	97	10^-53.6529																		0
21019	2	21019	Castanea		eukaryota	false	2.78207e+06	100	100	0.247295	1			100	76	10^-39.3489					100	278.207	1125	4	1012	91.2397	336.565	10^-244.133					[60419, 167379]	0
167379	1	21019	Castanea seguinii		eukaryota	false	2472.95	100	100	0.247295	1			100	76	10^-39.3489																		0
22662	2	22662	Punica		eukaryota	false	2.7153e+06	100	-0.0424494	0.247295	1			100	151	10^-90.5147	0.263089	0.372065			100	271.53	1098	8	939	95.4142	273.815	10^-224.406					[22663]	0
22663	1	22662	Punica granatum	pomegranate	eukaryota	false	2.7153e+06	100	-0.0424494	0.247295	1			100	151	10^-90.5147	0.263089	0.372065			100	271.53	1098	8	939	95.4142	273.815	10^-224.406						0
169388	1	5506	Fusarium solani		eukaryota	false	2.47039e+06	100	100	0.247295	1			92.593	54	10^-18.9118					100	246.8	998	1	997	50.3869	680.196	10^-307.276						1
42668	1	5506	Fusarium bactridioides		eukaryota	false	4860.75	100	100	0.247295	1			91.892	37	10^-8.78321					100	0.247295	1			81.6	49	10^-17.1325						0
2600298	1	5506	Fusarium bambusae		eukaryota	false	2387.8	100	100	0.247295	1			94.444	36	10^-9.48129																		0
545334	1	5506	Fusarium ananatum		eukaryota	false	2387.8	100	100	0.247295	1			91.892	37	10^-8.78321																		0
427292	1	5506	Fusarium aywerte		eukaryota	false	2387.8	100	100	0.247295	1			81.522	92	10^-26.9146																		0
47756	1	5506	Fusarium guttiforme		eukaryota	false	2387.8	100	100	0.247295	1			88.43	121	10^-50.8121																		0
416115	1	3606	Parthenocissus chinensis		eukaryota	false	4945.9	100	100	0.247295	1			100	103	10^-57.7439					100	0.247295	1			100	33	10^-15.0453						0
91213	1	16718	Juglans cathayensis		eukaryota	false	11.8912	100	100	0.247295	1			100	116	10^-66.6127																		0
91209	1	16718	Juglans ailanthifolia		eukaryota	false	11.8912	100	100	0.247295	1			100	72	10^-36.6277																		0
3498	1	3497	Morus alba	white mulberry	eukaryota	false	-0.304071	-0.374779	-0.374779	0.247295	1			100	81	10^-42.7522	0.526179	0.744129																0
49451	1	4085	Nicotiana attenuata		eukaryota	false	138925	100	100	0.247295	1			82.857	105	10^-34.4053					100	13.8485	56			75.7717	41.2174	10^-11.8636						0
242228	1	150173	Phialocephala europaea		eukaryota	false	2472.95	100	100	0.247295	1			92.857	98	10^-44.728																		0
3659	1	3655	Cucumis sativus	cucumber	eukaryota	false	30431.1	100	100	0.247295	1			83.721	86	10^-26.9439					100	4.69861	19			76.2444	39.3333	10^-10.051						0
172797	1	4107	Solanum stenotomum		eukaryota	false	10033.2	100	100	0.247295	1			98.675	151	10^-87.7699					100	0.98918	4			100	49	10^-24.4196						0
119830	1	4107	Solanum torvum		eukaryota	false	5087.32	100	100	0.247295	1			100	102	10^-57.062					100	0.49459	2			87.25	27.5	10^-6.04612						0
315334	1	4107	Solanum avilesii		eukaryota	false	141.419	100	100	0.247295	1			100	102	10^-57.062																		0
106556	1	3749	Malus hupehensis		eukaryota	false	2472.95	100	100	0.247295	1			99.338	151	10^-89.1423																		0
57577	1	3898	Trifolium pratense		eukaryota	false	877897	100	100	0.247295	1			100	151	10^-90.5147					100	87.5425	354	10	226	72.0602	105.175	10^-61.7807						0
361940	1	3898	Trifolium meduseum		eukaryota	false	2472.95	100	100	0.247295	1			100	151	10^-90.5147																		0
264981	1	72171	Ziziphus spina-christi		eukaryota	false	2472.95	100	100	0.247295	1			100	56	10^-25.7579																		0
165710	1	3624	Actinidia kolomikta		eukaryota	false	311.246	100	100	0.247295	1			98.795	83	10^-42.7416																		0
1502711	2	1502711	Erythranthe		eukaryota	false	620711	100	-0.485556	0.247295	1			100	85	10^-45.476	0.789268	1.11619			100	62.0711	251	1	198	76.7653	176.136	10^-72.0568					[4155]	0
4155	1	1502711	Erythranthe guttata	spotted monkey flower	eukaryota	false	620711	100	-0.485556	0.247295	1			100	85	10^-45.476	0.789268	1.11619			100	62.0711	251	1	198	76.7653	176.136	10^-72.0568						0
2719861	1	-200011006	Erysiphales associated toti-like virus 1		viruses	false	17310.7	100	100	0.247295	1			94.595	37	10^-10.1556					100	1.48377	6			59.7	40	10^-4.27884						0
2600314	1	3573	Silene adscendens		eukaryota	false	2472.95	100	100	0.247295	1			100	151	10^-90.5147																		0
688335	1	40685	Salix cardiophylla		eukaryota	false	7.16853	100	100	0.247295	1			97.647	85	10^-42.7313																		0
3764	2	3764	Rosa		eukaryota	false	464928	100	-0.533183	0.247295	1			90.411	73	10^-27.7013	1.00539	1.42183			100	46.9861	190	6	90	72.1685	115.673	10^-53.0776					[74649, 649269]	0
74649	1	3764	Rosa chinensis		eukaryota	false	464928	100	100	0.247295	1			90.411	73	10^-27.7013					100	46.4915	188	6	90	72.2031	116.044	10^-53.3276						0
3616	2	3616	Fagopyrum		eukaryota	false	435239	100	100	0.247295	1			99.275	138	10^-80.261					100	44.2658	179	1	176	99.8236	49.5	10^-31.3523					[516549, 62330, 3617]	0
3617	1	3616	Fagopyrum esculentum	common buckwheat	eukaryota	false	2472.95	100	100	0.247295	1			99.275	138	10^-80.261																		0
379948	1	4028	Geranium endressii		eukaryota	false	42040.2	100	100	0.247295	1			98.675	151	10^-87.7699					100	3.95672	16			97.9333	46.7778	10^-19.8889						0
379952	1	4028	Geranium phaeum		eukaryota	false	4945.9	100	100	0.247295	1			100	151	10^-90.5147					100	0.247295	1			78.6	28	10^-3.24336						0
379951	1	4028	Geranium nodosum		eukaryota	false	2472.95	100	100	0.247295	1			100	138	10^-81.6334																		0
314611	1	4028	Geranium platypetalum		eukaryota	false	2472.95	100	100	0.247295	1			99.338	151	10^-89.1423																		0
35883	1	4119	Ipomoea nil	Japanese morning glory	eukaryota	false	269730	100	100	0.247295	1			91.667	36	10^-8.10892					100	26.9552	109	1	62	86.0944	135.473	10^-68.9279						0
89652	1	4119	Ipomoea obscura		eukaryota	false	177.927	100	100	0.247295	1			100	76	10^-39.3489																		0
35884	1	4119	Ipomoea trifida		eukaryota	false	-0.666832	-0.374779	-0.374779	0.247295	1			93.548	62	10^-24.3413	0.526179	0.744129																0
5017	1	33194	Bipolaris zeicola		eukaryota	false	2472.95	100	100	0.247295	1			93.548	62	10^-24.3413																		0
224085	1	3808	Acacia mangium		eukaryota	false	239908	100	100	0.247295	1			97.351	151	10^-85.0252					100	23.9876	97	1	97	98.039	51	10^-26.3116						0
198738	1	3808	Acacia blakelyi		eukaryota	false	31.8235	100	100	0.247295	1			100	113	10^-64.5655																		0
138025	1	3808	Acacia ligulata		eukaryota	false	31.8235	100	100	0.247295	1			100	117	10^-67.2952																		0
3648	2	3648	Carica		eukaryota	false	225039	100	100	0.247295	1			96.429	84	10^-40.6778					100	22.2566	90	2	25	86.3285	68.013	10^-33.9311					[3649]	0
3649	1	3648	Carica papaya	papaya	eukaryota	false	225039	100	100	0.247295	1			96.429	84	10^-40.6778					100	22.2566	90	2	25	86.3285	68.013	10^-33.9311						0
335842	1	112177	Arthrinium saccharicola		eukaryota	false	1823.41	100	100	0.247295	1			99.174	121	10^-68.6529																		0
49693	2	49693	Apostasia		eukaryota	false	207728	100	100	0.247295	1			94.04	151	10^-78.1633					100	20.7728	84	3	22	66.0561	58.75	10^-15.6497					[1088818, 280454]	0
280454	1	49693	Apostasia wallichii		eukaryota	false	2472.95	100	100	0.247295	1			94.04	151	10^-78.1633																		0
1867719	1	28100	Phyllobacterium zundukense		bacteria	false	2472.95	100	100	0.247295	1			100	151	10^-90.5147																		0
174720	1	6247	Strongyloides papillosus		eukaryota	false	2472.95	100	100	0.247295	1			82.353	102	10^-32.3593																		0
34506	1	6247	Strongyloides ratti		eukaryota	false	2472.95	100	100	0.247295	1			93.878	49	10^-16.8954																		0
690259	1	5455	Colletotrichum siamense		eukaryota	false	9942.25	100	100	0.247295	1			90.769	65	10^-23.6346					100	0.98918	4			62.025	79	10^-25.9547						0
1215731	1	5455	Colletotrichum aenigma		eukaryota	false	50.4516	100	100	0.247295	1			90.244	41	10^-10.111																		0
1168313	2	1168313	Tarenaya		eukaryota	false	133539	100	100	0.247295	1			91.667	36	10^-8.10892					100	13.1066	53	2	22	82.0274	58.0465	10^-22.391					[28532]	0
28532	1	1168313	Tarenaya hassleriana		eukaryota	false	133539	100	100	0.247295	1			91.667	36	10^-8.10892					100	13.1066	53	2	22	82.0274	58.0465	10^-22.391						0
2358319	1	353918	Amphilophium perbracteatum		eukaryota	false	2472.95	100	100	0.247295	1			95.364	151	10^-80.9081																		0
1132467	1	5598	Ulocladium sp. XGZ-2011c		eukaryota	false	327.628	100	100	0.247295	1			84.158	101	10^-34.4221																		0
434245	1	240058	Dysphania pumilio		eukaryota	false	2472.95	100	100	0.247295	1			100	151	10^-90.5147																		0
49647	2	49647	Primula	primroses	eukaryota	false	71715.6	100	100	0.247295	1			98.864	88	10^-46.1471					100	7.66615	31			98.6333	47.6667	10^-23.1568					[152138, 170921, 370656]	0
370656	1	49647	Primula chionantha		eukaryota	false	2472.95	100	100	0.247295	1			98.864	88	10^-46.1471																		0
2358393	1	3174	Klebsormidium delicatum		eukaryota	false	2472.95	100	100	0.247295	1			100	151	10^-90.5147																		0
940633	1	3174	Klebsormidium vermiculatum		eukaryota	false	2472.95	100	100	0.247295	1			100	151	10^-90.5147																		0
4512	2	4512	Hordeum		eukaryota	false	51930.1	100	-2.66273	0.247295	1			94.04	151	10^-78.1633	10.8619	3.98636			100	6.18238	25			86.535	40.3	10^-14.1046					[4513, 97361]	0
4513	1	4512	Hordeum vulgare		eukaryota	false	51930.1	100	-2.86404	0.247295	1			94.04	151	10^-78.1633	10.5988	3.6143			100	5.1932	21			86.4278	41.2222	10^-14.6273						0
337410	1	21555	Erodium trifolium		eukaryota	false	2472.95	100	100	0.247295	1			98.765	81	10^-41.3798																		0
94130	1	1129544	Rhizophagus clarus		eukaryota	false	2472.95	100	100	0.247295	1			78.226	124	10^-35.0192																		0
1350304	1	84381	Neoseiulus paspalivorus		eukaryota	false	2472.95	100	100	0.247295	1			100	136	10^-80.2673																		0
1162628	1	84381	Neoseiulus baraki		eukaryota	false	2472.95	100	100	0.247295	1			100	133	10^-78.2185																		0
1127564	1	13412	Cercidiphyllum magnificum		eukaryota	false	2472.95	100	100	0.247295	1			98.901	91	10^-48.1911																		0
2099427	1	353917	Adenocalymma nervosum		eukaryota	false	2472.95	100	100	0.247295	1			98.675	151	10^-87.7699																		0
43868	2	43868	Commiphora		eukaryota	false	34621.3	100	100	0.247295	1			99.145	117	10^-65.9228					100	4.20402	17	1	6	82.4615	42.8235	10^-14.3478					[1173001, 1700993]	0
1173001	1	43868	Commiphora foliacea		eukaryota	false	34621.3	100	100	0.247295	1			99.145	117	10^-65.9228					100	3.21484	13	1	6	89.0574	43.1538	10^-16.8199						0
5296	2	5296	Puccinia		eukaryota	false	34621.3	100	100	0.247295	1			88.312	77	10^-27.6781					100	3.21484	13	1	6	79.728	61.3333	10^-18.8371					[5297]	0
5297	1	5296	Puccinia graminis		eukaryota	false	34621.3	100	100	0.247295	1			88.312	77	10^-27.6781					100	3.21484	13	1	6	79.728	61.3333	10^-18.8371						0
3196	2	3196	Marchantia		eukaryota	false	34621.3	100	100	0.247295	1			79.688	64	10^-13.3485					100	3.21484	13			92.7182	34.7273	10^-13.0502					[3197]	0
3197	1	3196	Marchantia polymorpha	liverwort	eukaryota	false	34621.3	100	100	0.247295	1			79.688	64	10^-13.3485					100	3.21484	13			92.7182	34.7273	10^-13.0502						0
15367	2	15367	Brachypodium	false bromes	eukaryota	false	32143	100	-4.6582	0.247295	1			100	98	10^-54.3346	1.19644	0.203758			100	3.21484	13	1	7	78.8514	48.1818	10^-15.9289					[15368]	0
15368	1	15367	Brachypodium distachyon	stiff brome	eukaryota	false	32143	100	-4.6582	0.247295	1			100	98	10^-54.3346	1.19644	0.203758			100	3.21484	13	1	7	78.8514	48.1818	10^-15.9289						0
2002880	1	149371	Tetrastigma dichotomum		eukaryota	false	2472.95	100	100	0.247295	1			100	109	10^-61.8364																		0
1932026	1	149371	Tetrastigma harmandii		eukaryota	false	2472.95	100	100	0.247295	1			100	70	10^-35.2675																		0
1006100	1	149371	Tetrastigma apiculatum		eukaryota	false	2472.95	100	100	0.247295	1			100	91	10^-49.5635																		0
87658	2	87658	Corymbia		eukaryota	false	29675.4	100	100	0.247295	1			97.5	40	10^-13.5526					100	2.72025	11			96.6364	35.9091	10^-14.3387					[34329]	0
34329	1	87658	Corymbia citriodora	lemon-scented gum	eukaryota	false	29675.4	100	100	0.247295	1			97.5	40	10^-13.5526					100	2.72025	11			96.6364	35.9091	10^-14.3387						0
48861	2	48861	Peltigera		eukaryota	false	27202.5	100	100	0.247295	1			84	125	10^-45.3085					100	2.47295	10	1	10	50.562	89	10^-14.9031					[161997]	0
161997	1	48861	Peltigera membranacea		eukaryota	false	27202.5	100	100	0.247295	1			84	125	10^-45.3085					100	2.47295	10	1	10	50.562	89	10^-14.9031						0
5605	2	5605	Saitoella		eukaryota	false	27202.5	100	100	0.247295	1			95.833	48	10^-17.5906					100	2.47295	10			67.7143	29.5714	10^-3.27788					[5606]	0
5606	1	5605	Saitoella complicata		eukaryota	false	27202.5	100	100	0.247295	1			95.833	48	10^-17.5906					100	2.47295	10			67.7143	29.5714	10^-3.27788						0
327281	2	327281	Acephala		eukaryota	false	27202.5	100	100	0.247295	1			92.079	101	10^-45.4011					100	4.20402	17			85.2167	44	10^-14.8493					[886606, 327282]	0
327282	1	327281	Acephala applanata		eukaryota	false	17310.7	100	100	0.247295	1			92.079	101	10^-45.4011					100	1.48377	6			99.4	44.5	10^-18.4539						0
50454	1	50451	Arabis scabra		eukaryota	false	2472.95	100	100	0.247295	1			100	151	10^-90.5147																		0
5146	2	5146	Sordaria		eukaryota	false	27202.4	100	-0.446216	0.247295	1			96.689	151	10^-83.6528	0.670257	0.947887			100	2.72025	11			69.3857	46.4286	10^-12.6341					[5147]	0
5147	1	5146	Sordaria macrospora		eukaryota	false	27202.4	100	-0.446216	0.247295	1			96.689	151	10^-83.6528	0.670257	0.947887			100	2.72025	11			69.3857	46.4286	10^-12.6341						0
5480	1	1535326	Candida parapsilosis		eukaryota	false	-4.53979	-0.374779	-0.374779	0.247295	1			92.5	40	10^-10.8079	0.526179	0.744129																1
68287	2	68287	Mesorhizobium		bacteria	false	24729.5	100	-2.95214	0.247295	1			100	141	10^-83.6826	14.9053	4.96522			100	2.96754	12	1	6	80.0056	57.1818	10^-15.253					[1871066, 2496676, 381, 233795]	0
233795	1	68287	uncultured Mesorhizobium sp.		bacteria	false	73.0049	100	100	0.247295	1			100	141	10^-83.6826																		0
3504	2	3504	Betula		eukaryota	false	24729.5	100	-4.6582	0.247295	1			100	78	10^-40.71	1.19644	0.203758			100	3.21484	13			94.4167	36.5	10^-15.2976					[78630, 1233953, 398729, 3505, 216994]	0
216994	1	3504	Betula lenta		eukaryota	false	115.195	100	100	0.247295	1			100	78	10^-40.71																		0
7291	1	7215	Drosophila albomicans		eukaryota	false	3027.61	100	100	0.247295	1			86.154	65	10^-19.5175					100	0.247295	1			100	47	10^-21.4191						0
61472	1	61471	Timema bartmani		eukaryota	false	17310.7	100	100	0.247295	1			94.872	39	10^-11.5051					100	1.48377	6			70.8252	60	10^-17.5765						0
4465	1	4464	Acorus calamus		eukaryota	false	14837.7	100	100	0.247295	1			99.275	138	10^-80.261					100	1.23648	5			100	45.5	10^-23.2438						0
1386	2	1386	Bacillus		bacteria	false	22256.6	100	-0.926028	0.247295	1			94	50	10^-17.5728	38.8934	41.7332			100	2.22566	9	1	7	52.8994	68.625	10^-12.9328					[1398, 1783501]	0
1783501	1	1386	Bacillus freudenreichii		bacteria	false	22.9002	100	100	0.247295	1			94	50	10^-17.5728																		0
1351752	1	1351751	Parastagonospora avenae		eukaryota	false	69.97	100	100	0.247295	1			100	114	10^-65.2479																		0
1052166	1	3684	Passiflora cerradensis		eukaryota	false	2472.95	100	100	0.247295	1			100	84	10^-44.795																		0
50932	2	50932	Pertusaria		eukaryota	false	17310.7	100	100	0.247295	1			82.353	85	10^-24.8904					100	1.73107	7			82.5667	37.6667	10^-11.0201					[2283411, 394545]	0
2283411	1	50932	Pertusaria propinqua		eukaryota	false	17310.7	100	100	0.247295	1			82.353	85	10^-24.8904					100	1.48377	6			82	35.6	10^-9.53733						0
178803	2	178803	Cyphostemma		eukaryota	false	17310.7	100	100	0.247295	1			100	99	10^-55.0164					100	1.97836	8			93.35	34.6667	10^-13.3571					[1523586, 1962589, 756371]	0
756371	1	178803	Cyphostemma laza		eukaryota	false	2472.95	100	100	0.247295	1			100	99	10^-55.0164																		0
7502	2	7502	Zootermopsis		eukaryota	false	14837.7	100	100	0.247295	1			92.857	56	10^-20.2684					100	1.23648	5			91.5024	60.4	10^-24.8821					[136037]	0
136037	1	7502	Zootermopsis nevadensis		eukaryota	false	14837.7	100	100	0.247295	1			92.857	56	10^-20.2684					100	1.23648	5			91.5024	60.4	10^-24.8821						0
104452	1	104451	Operophtera brumata	winter moth	eukaryota	false	2472.95	100	100	0.247295	1			75.728	103	10^-23.4347																		0
4053	2	4053	Panax		eukaryota	false	12364.8	100	-0.185326	0.247295	1			100	88	10^-47.5195	0.335129	0.473944			100	2.72025	11			89.5397	47.75	10^-18.9899					[44588, 4054, 44686, 44586, 44685]	0
44685	1	4053	Panax japonicus		eukaryota	false	-0.00849349	-0.185326	-0.185326	0.247295	1			100	88	10^-47.5195	0.335129	0.473944																0
946017	1	122809	Lagerstroemia floribunda		eukaryota	false	2472.95	100	100	0.247295	1			100	90	10^-48.8821																		0
141187	1	122809	Lagerstroemia tomentosa		eukaryota	false	2472.95	100	100	0.247295	1			99.338	151	10^-89.1423																		0
4903	1	604195	Cyberlindnera jadinii		eukaryota	false	2472.95	100	100	0.247295	1			88.889	45	10^-11.4429																		0
210370	1	64579	Vatica mangachapoi		eukaryota	false	9891.8	100	100	0.247295	1			94.702	151	10^-79.5357					100	0.741885	3			82.4667	41.6667	10^-12.3742						0
2653500	1	64579	Vatica guangxiensis		eukaryota	false	2472.95	100	100	0.247295	1			100	111	10^-63.2009																		0
7115	2	7115	Pieris		eukaryota	false	9891.8	100	100	0.247295	1			89.655	87	10^-34.4869					100	0.741885	3			89.1667	47.3333	10^-24.324					[64459]	0
64459	1	7115	Pieris rapae	cabbage white	eukaryota	false	9891.8	100	100	0.247295	1			89.655	87	10^-34.4869					100	0.741885	3			89.1667	47.3333	10^-24.324						0
4012	2	4012	Rhus		eukaryota	false	9891.8	100	100	0.247295	1			100	116	10^-66.6127					100	2.72025	11			92.7667	45.3333	10^-19.8915					[298668, 298670, 289753, 255348]	0
255348	1	4012	Rhus typhina		eukaryota	false	4945.9	100	100	0.247295	1			100	116	10^-66.6127					100	0.247295	1			100	49	10^-24.4802						0
2777761	1	270467	Neptis magadha		eukaryota	false	2472.95	100	100	0.247295	1			95.455	44	10^-14.8836																		0
227062	2	227062	Pithomyces		eukaryota	false	7418.85	100	100	0.247295	1			87.903	124	10^-51.4877					100	0.49459	2			76.9	39	10^-9.11862					[1547544]	0
1547544	1	227062	Pithomyces chartarum		eukaryota	false	7418.85	100	100	0.247295	1			87.903	124	10^-51.4877					100	0.49459	2			76.9	39	10^-9.11862						0
157304	2	157304	Anoplophora		eukaryota	false	7418.85	100	100	0.247295	1			80.469	128	10^-40.4949					100	0.49459	2			62	46	10^-8.15026					[217634]	0
217634	1	157304	Anoplophora glabripennis	Asian longhorned beetle	eukaryota	false	7418.85	100	100	0.247295	1			80.469	128	10^-40.4949					100	0.49459	2			62	46	10^-8.15026						0
345102	1	149348	Cayratia pedata		eukaryota	false	2472.95	100	100	0.247295	1			99.029	103	10^-56.3715																		0
116152	2	116152	Aethina		eukaryota	false	7418.85	100	100	0.247295	1			76.543	81	10^-16.6771					100	0.49459	2			80	45	10^-14.8097					[116153]	0
116153	1	116152	Aethina tumida	small hive beetle	eukaryota	false	7418.85	100	100	0.247295	1			76.543	81	10^-16.6771					100	0.49459	2			80	45	10^-14.8097						0
7460	1	7459	Apis mellifera	honey bee	eukaryota	false	4945.9	100	100	0.247295	1			86.885	61	10^-18.1727					100	0.247295	1			55	40	10^-4.87943						0
6875	2	6875	Centruroides		eukaryota	false	7418.85	100	100	0.247295	1			76.042	96	10^-21.4067					100	0.49459	2			100	50	10^-25.8827					[218467]	0
218467	1	6875	Centruroides sculpturatus	bark scorpion	eukaryota	false	7418.85	100	100	0.247295	1			76.042	96	10^-21.4067					100	0.49459	2			100	50	10^-25.8827						0
367354	1	4281	Cornus sanguinea		eukaryota	false	2472.95	100	100	0.247295	1			100	80	10^-42.0714																		0
16906	1	4281	Cornus officinalis		eukaryota	false	2472.95	100	100	0.247295	1			100	83	10^-44.114																		0
4283	1	4281	Cornus florida		eukaryota	false	2472.95	100	100	0.247295	1			98.837	86	10^-44.7847																		0
100019	1	55170	Didymella exigua		eukaryota	false	4980.03	100	100	0.247295	1			86.869	99	10^-37.1756					100	0.49459	2			77.8	49.5	10^-14.6606						0
1503054	1	32008	Burkholderia stagnalis		bacteria	false	5045.97	100	100	0.247295	1			88.742	151	10^-67.1844					100	0.49459	2			93.95	41	10^-20.5361						0
95486	1	32008	Burkholderia cenocepacia		bacteria	false	100.068	100	100	0.247295	1			89.344	122	10^-52.8671																		1
32201	1	13402	Carya illinoinensis		eukaryota	false	4954.22	100	100	0.247295	1			100	84	10^-44.795					100	0.49459	2			100	49.5	10^-24.5586						0
139927	1	13402	Carya cathayensis		eukaryota	false	8.32038	100	100	0.247295	1			100	76	10^-39.3489																		0
2588145	1	2304146	Pseudocayratia pengiana		eukaryota	false	2472.95	100	100	0.247295	1			100	101	10^-56.3801																		0
522481	2	522481	Esteya		eukaryota	false	4945.9	100	100	0.247295	1			94.872	39	10^-11.5051					100	0.247295	1			88	50	10^-20.0545					[522482]	0
522482	1	522481	Esteya vermicola		eukaryota	false	4945.9	100	100	0.247295	1			94.872	39	10^-11.5051					100	0.247295	1			88	50	10^-20.0545						0
449632	2	449632	Parasteatoda		eukaryota	false	4945.9	100	100	0.247295	1			79.832	119	10^-35.7233					100	0.247295	1			69	29	10^-5.04721					[114398]	0
114398	1	449632	Parasteatoda tepidariorum	common house spider	eukaryota	false	4945.9	100	100	0.247295	1			79.832	119	10^-35.7233					100	0.247295	1			69	29	10^-5.04721						0
173784	2	173784	Cephus		eukaryota	false	4945.9	100	100	0.247295	1			83.333	126	10^-44.6189					100	0.247295	1			67.5	40	10^-4.20412					[211228]	0
211228	1	173784	Cephus cinctus	wheat stem sawfly	eukaryota	false	4945.9	100	100	0.247295	1			83.333	126	10^-44.6189					100	0.247295	1			67.5	40	10^-4.20412						0
2518633	1	169195	Achatocarpus pubescens		eukaryota	false	2472.95	100	100	0.247295	1			100	112	10^-63.8832																		0
128016	2	128016	Dimocarpus		eukaryota	false	4945.9	100	100	0.247295	1			100	113	10^-64.5655					100	0.247295	1			91.7	36	10^-12.9355					[128017]	0
128017	1	128016	Dimocarpus longan		eukaryota	false	4945.9	100	100	0.247295	1			100	113	10^-64.5655					100	0.247295	1			91.7	36	10^-12.9355						0
126359	2	126359	Chionanthus		eukaryota	false	4945.9	100	100	0.247295	1			100	93	10^-50.9264					100	0.49459	2			100	44	10^-21.7144					[126362, 1296274]	0
1296274	1	126359	Chionanthus quadristamineus		eukaryota	false	2472.95	100	100	0.247295	1			100	93	10^-50.9264																		0
119950	2	119950	Eugenia		eukaryota	false	4945.9	100	100	0.247295	1			100	106	10^-59.79					100	0.247295	1			96	50	10^-27.1007					[119951]	0
119951	1	119950	Eugenia uniflora		eukaryota	false	4945.9	100	100	0.247295	1			100	106	10^-59.79					100	0.247295	1			96	50	10^-27.1007						0
99238	2	99238	Phyllopsora		eukaryota	false	4945.9	100	100	0.247295	1			87.671	146	10^-62.3957					100	0.247295	1			87.8	49	10^-19.1073					[1986077]	0
1986077	1	99238	Phyllopsora corallina		eukaryota	false	4945.9	100	100	0.247295	1			87.671	146	10^-62.3957					100	0.247295	1			87.8	49	10^-19.1073						0
69461	2	69461	Aquilaria		eukaryota	false	4945.9	100	100	0.247295	1			100	100	10^-55.6982					100	0.247295	1			96.8	31	10^-11.7496					[210372]	0
210372	1	69461	Aquilaria sinensis		eukaryota	false	4945.9	100	100	0.247295	1			100	100	10^-55.6982					100	0.247295	1			96.8	31	10^-11.7496						0
64585	2	64585	Dipterocarpus		eukaryota	false	4945.9	100	100	0.247295	1			100	100	10^-55.6982					100	0.247295	1			100	49	10^-23.2534					[340444]	0
340444	1	64585	Dipterocarpus turbinatus		eukaryota	false	4945.9	100	100	0.247295	1			100	100	10^-55.6982					100	0.247295	1			100	49	10^-23.2534						0
63261	2	63261	Moesziomyces		eukaryota	false	4945.9	100	100	0.247295	1			84.211	38	10^-5.3407					100	0.247295	1			82.4	34	10^-9.63827					[84753]	0
84753	1	63261	Moesziomyces antarcticus		eukaryota	false	4945.9	100	100	0.247295	1			84.211	38	10^-5.3407					100	0.247295	1			82.4	34	10^-9.63827						0
55478	2	55478	Luronium		eukaryota	false	4945.9	100	100	0.247295	1			100	81	10^-42.7522					100	0.247295	1			96.4	28	10^-8.05404					[55479]	0
55479	1	55478	Luronium natans		eukaryota	false	4945.9	100	100	0.247295	1			100	81	10^-42.7522					100	0.247295	1			96.4	28	10^-8.05404						0
2496453	1	54987	Diodora sp. MNHN IM 2013-17999		eukaryota	false	2472.95	100	100	0.247295	1			85.821	134	10^-52.8264																		0
239685	1	49188	Aconitum kusnezoffii		eukaryota	false	4945.9	100	100	0.247295	1			100	83	10^-44.114					100	0.247295	1			86.8	38	10^-10.762						0
226101	1	49188	Aconitum vilmorinianum		eukaryota	false	2472.95	100	100	0.247295	1			100	112	10^-63.8832																		0
46730	2	46730	Pocillopora		eukaryota	false	4945.9	100	100	0.247295	1			84.536	97	10^-33.0673					100	0.247295	1			100	30	10^-11.4895					[46731]	0
46731	1	46730	Pocillopora damicornis		eukaryota	false	4945.9	100	100	0.247295	1			84.536	97	10^-33.0673					100	0.247295	1			100	30	10^-11.4895						0
43874	2	43874	Nitraria		eukaryota	false	4945.9	100	100	0.247295	1			100	104	10^-58.4259					100	0.247295	1			97.3	37	10^-13.0835					[357929]	0
357929	1	43874	Nitraria tangutorum		eukaryota	false	4945.9	100	100	0.247295	1			100	104	10^-58.4259					100	0.247295	1			97.3	37	10^-13.0835						0
43467	2	43467	Cubanola		eukaryota	false	4945.9	100	100	0.247295	1			99.338	151	10^-89.1423					100	0.247295	1			100	49	10^-22.2782					[60141]	0
60141	1	43467	Cubanola domingensis		eukaryota	false	4945.9	100	100	0.247295	1			99.338	151	10^-89.1423					100	0.247295	1			100	49	10^-22.2782						0
38595	2	38595	Ajuga		eukaryota	false	4945.9	100	100	0.247295	1			97.222	144	10^-80.2425					100	0.49459	2			100	50	10^-23.5072					[38596, 199542]	0
199542	1	38595	Ajuga ciliata		eukaryota	false	2472.95	100	100	0.247295	1			97.222	144	10^-80.2425																		0
28641	2	28641	Bombus	bumble bees	eukaryota	false	4945.9	100	100	0.247295	1			90.164	61	10^-20.9174					100	0.247295	1			100	49	10^-24.9431					[30195]	0
30195	1	28641	Bombus terrestris	buff-tailed bumblebee	eukaryota	false	4945.9	100	100	0.247295	1			90.164	61	10^-20.9174					100	0.247295	1			100	49	10^-24.9431						0
21566	2	21566	Hypseocharis		eukaryota	false	4945.9	100	100	0.247295	1			98.013	151	10^-86.3976					100	0.247295	1			55.3	47	10^-7.52433					[253189]	0
253189	1	21566	Hypseocharis bilobata		eukaryota	false	4945.9	100	100	0.247295	1			98.013	151	10^-86.3976					100	0.247295	1			55.3	47	10^-7.52433						0
16195	2	16195	Polygonatum	Solomon's seals	eukaryota	false	4945.9	100	100	0.247295	1			100	91	10^-49.5635					100	0.49459	2			78.7	47	10^-15.2388					[261426, 82207]	0
82207	1	16195	Polygonatum odoratum		eukaryota	false	2472.95	100	100	0.247295	1			100	91	10^-49.5635																		0
7405	2	7405	Chelonus		eukaryota	false	4945.9	100	100	0.247295	1			86.735	98	10^-36.4938					100	0.247295	1			100	49	10^-23.0635					[460826]	0
460826	1	7405	Chelonus insularis		eukaryota	false	4945.9	100	100	0.247295	1			86.735	98	10^-36.4938					100	0.247295	1			100	49	10^-23.0635						0
7090	2	7090	Bombyx		eukaryota	false	4945.9	100	100	0.247295	1			82.456	114	10^-37.8005					100	0.247295	1			54.1	37	10^-6.51004					[7091]	0
7091	1	7090	Bombyx mori	domestic silkworm	eukaryota	false	4945.9	100	100	0.247295	1			82.456	114	10^-37.8005					100	0.247295	1			54.1	37	10^-6.51004						0
5800	2	5800	Eimeria		eukaryota	false	4945.9	100	100	0.247295	1			81.053	95	10^-27.5869					100	0.49459	2			68.1	47	10^-6.37469					[51316, 5804]	0
5804	1	5800	Eimeria maxima		eukaryota	false	2472.95	100	100	0.247295	1			81.053	95	10^-27.5869																		0
4911	1	4910	Kluyveromyces marxianus		eukaryota	false	2472.95	100	100	0.247295	1			93.182	44	10^-13.5113																		0
4204	2	4204	Viburnum		eukaryota	false	4945.9	100	100	0.247295	1			100	83	10^-44.114					100	0.49459	2			81.9	28	10^-5.40224					[1190427, 237938]	0
237938	1	4204	Viburnum erubescens		eukaryota	false	2472.95	100	100	0.247295	1			100	83	10^-44.114																		0
3535	1	3534	Stegnosperma halimifolium		eukaryota	false	2472.95	100	100	0.247295	1			100	90	10^-48.8821																		0
3363	2	3363	Podocarpus		eukaryota	false	4945.9	100	100	0.247295	1			91.613	155	10^-75.4072					100	0.49459	2			94.4	36	10^-14.7825					[85247, 58043]	0
58043	1	3363	Podocarpus macrophyllus		eukaryota	false	2472.95	100	100	0.247295	1			91.613	155	10^-75.4072																		0
766728	2	766728	Meyerozyma		eukaryota	false	4945.85	100	-0.446216	0.247295	1			88.571	70	10^-24.2886	0.670257	0.947887			100	0.49459	2			100	49.5	10^-27.3461					[4929]	0
4929	1	766728	Meyerozyma guilliermondii		eukaryota	false	4945.85	100	-0.446216	0.247295	1			88.571	70	10^-24.2886	0.670257	0.947887			100	0.49459	2			100	49.5	10^-27.3461						0
41275	2	41275	Brevundimonas		bacteria	false	4945.38	100	-11.4129	0.247295	1			84.127	63	10^-16.7863	48.5715	4.23418			100	0.49459	2			84.314	51	10^-14.9788					[74313]	0
74313	1	41275	Brevundimonas subvibrioides		bacteria	false	4945.38	100	-0.185326	0.247295	1			84.127	63	10^-16.7863	0.335129	0.473944			100	0.49459	2			84.314	51	10^-14.9788						0
5324	2	5324	Trametes		eukaryota	false	4945.3	100	-1.55819	0.247295	1			75.229	109	10^-24.7824	2.24879	1.2845			100	0.49459	2			60.8	48.5	10^-3.94844					[5327]	0
5327	1	5324	Trametes hirsuta		eukaryota	false	4945.3	100	-1.55819	0.247295	1			75.229	109	10^-24.7824	2.24879	1.2845			100	0.49459	2			60.8	48.5	10^-3.94844						0
6278	2	6278	Brugia		eukaryota	false	2490.44	100	100	0.247295	1			85.556	90	10^-31.0413					-0.707032	0.247295	1			79.2	24	10^-5.29843	2326.24	3289.8			[6279]	1
6279	1	6278	Brugia malayi		eukaryota	false	2490.44	100	100	0.247295	1			85.556	90	10^-31.0413					100	0.247295	1			79.2	24	10^-5.29843						1
2795779	2	2795779	Rosistilla		bacteria	false	2472.95	100	100	0.247295	1			88.462	52	10^-14.8111																	[2527990]	0
2527990	1	2795779	Rosistilla oblonga		bacteria	false	2472.95	100	100	0.247295	1			88.462	52	10^-14.8111																		0
2499109	2	2499109	Minorus		eukaryota	false	2472.95	100	100	0.247295	1			95.349	43	10^-14.2074																	[2499113]	0
2499113	1	2499109	Minorus curtus		eukaryota	false	2472.95	100	100	0.247295	1			95.349	43	10^-14.2074																		0
2078956	2	2078956	Neocloeon		eukaryota	false	2472.95	100	100	0.247295	1			97.297	37	10^-11.528																	[2078957]	0
2078957	1	2078956	Neocloeon triangulifer		eukaryota	false	2472.95	100	100	0.247295	1			97.297	37	10^-11.528																		0
1929853	2	1929853	Lithotoma		eukaryota	false	2472.95	100	100	0.247295	1			100	102	10^-57.062																	[1929855]	0
1929855	1	1929853	Lithotoma petraea		eukaryota	false	2472.95	100	100	0.247295	1			100	102	10^-57.062																		0
1623305	2	1623305	Skunavirus		viruses	true	2472.95	100	100	0.247295	1			97.222	36	10^-10.8537																	[2029676]	0
2029676	1	1623305	Lactococcus phage 96603		viruses	true	2472.95	100	100	0.247295	1			97.222	36	10^-10.8537																		0
1619726	2	1619726	Bactridium		eukaryota	false	2472.95	100	100	0.247295	1			82.857	105	10^-34.4053																	[1779017]	0
1779017	1	1619726	Bactridium sp. CO898		eukaryota	false	2472.95	100	100	0.247295	1			82.857	105	10^-34.4053																		0
1358796	2	1358796	Syndiclis		eukaryota	false	2472.95	100	100	0.247295	1			100	114	10^-65.2479																	[2762698]	0
2762698	1	1358796	Syndiclis fooningensis		eukaryota	false	2472.95	100	100	0.247295	1			100	114	10^-65.2479																		0
1055688	2	1055688	Sandaracinus		bacteria	false	2472.95	100	100	0.247295	1			84.615	65	10^-18.1451																	[927083]	0
927083	1	1055688	Sandaracinus amylolyticus		bacteria	false	2472.95	100	100	0.247295	1			84.615	65	10^-18.1451																		0
979634	2	979634	Glionnetia		eukaryota	false	2472.95	100	100	0.247295	1			100	111	10^-63.2009																	[979635]	0
979635	1	979634	Glionnetia sericea		eukaryota	false	2472.95	100	100	0.247295	1			100	111	10^-63.2009																		0
748770	2	748770	Dolichospermum		bacteria	false	2472.95	100	100	0.247295	1			82.609	92	10^-28.287																	[136073]	0
136073	1	748770	Dolichospermum compactum		bacteria	false	2472.95	100	100	0.247295	1			82.609	92	10^-28.287																		0
710235	2	710235	Nylanderia		eukaryota	false	2472.95	100	100	0.247295	1			87.234	47	10^-11.4241																	[613905]	0
613905	1	710235	Nylanderia fulva		eukaryota	false	2472.95	100	100	0.247295	1			87.234	47	10^-11.4241																		0
640396	2	640396	Protoparmeliopsis		eukaryota	false	2472.95	100	100	0.247295	1			92.857	42	10^-12.1591																	[1826756]	0
1826756	1	640396	Protoparmeliopsis peltata		eukaryota	false	2472.95	100	100	0.247295	1			92.857	42	10^-12.1591																		0
604374	2	604374	Emeryopone		eukaryota	false	2472.95	100	100	0.247295	1			84.848	99	10^-34.4308																	[609658]	0
609658	1	604374	Emeryopone buttelreepeni		eukaryota	false	2472.95	100	100	0.247295	1			84.848	99	10^-34.4308																		0
581188	2	581188	Monocillium		eukaryota	false	2472.95	100	100	0.247295	1			98.913	92	10^-48.8726																	[2075172]	0
2075172	1	581188	Monocillium tenue		eukaryota	false	2472.95	100	100	0.247295	1			98.913	92	10^-48.8726																		0
559219	2	559219	Afrobrunnichia		eukaryota	false	2472.95	100	100	0.247295	1			100	118	10^-67.9776																	[559220]	0
559220	1	559219	Afrobrunnichia erecta		eukaryota	false	2472.95	100	100	0.247295	1			100	118	10^-67.9776																		0
553462	2	553462	Libidibia		eukaryota	false	2472.95	100	100	0.247295	1			99.338	151	10^-89.1423																	[321550]	0
321550	1	553462	Libidibia coriaria		eukaryota	false	2472.95	100	100	0.247295	1			99.338	151	10^-89.1423																		0
499228	2	499228	Tepidanaerobacter		bacteria	false	2472.95	100	100	0.247295	1			88.073	109	10^-43.9956																	[499229]	0
499229	1	499228	Tepidanaerobacter acetatoxydans		bacteria	false	2472.95	100	100	0.247295	1			88.073	109	10^-43.9956																		0
467325	2	467325	Calligonum		eukaryota	false	2472.95	100	100	0.247295	1			100	74	10^-37.9881																	[467328]	0
467328	1	467325	Calligonum pumilum		eukaryota	false	2472.95	100	100	0.247295	1			100	74	10^-37.9881																		0
462473	2	462473	Nordenstamia		eukaryota	false	2472.95	100	100	0.247295	1			100	106	10^-59.79																	[462475]	0
462475	1	462473	Nordenstamia repanda		eukaryota	false	2472.95	100	100	0.247295	1			100	106	10^-59.79																		0
419715	2	419715	Metacharis		eukaryota	false	2472.95	100	100	0.247295	1			93.75	48	10^-16.2182																	[2250011]	0
2250011	1	419715	Metacharis lucius		eukaryota	false	2472.95	100	100	0.247295	1			93.75	48	10^-16.2182																		0
393005	2	393005	Tamlana		bacteria	false	2472.95	100	100	0.247295	1			80.392	102	10^-29.6146																	[2069432]	0
2069432	1	393005	Tamlana carrageenivorans		bacteria	false	2472.95	100	100	0.247295	1			80.392	102	10^-29.6146																		0
379070	2	379070	Gilvibacter		bacteria	false	2472.95	100	100	0.247295	1			88.406	69	10^-23.6086																	[754429]	0
754429	1	379070	Gilvibacter sp. SZ-19		bacteria	false	2472.95	100	100	0.247295	1			88.406	69	10^-23.6086																		0
359880	2	359880	Pseudocamelina		eukaryota	false	2472.95	100	100	0.247295	1			93.86	114	10^-55.6413																	[369036]	0
369036	1	359880	Pseudocamelina glaucophylla		eukaryota	false	2472.95	100	100	0.247295	1			93.86	114	10^-55.6413																		0
359864	2	359864	Moriera		eukaryota	false	2472.95	100	100	0.247295	1			99.057	106	10^-58.4176																	[359865]	0
359865	1	359864	Moriera spinosa		eukaryota	false	2472.95	100	100	0.247295	1			99.057	106	10^-58.4176																		0
354069	2	354069	Cuspidaria		eukaryota	false	2472.95	100	100	0.247295	1			100	105	10^-59.1079																	[354071]	0
354071	1	354069	Cuspidaria floribunda		eukaryota	false	2472.95	100	100	0.247295	1			100	105	10^-59.1079																		0
353919	2	353919	Anemopaegma		eukaryota	false	2472.95	100	100	0.247295	1			99.338	151	10^-89.1423																	[2029556]	0
2029556	1	353919	Anemopaegma arvense		eukaryota	false	2472.95	100	100	0.247295	1			99.338	151	10^-89.1423																		0
337077	2	337077	Olepa		eukaryota	false	2472.95	100	100	0.247295	1			81.967	122	10^-40.5158																	[337082]	0
337082	1	337077	Olepa schleini		eukaryota	false	2472.95	100	100	0.247295	1			81.967	122	10^-40.5158																		0
333395	2	333395	Neohydatothrips		eukaryota	false	2472.95	100	100	0.247295	1			81.818	132	10^-44.5987																	[1675511]	0
1675511	1	333395	Neohydatothrips samayunkur		eukaryota	false	2472.95	100	100	0.247295	1			81.818	132	10^-44.5987																		0
320276	2	320276	Enantia		eukaryota	false	2472.95	100	100	0.247295	1			84.848	66	10^-18.8246																	[1911425]	0
1911425	1	320276	Enantia jethys		eukaryota	false	2472.95	100	100	0.247295	1			84.848	66	10^-18.8246																		0
318740	2	318740	Phlyctis		eukaryota	false	2472.95	100	100	0.247295	1			90.826	109	10^-48.1127																	[2054620]	0
2054620	1	318740	Phlyctis petraea		eukaryota	false	2472.95	100	100	0.247295	1			90.826	109	10^-48.1127																		0
317045	2	317045	Kuraishia		eukaryota	false	2472.95	100	100	0.247295	1			94.34	53	10^-19.6061																	[317047]	0
317047	1	317045	Kuraishia capsulata		eukaryota	false	2472.95	100	100	0.247295	1			94.34	53	10^-19.6061																		0
300275	2	300275	Lachancea		eukaryota	false	2472.95	100	100	0.247295	1			87.302	63	10^-19.531																	[381046]	0
381046	1	300275	Lachancea thermotolerans		eukaryota	false	2472.95	100	100	0.247295	1			87.302	63	10^-19.531																		0
289765	2	289765	Sclerocarya		eukaryota	false	2472.95	100	100	0.247295	1			100	97	10^-53.6529																	[289766]	0
289766	1	289765	Sclerocarya birrea		eukaryota	false	2472.95	100	100	0.247295	1			100	97	10^-53.6529																		0
279434	2	279434	Pseudomallada		eukaryota	false	2472.95	100	100	0.247295	1			79.381	97	10^-26.2055																	[1518623]	0
1518623	1	279434	Pseudomallada sp. tD2		eukaryota	false	2472.95	100	100	0.247295	1			79.381	97	10^-26.2055																		0
268462	2	268462	Phodaga		eukaryota	false	2472.95	100	100	0.247295	1			81.25	128	10^-41.8673																	[268463]	0
268463	1	268462	Phodaga marmorata		eukaryota	false	2472.95	100	100	0.247295	1			81.25	128	10^-41.8673																		0
262675	2	262675	Vasconcellea		eukaryota	false	2472.95	100	100	0.247295	1			100	88	10^-47.5195																	[2759061]	0
2759061	1	262675	Vasconcellea peruviensis		eukaryota	false	2472.95	100	100	0.247295	1			100	88	10^-47.5195																		0
245884	2	245884	Toramus		eukaryota	false	2472.95	100	100	0.247295	1			84.884	86	10^-28.3163																	[245885]	0
245885	1	245884	Toramus pulchellus		eukaryota	false	2472.95	100	100	0.247295	1			84.884	86	10^-28.3163																		0
241409	2	241409	Geosmithia		eukaryota	false	2472.95	100	100	0.247295	1			87.5	64	10^-20.2104																	[1094350]	0
1094350	1	241409	Geosmithia morbida		eukaryota	false	2472.95	100	100	0.247295	1			87.5	64	10^-20.2104																		0
216907	2	216907	Paralia		eukaryota	false	2472.95	100	100	0.247295	1			82.667	75	10^-20.8277																	[216927]	0
216927	1	216907	Paralia sulcata		eukaryota	false	2472.95	100	100	0.247295	1			82.667	75	10^-20.8277																		0
215249	2	215249	Acaromyces		eukaryota	false	2472.95	100	100	0.247295	1			94.737	38	10^-10.8302																	[215250]	0
215250	1	215249	Acaromyces ingoldii		eukaryota	false	2472.95	100	100	0.247295	1			94.737	38	10^-10.8302																		0
210601	2	210601	Nanofrustulum		eukaryota	false	2472.95	100	100	0.247295	1			92.715	151	10^-75.4186																	[210602]	0
210602	1	210601	Nanofrustulum shiloi		eukaryota	false	2472.95	100	100	0.247295	1			92.715	151	10^-75.4186																		0
210325	2	210325	Blepharis		eukaryota	false	2472.95	100	100	0.247295	1			100	102	10^-57.062																	[1569713]	0
1569713	1	210325	Blepharis ciliaris		eukaryota	false	2472.95	100	100	0.247295	1			100	102	10^-57.062																		0
202994	2	202994	Rhodiola		eukaryota	false	2472.95	100	100	0.247295	1			100	83	10^-44.114																	[242839]	0
242839	1	202994	Rhodiola crenulata		eukaryota	false	2472.95	100	100	0.247295	1			100	83	10^-44.114																		0
184431	2	184431	Coprinopsis		eukaryota	false	2472.95	100	100	0.247295	1			78.065	155	10^-46.5875																	[5346]	0
5346	1	184431	Coprinopsis cinerea		eukaryota	false	2472.95	100	100	0.247295	1			78.065	155	10^-46.5875																		0
182330	2	182330	Anneslea		eukaryota	false	2472.95	100	100	0.247295	1			100	76	10^-39.3489																	[182331]	0
182331	1	182330	Anneslea fragrans		eukaryota	false	2472.95	100	100	0.247295	1			100	76	10^-39.3489																		0
182083	2	182083	Gynostemma		eukaryota	false	2472.95	100	100	0.247295	1			100	107	10^-60.4721					100	0.247295	1			91.1	45	10^-20.062					[1348122, 555431]	0
1348122	1	182083	Gynostemma burmanicum (nom. inval.)		eukaryota	false	2472.95	100	100	0.247295	1			100	107	10^-60.4721																		0
179710	2	179710	Homalium		eukaryota	false	2472.95	100	100	0.247295	1			100	114	10^-65.2479																	[1009479]	0
1009479	1	179710	Homalium cochinchinense		eukaryota	false	2472.95	100	100	0.247295	1			100	114	10^-65.2479																		0
177088	2	177088	Maconellicoccus		eukaryota	false	2472.95	100	100	0.247295	1			91.391	151	10^-72.6739																	[177089]	0
177089	1	177088	Maconellicoccus hirsutus	hibiscus mealybug	eukaryota	false	2472.95	100	100	0.247295	1			91.391	151	10^-72.6739																		0
165295	2	165295	Clematicissus		eukaryota	false	2472.95	100	100	0.247295	1			100	104	10^-58.4259																	[149364]	0
149364	1	165295	Clematicissus opaca		eukaryota	false	2472.95	100	100	0.247295	1			100	104	10^-58.4259																		0
162828	2	162828	Labichea		eukaryota	false	2472.95	100	100	0.247295	1			100	89	10^-48.2008																	[1608033]	0
1608033	1	162828	Labichea lanceolata		eukaryota	false	2472.95	100	100	0.247295	1			100	89	10^-48.2008																		0
160989	2	160989	Anaphothrips		eukaryota	false	2472.95	100	100	0.247295	1			85.714	56	10^-14.7789																	[864839]	0
864839	1	160989	Anaphothrips obscurus		eukaryota	false	2472.95	100	100	0.247295	1			85.714	56	10^-14.7789																		0
149357	2	149357	Cissus		eukaryota	false	2472.95	100	100	0.247295	1			100	112	10^-63.8832					100	0.741885	3			94.5667	39.3333	10^-15.6028					[1341849, 289665, 165298, 149368]	0
1341849	1	149357	Cissus sp. MR-2013		eukaryota	false	2472.95	100	100	0.247295	1			100	112	10^-63.8832																		0
139679	2	139679	Teleopsis		eukaryota	false	2472.95	100	100	0.247295	1			78.205	78	10^-17.3797																	[139649]	0
139649	1	139679	Teleopsis dalmanni		eukaryota	false	2472.95	100	100	0.247295	1			78.205	78	10^-17.3797																		0
126908	2	126908	Withania		eukaryota	false	2472.95	100	100	0.247295	1			100	101	10^-56.3801																	[2201923]	0
2201923	1	126908	Withania adpressa		eukaryota	false	2472.95	100	100	0.247295	1			100	101	10^-56.3801																		0
125026	2	125026	Elatine		eukaryota	false	2472.95	100	100	0.247295	1			100	83	10^-44.114																	[1642493]	0
1642493	1	125026	Elatine rubella		eukaryota	false	2472.95	100	100	0.247295	1			100	83	10^-44.114																		0
122807	2	122807	Duabanga		eukaryota	false	2472.95	100	100	0.247295	1			100	151	10^-90.5147																	[122808]	0
122808	1	122807	Duabanga grandiflora		eukaryota	false	2472.95	100	100	0.247295	1			100	151	10^-90.5147																		0
121480	2	121480	Haberlea		eukaryota	false	2472.95	100	100	0.247295	1			95.364	151	10^-80.9081																	[121482]	0
121482	1	121480	Haberlea rhodopensis		eukaryota	false	2472.95	100	100	0.247295	1			95.364	151	10^-80.9081																		0
119945	2	119945	Phyllagathis		eukaryota	false	2472.95	100	100	0.247295	1			99	100	10^-54.3258																	[2293675]	0
2293675	1	119945	Phyllagathis longiradiosa		eukaryota	false	2472.95	100	100	0.247295	1			99	100	10^-54.3258																		0
117248	2	117248	Habropoda		eukaryota	false	2472.95	100	100	0.247295	1			87.719	57	10^-16.8298																	[597456]	0
597456	1	117248	Habropoda laboriosa		eukaryota	false	2472.95	100	100	0.247295	1			87.719	57	10^-16.8298																		0
115593	2	115593	Grimmia		eukaryota	false	2472.95	100	100	0.247295	1			83.206	131	10^-46.6605																	[115594]	0
115594	1	115593	Grimmia pulvinata		eukaryota	false	2472.95	100	100	0.247295	1			83.206	131	10^-46.6605																		0
114185	2	114185	Candidatus Carsonella	primary endosymbionts of psyllids	bacteria	false	2472.95	100	100	0.247295	1			90	60	10^-20.2384																	[114186]	0
114186	1	114185	Candidatus Carsonella ruddii		bacteria	false	2472.95	100	100	0.247295	1			90	60	10^-20.2384																		0
111919	2	111919	Maniola	meadowbrowns	eukaryota	false	2472.95	100	100	0.247295	1			95.556	45	10^-15.5601																	[2795564]	0
2795564	1	111919	Maniola hyperantus	ringlet	eukaryota	false	2472.95	100	100	0.247295	1			95.556	45	10^-15.5601																		0
110525	2	110525	Kretzschmaria		eukaryota	false	2472.95	100	100	0.247295	1			94.771	153	10^-80.9024																	[110526]	0
110526	1	110525	Kretzschmaria deusta		eukaryota	false	2472.95	100	100	0.247295	1			94.771	153	10^-80.9024																		0
106661	2	106661	Bathiorhamnus		eukaryota	false	2472.95	100	100	0.247295	1			100	77	10^-40.0294																	[106662]	0
106662	1	106661	Bathiorhamnus cryptophorus		eukaryota	false	2472.95	100	100	0.247295	1			100	77	10^-40.0294																		0
106047	2	106047	Leptospermum		eukaryota	false	2472.95	100	100	0.247295	1			100	72	10^-36.6277																	[295139]	0
295139	1	106047	Leptospermum scoparium		eukaryota	false	2472.95	100	100	0.247295	1			100	72	10^-36.6277																		0
102749	2	102749	Ageratina		eukaryota	false	2472.95	100	100	0.247295	1			100	72	10^-36.6277																	[176616]	0
176616	1	102749	Ageratina adenophora		eukaryota	false	2472.95	100	100	0.247295	1			100	72	10^-36.6277																		0
99445	2	99445	Semiliquidambar		eukaryota	false	2472.95	100	100	0.247295	1			97.849	93	10^-48.1817																	[99446]	0
99446	1	99445	Semiliquidambar cathayensis		eukaryota	false	2472.95	100	100	0.247295	1			97.849	93	10^-48.1817																		0
99045	2	99045	Crossostephium		eukaryota	false	2472.95	100	100	0.247295	1			100	96	10^-52.9712																	[99046]	0
99046	1	99045	Crossostephium chinense		eukaryota	false	2472.95	100	100	0.247295	1			100	96	10^-52.9712																		0
97854	2	97854	Cochlearia		eukaryota	false	2472.95	100	100	0.247295	1			100	146	10^-87.0984																	[126273]	0
126273	1	97854	Cochlearia pyrenaica		eukaryota	false	2472.95	100	100	0.247295	1			100	146	10^-87.0984																		0
89490	2	89490	Xeromyces		eukaryota	false	2472.95	100	100	0.247295	1			86.154	65	10^-19.5175																	[89491]	0
89491	1	89490	Xeromyces bisporus		eukaryota	false	2472.95	100	100	0.247295	1			86.154	65	10^-19.5175																		0
88631	2	88631	Lecidea		eukaryota	false	2472.95	100	100	0.247295	1			88.393	112	10^-46.0424																	[88632]	0
88632	1	88631	Lecidea fuscoatra		eukaryota	false	2472.95	100	100	0.247295	1			88.393	112	10^-46.0424																		0
[truncated: 2,527 more rows]
